# Supplementary material for: Time-series transcriptomic analysis of cigarette smoke–associated lung responses reveals COPD-related inflammatory and epithelial remodeling modules in murine models
Source: Front Med (Lausanne). 2026 Jun 24;13:1785075. doi: 10.3389/fmed.2026.1785075 (PMC13341621; doi:10.3389/fmed.2026.1785075)
Supplement: Supplementary file 5 [file Table_1.xlsx]

## Sheet: Sheet1
Supplementary Table S1. Complete sample annotation and primary sample selection strategy for GSE18344.
	Dataset	Platform	Sample ID	Title	Source name	Age	Included in primary analysis
	GSE18344	GPL1261	GSM457905	KN-sham-1 day-R1	Lung tissue of Nrf2 knock-out mouse, control group	13 weeks + 1 day	No
	GSE18344	GPL1261	GSM457906	KN-sham-1 day-R2	Lung tissue of Nrf2 knock-out mouse, control group	13 weeks + 1 day	No
	GSE18344	GPL1261	GSM457907	KN-sham-1 day-R3	Lung tissue of Nrf2 knock-out mouse, control group	13 weeks + 1 day	No
	GSE18344	GPL1261	GSM457908	KN-sham-1 day-R4	Lung tissue of Nrf2 knock-out mouse, control group	13 weeks + 1 day	No
	GSE18344	GPL1261	GSM457909	KN-smoke-med-1 day-R1	Lung tissue of Nrf2 knock-out mouse, smoke treated	13 weeks + 1 day	No
	GSE18344	GPL1261	GSM457910	KN-smoke-med-1 day-R2	Lung tissue of Nrf2 knock-out mouse, smoke treated	13 weeks + 1 day	No
	GSE18344	GPL1261	GSM457911	KN-smoke-med-1 day-R3	Lung tissue of Nrf2 knock-out mouse, smoke treated	13 weeks + 1 day	No
	GSE18344	GPL1261	GSM457912	KN-smoke-med-1 day-R4	Lung tissue of Nrf2 knock-out mouse, smoke treated	13 weeks + 1 day	No
	GSE18344	GPL1261	GSM457913	WT-sham-1 day-R1	Lung tissue of CD-1 wildtype mouse, control group	13 weeks + 1 day	Yes
	GSE18344	GPL1261	GSM457914	WT-sham-1 day-R2	Lung tissue of CD-1 wildtype mouse, control group	13 weeks + 1 day	Yes
	GSE18344	GPL1261	GSM457915	WT-sham-1 day-R3	Lung tissue of CD-1 wildtype mouse, control group	13 weeks + 1 day	Yes
	GSE18344	GPL1261	GSM457916	WT-sham-1 day-R4	Lung tissue of CD-1 wildtype mouse, control group	13 weeks + 1 day	Yes
	GSE18344	GPL1261	GSM457917	WT-smoke-med-1 day-R1	Lung tissue of CD-1 wildtype mouse, smoke treated	13 weeks + 1 day	Yes
	GSE18344	GPL1261	GSM457918	WT-smoke-med-1 day-R2	Lung tissue of CD-1 wildtype mouse, smoke treated	13 weeks + 1 day	Yes
	GSE18344	GPL1261	GSM457919	WT-smoke-med-1 day-R3	Lung tissue of CD-1 wildtype mouse, smoke treated	13 weeks + 1 day	Yes
	GSE18344	GPL1261	GSM457920	WT-smoke-med-1 day-R4	Lung tissue of CD-1 wildtype mouse, smoke treated	13 weeks + 1 day	Yes
	GSE18344	GPL1261	GSM457921	WT-sham-2 month-R1	Lung tissue of CD-1 wildtype mouse, control group	13 weeks + 2 month	Yes
	GSE18344	GPL1261	GSM457922	WT-sham-2 month-R2	Lung tissue of CD-1 wildtype mouse, control group	13 weeks + 2 month	Yes
	GSE18344	GPL1261	GSM457923	WT-sham-2 month-R3	Lung tissue of CD-1 wildtype mouse, control group	13 weeks + 2 month	Yes
	GSE18344	GPL1261	GSM457924	WT-sham-2 month-R4	Lung tissue of CD-1 wildtype mouse, control group	13 weeks + 2 month	Yes
	GSE18344	GPL1261	GSM457925	WT-smoke-med-2 month-R1	Lung tissue of CD-1 wildtype mouse, smoke treated	13 weeks + 2 month	Yes
	GSE18344	GPL1261	GSM457926	WT-smoke-med-2 month-R2	Lung tissue of CD-1 wildtype mouse, smoke treated	13 weeks + 2 month	Yes
	GSE18344	GPL1261	GSM457927	WT-smoke-med-2 month-R3	Lung tissue of CD-1 wildtype mouse, smoke treated	13 weeks + 2 month	Yes
	GSE18344	GPL1261	GSM457928	WT-smoke-med-2 month-R4	Lung tissue of CD-1 wildtype mouse, smoke treated	13 weeks + 2 month	Yes
	GSE18344	GPL1261	GSM457929	KN-sham-2 month-R1	Lung tissue of Nrf2 knock-out mouse, control group	13 weeks + 2 month	No
	GSE18344	GPL1261	GSM457930	KN-sham-2 month-R2	Lung tissue of Nrf2 knock-out mouse, control group	13 weeks + 2 month	No
	GSE18344	GPL1261	GSM457931	KN-sham-2 month-R3	Lung tissue of Nrf2 knock-out mouse, control group	13 weeks + 2 month	No
	GSE18344	GPL1261	GSM457932	KN-sham-2 month-R4	Lung tissue of Nrf2 knock-out mouse, control group	13 weeks + 2 month	No
	GSE18344	GPL1261	GSM457933	KN-smoke-med-2 month-R1	Lung tissue of Nrf2 knock-out mouse, smoke treated	13 weeks + 2 month	No
	GSE18344	GPL1261	GSM457934	KN-smoke-med-2 month-R2	Lung tissue of Nrf2 knock-out mouse, smoke treated	13 weeks + 2 month	No
	GSE18344	GPL1261	GSM457935	KN-smoke-med-2 month-R3	Lung tissue of Nrf2 knock-out mouse, smoke treated	13 weeks + 2 month	No
	GSE18344	GPL1261	GSM457936	KN-smoke-med-2 month-R4	Lung tissue of Nrf2 knock-out mouse, smoke treated	13 weeks + 2 month	No
	GSE18344	GPL1261	GSM457937	WT-sham-5 month-R1	Lung tissue of CD-1 wildtype mouse, control group	13 weeks + 5 month	Yes
	GSE18344	GPL1261	GSM457938	WT-sham-5 month-R2	Lung tissue of CD-1 wildtype mouse, control group	13 weeks + 5 month	Yes
	GSE18344	GPL1261	GSM457939	WT-sham-5 month-R3	Lung tissue of CD-1 wildtype mouse, control group	13 weeks + 5 month	Yes
	GSE18344	GPL1261	GSM457940	WT-sham-5 month-R4	Lung tissue of CD-1 wildtype mouse, control group	13 weeks + 5 month	Yes
	GSE18344	GPL1261	GSM457941	WT-smoke-low-5 month-R1	Lung tissue of CD-1 wildtype mouse, smoke treated	13 weeks + 5 month	No
	GSE18344	GPL1261	GSM457942	WT-smoke-low-5 month-R2	Lung tissue of CD-1 wildtype mouse, smoke treated	13 weeks + 5 month	No
	GSE18344	GPL1261	GSM457943	WT-smoke-low-5 month-R3	Lung tissue of CD-1 wildtype mouse, smoke treated	13 weeks + 5 month	No
	GSE18344	GPL1261	GSM457944	WT-smoke-low-5 month-R4	Lung tissue of CD-1 wildtype mouse, smoke treated	13 weeks + 5 month	No
	GSE18344	GPL1261	GSM457945	WT-smoke-med-5 month-R1	Lung tissue of CD-1 wildtype mouse, smoke treated	13 weeks + 5 month	Yes
	GSE18344	GPL1261	GSM457946	WT-smoke-med-5 month-R2	Lung tissue of CD-1 wildtype mouse, smoke treated	13 weeks + 5 month	Yes
	GSE18344	GPL1261	GSM457947	WT-smoke-med-5 month-R3	Lung tissue of CD-1 wildtype mouse, smoke treated	13 weeks + 5 month	Yes
	GSE18344	GPL1261	GSM457948	WT-smoke-med-5 month-R4	Lung tissue of CD-1 wildtype mouse, smoke treated	13 weeks + 5 month	Yes
	GSE18344	GPL1261	GSM457949	WT-smoke-high-5 month-R1	Lung tissue of CD-1 wildtype mouse, smoke treated	13 weeks + 5 month	No
	GSE18344	GPL1261	GSM457950	WT-smoke-high-5 month-R2	Lung tissue of CD-1 wildtype mouse, smoke treated	13 weeks + 5 month	No
	GSE18344	GPL1261	GSM457951	WT-smoke-high-5 month-R3	Lung tissue of CD-1 wildtype mouse, smoke treated	13 weeks + 5 month	No
	GSE18344	GPL1261	GSM457952	WT-smoke-high-5 month-R4	Lung tissue of CD-1 wildtype mouse, smoke treated	13 weeks + 5 month	No
	GSE18344	GPL1261	GSM457953	KN-sham-5 month-R1	Lung tissue of Nrf2 knock-out mouse, control group	13 weeks + 5 month	No
	GSE18344	GPL1261	GSM457954	KN-sham-5 month-R2	Lung tissue of Nrf2 knock-out mouse, control group	13 weeks + 5 month	No
	GSE18344	GPL1261	GSM457955	KN-sham-5 month-R3	Lung tissue of Nrf2 knock-out mouse, control group	13 weeks + 5 month	No
	GSE18344	GPL1261	GSM457956	KN-smoke-low-5 month-R1	Lung tissue of Nrf2 knock-out mouse, smoke treated	13 weeks + 5 month	No
	GSE18344	GPL1261	GSM457957	KN-smoke-low-5 month-R2	Lung tissue of Nrf2 knock-out mouse, smoke treated	13 weeks + 5 month	No
	GSE18344	GPL1261	GSM457958	KN-smoke-low-5 month-R3	Lung tissue of Nrf2 knock-out mouse, smoke treated	13 weeks + 5 month	No
	GSE18344	GPL1261	GSM457959	KN-smoke-low-5 month-R4	Lung tissue of Nrf2 knock-out mouse, smoke treated	13 weeks + 5 month	No
	GSE18344	GPL1261	GSM457960	KN-smoke-med-5 month-R1	Lung tissue of Nrf2 knock-out mouse, smoke treated	13 weeks + 5 month	No
	GSE18344	GPL1261	GSM457961	KN-smoke-med-5 month-R2	Lung tissue of Nrf2 knock-out mouse, smoke treated	13 weeks + 5 month	No
	GSE18344	GPL1261	GSM457962	KN-smoke-med-5 month-R3	Lung tissue of Nrf2 knock-out mouse, smoke treated	13 weeks + 5 month	No
	GSE18344	GPL1261	GSM457963	KN-smoke-med-5 month-R4	Lung tissue of Nrf2 knock-out mouse, smoke treated	13 weeks + 5 month	No
	GSE18344	GPL1261	GSM457964	KN-smoke-high-5 month-R1	Lung tissue of Nrf2 knock-out mouse, smoke treated	13 weeks + 5 month	No
	GSE18344	GPL1261	GSM457965	KN-smoke-high-5 month-R2	Lung tissue of Nrf2 knock-out mouse, smoke treated	13 weeks + 5 month	No
	GSE18344	GPL1261	GSM457966	KN-smoke-high-5 month-R3	Lung tissue of Nrf2 knock-out mouse, smoke treated	13 weeks + 5 month	No
	GSE18344	GPL1261	GSM457967	WT-sham-5 month+1d-R1	Lung tissue of CD-1 wildtype mouse, control group	13 weeks + 5 month + 1 day	No
	GSE18344	GPL1261	GSM457968	WT-sham-5 month+1d-R2	Lung tissue of CD-1 wildtype mouse, control group	13 weeks + 5 month + 1 day	No
	GSE18344	GPL1261	GSM457969	WT-sham-5 month+1d-R3	Lung tissue of CD-1 wildtype mouse, control group	13 weeks + 5 month + 1 day	No
	GSE18344	GPL1261	GSM457970	WT-sham-5 month+1d-R4	Lung tissue of CD-1 wildtype mouse, control group	13 weeks + 5 month + 1 day	No
	GSE18344	GPL1261	GSM457971	WT-smoke-low-5 month+1d-R1	Lung tissue of CD-1 wildtype mouse, smoke treated	13 weeks + 5 month + 1 day	No
	GSE18344	GPL1261	GSM457972	WT-smoke-low-5 month+1d-R2	Lung tissue of CD-1 wildtype mouse, smoke treated	13 weeks + 5 month + 1 day	No
	GSE18344	GPL1261	GSM457973	WT-smoke-low-5 month+1d-R3	Lung tissue of CD-1 wildtype mouse, smoke treated	13 weeks + 5 month + 1 day	No
	GSE18344	GPL1261	GSM457974	WT-smoke-low-5 month+1d-R4	Lung tissue of CD-1 wildtype mouse, smoke treated	13 weeks + 5 month + 1 day	No
	GSE18344	GPL1261	GSM457975	WT-smoke-med-5 month+1d-R1	Lung tissue of CD-1 wildtype mouse, smoke treated	13 weeks + 5 month + 1 day	No
	GSE18344	GPL1261	GSM457976	WT-smoke-med-5 month+1d-R2	Lung tissue of CD-1 wildtype mouse, smoke treated	13 weeks + 5 month + 1 day	No
	GSE18344	GPL1261	GSM457977	WT-smoke-med-5 month+1d-R3	Lung tissue of CD-1 wildtype mouse, smoke treated	13 weeks + 5 month + 1 day	No
	GSE18344	GPL1261	GSM457978	WT-smoke-med-5 month+1d-R4	Lung tissue of CD-1 wildtype mouse, smoke treated	13 weeks + 5 month + 1 day	No
	GSE18344	GPL1261	GSM457979	WT-smoke-high-5 month+1d-R1	Lung tissue of CD-1 wildtype mouse, smoke treated	13 weeks + 5 month + 1 day	No
	GSE18344	GPL1261	GSM457980	WT-smoke-high-5 month+1d-R2	Lung tissue of CD-1 wildtype mouse, smoke treated	13 weeks + 5 month + 1 day	No
	GSE18344	GPL1261	GSM457981	WT-smoke-high-5 month+1d-R3	Lung tissue of CD-1 wildtype mouse, smoke treated	13 weeks + 5 month + 1 day	No
	GSE18344	GPL1261	GSM457982	WT-smoke-high-5 month+1d-R4	Lung tissue of CD-1 wildtype mouse, smoke treated	13 weeks + 5 month + 1 day	No
	GSE18344	GPL1261	GSM457983	KN-sham-5 month+1d-R1	Lung tissue of Nrf2 knock-out mouse, control group	13 weeks + 5 month + 1 day	No
	GSE18344	GPL1261	GSM457984	KN-sham-5 month+1d-R2	Lung tissue of Nrf2 knock-out mouse, control group	13 weeks + 5 month + 1 day	No
	GSE18344	GPL1261	GSM457985	KN-sham-5 month+1d-R3	Lung tissue of Nrf2 knock-out mouse, control group	13 weeks + 5 month + 1 day	No
	GSE18344	GPL1261	GSM457986	KN-sham-5 month+1d-R4	Lung tissue of Nrf2 knock-out mouse, control group	13 weeks + 5 month + 1 day	No
	GSE18344	GPL1261	GSM457987	KN-smoke-low-5 month+1d-R1	Lung tissue of Nrf2 knock-out mouse, smoke treated	13 weeks + 5 month + 1 day	No
	GSE18344	GPL1261	GSM457988	KN-smoke-low-5 month+1d-R2	Lung tissue of Nrf2 knock-out mouse, smoke treated	13 weeks + 5 month + 1 day	No
	GSE18344	GPL1261	GSM457989	KN-smoke-low-5 month+1d-R3	Lung tissue of Nrf2 knock-out mouse, smoke treated	13 weeks + 5 month + 1 day	No
	GSE18344	GPL1261	GSM457990	KN-smoke-low-5 month+1d-R4	Lung tissue of Nrf2 knock-out mouse, smoke treated	13 weeks + 5 month + 1 day	No
	GSE18344	GPL1261	GSM457991	KN-smoke-med-5 month+1d-R1	Lung tissue of Nrf2 knock-out mouse, smoke treated	13 weeks + 5 month + 1 day	No
	GSE18344	GPL1261	GSM457992	KN-smoke-med-5 month+1d-R2	Lung tissue of Nrf2 knock-out mouse, smoke treated	13 weeks + 5 month + 1 day	No
	GSE18344	GPL1261	GSM457993	KN-smoke-med-5 month+1d-R3	Lung tissue of Nrf2 knock-out mouse, smoke treated	13 weeks + 5 month + 1 day	No
	GSE18344	GPL1261	GSM457994	KN-smoke-med-5 month+1d-R4	Lung tissue of Nrf2 knock-out mouse, smoke treated	13 weeks + 5 month + 1 day	No
	GSE18344	GPL1261	GSM457995	KN-smoke-high-5 month+1d-R1	Lung tissue of Nrf2 knock-out mouse, smoke treated	13 weeks + 5 month + 1 day	No
	GSE18344	GPL1261	GSM457996	KN-smoke-high-5 month+1d-R2	Lung tissue of Nrf2 knock-out mouse, smoke treated	13 weeks + 5 month + 1 day	No
	GSE18344	GPL1261	GSM457997	KN-smoke-high-5 month+1d-R3	Lung tissue of Nrf2 knock-out mouse, smoke treated	13 weeks + 5 month + 1 day	No
	GSE18344	GPL1261	GSM457998	KN-smoke-high-5 month+1d-R4	Lung tissue of Nrf2 knock-out mouse, smoke treated	13 weeks + 5 month + 1 day	No
	GSE18344	GPL1261	GSM457999	KN-sham-5 month+13d-R1	Lung tissue of Nrf2 knock-out mouse, control group	13 weeks + 5 month + 13 days	No
	GSE18344	GPL1261	GSM458000	KN-sham-5 month+13d-R2	Lung tissue of Nrf2 knock-out mouse, control group	13 weeks + 5 month + 13 days	No
	GSE18344	GPL1261	GSM458001	KN-sham-5 month+13d-R3	Lung tissue of Nrf2 knock-out mouse, control group	13 weeks + 5 month + 13 days	No
	GSE18344	GPL1261	GSM458002	KN-sham-5 month+13d-R4	Lung tissue of Nrf2 knock-out mouse, control group	13 weeks + 5 month + 13 days	No
	GSE18344	GPL1261	GSM458003	KN-smoke-med-5 month+13d-R1	Lung tissue of Nrf2 knock-out mouse, smoke treated	13 weeks + 5 month + 13 days	No
	GSE18344	GPL1261	GSM458004	KN-smoke-med-5 month+13d-R2	Lung tissue of Nrf2 knock-out mouse, smoke treated	13 weeks + 5 month + 13 days	No
	GSE18344	GPL1261	GSM458005	KN-smoke-med-5 month+13d-R3	Lung tissue of Nrf2 knock-out mouse, smoke treated	13 weeks + 5 month + 13 days	No
	GSE18344	GPL1261	GSM458006	KN-smoke-med-5 month+13d-R4	Lung tissue of Nrf2 knock-out mouse, smoke treated	13 weeks + 5 month + 13 days	No
	GSE18344	GPL1261	GSM458007	WT-sham-5 month+13d-R1	Lung tissue of CD-1 wildtype mouse, control group	13 weeks + 5 month + 13 days	No
	GSE18344	GPL1261	GSM458008	WT-sham-5 month+13d-R2	Lung tissue of CD-1 wildtype mouse, control group	13 weeks + 5 month + 13 days	No
	GSE18344	GPL1261	GSM458009	WT-sham-5 month+13d-R3	Lung tissue of CD-1 wildtype mouse, control group	13 weeks + 5 month + 13 days	No
	GSE18344	GPL1261	GSM458010	WT-sham-5 month+13d-R4	Lung tissue of CD-1 wildtype mouse, control group	13 weeks + 5 month + 13 days	No
	GSE18344	GPL1261	GSM458011	WT-smoke-med-5 month+13d-R1	Lung tissue of CD-1 wildtype mouse, smoke treated	13 weeks + 5 month + 13 days	No
	GSE18344	GPL1261	GSM458012	WT-smoke-med-5 month+13d-R2	Lung tissue of CD-1 wildtype mouse, smoke treated	13 weeks + 5 month + 13 days	No
	GSE18344	GPL1261	GSM458013	WT-smoke-med-5 month+13d-R3	Lung tissue of CD-1 wildtype mouse, smoke treated	13 weeks + 5 month + 13 days	No
	GSE18344	GPL1261	GSM458014	WT-smoke-med-5 month+13d-R4	Lung tissue of CD-1 wildtype mouse, smoke treated	13 weeks + 5 month + 13 days	No
