# Supplementary material for: Time-series transcriptomic analysis of cigarette smoke–associated lung responses reveals COPD-related inflammatory and epithelial remodeling modules in murine models
Source: Front Med (Lausanne). 2026 Jun 24;13:1785075. doi: 10.3389/fmed.2026.1785075 (PMC13341621; doi:10.3389/fmed.2026.1785075)
Supplement: Supplementary file 6 [file Table_2.xlsx]

## Sheet: Sheet1
Supplementary Table S2. Reagents, instruments, consumables, and qPCR-related materials used in this study
	Category	Item	Specification/Description	Manufacturer / Supplier
	Reagent	RNAiso Plus	Total RNA extraction reagent	TaKaRa, Japan
	Reagent	PrimeScript™ RT reagent Kit with gDNA Eraser	Reverse transcription kit for cDNA synthesis and genomic DNA removal	TaKaRa, Japan
	Reagent	TB Green® Premix Ex Taq™ II (Tli RNaseH Plus)	qPCR amplification reagent	TaKaRa, Japan
	Reagent	TRIzol / phenol-based lysis reagent	Tissue lysis and RNA extraction	Invitrogen / Thermo Fisher Scientific, USA
	Reagent	Chloroform	Phase separation during RNA extraction	Nanjing Chemical Reagent Co., China
	Reagent	Isopropanol	RNA precipitation	Nanjing Chemical Reagent Co., China
	Reagent	Absolute ethanol	Preparation of 75% ethanol for RNA washing	Nanjing Chemical Reagent Co., China
	Reagent	RNase-free water	RNA dissolution and PCR reaction preparation	Solarbio, China
	Reagent	Physiological saline	Removal of residual blood from fresh tissue	Routine laboratory supply
	Reagent	SYBR Green-compatible qPCR mix	Real-time fluorescence detection	TaKaRa, Japan
	Equipment	Autoclave	Sterilization of consumables and RNase-free preparation	ZEALWAY, USA
	Equipment	High-speed tissue homogenizer	Tissue grinding / homogenization	Servicebio, China
	Equipment	Real-time PCR system	Quantitative PCR amplification and fluorescence acquisition	Stratagene, USA
	Equipment	NanoDrop ND-2000	RNA concentration and purity measurement	Thermo Fisher Scientific, USA
	Equipment	Low-temperature centrifuge	4°C centrifugation during RNA extraction	SCILOGEX, USA
	Equipment	Microcentrifuge	Routine centrifugation of PCR and RNA tubes	SCILOGEX, USA
	Equipment	4°C refrigerator	Short-term reagent storage	Haier, China
	Equipment	-30°C refrigerator	Intermediate storage	Haier, China
	Equipment	-80°C freezer	Long-term storage of RNA and tissue samples	Haier, China
	Equipment	Biosafety cabinet / clean bench	RNase-free sample handling	Suzhou Purification Equipment Co., China
	Equipment	Micropipettes (P-2.5, P-10, P-20, P-200, P-1000)	Liquid handling	Eppendorf, Germany
	Equipment	Liquid nitrogen tank	Rapid freezing of freshly collected tissue	Routine laboratory equipment
	Consumable	Cryotubes (1.5 mL)	Storage of frozen tissue samples	Axygen, USA
	Consumable	Microcentrifuge tubes (1.5 mL)	RNA extraction and sample processing	Axygen, USA
	Consumable	Conical tubes (15 mL)	Sample transfer and reagent preparation	Axygen, USA
	Consumable	Pipette tips (0.1–10 μL)	Liquid handling	Axygen, USA
	Consumable	Pipette tips (10–100 μL)	Liquid handling	Axygen, USA
	Consumable	Pipette tips (100–1000 μL)	Liquid handling	Axygen, USA
	Consumable	8-strip PCR tubes	qPCR reactions	Axygen, USA
	Consumable	RNase-free PCR tubes	Reverse transcription and qPCR setup	Routine laboratory supply
	Primer	Forward and reverse primers	Designed using Primer-BLAST; synthesized commercially	Sangon Biotech, China
	Primer	Primer stock solution	Prepared as 100× stock and diluted to working concentration before use	Prepared in-house
	qPCR condition	Reaction volume	20 μL total volume per reaction	NA
	qPCR condition	Template input	2 μL cDNA per reaction	NA
	qPCR condition	Primer concentration	0.8 μL forward primer (10 μM) + 0.8 μL reverse primer (10 μM)	NA
	qPCR condition	Premix volume	10 μL TB Green Premix Ex Taq II per reaction	NA
	qPCR condition	Water volume	6.4 μL RNase-free water per reaction	NA
	qPCR condition	Cycling protocol	95°C for 30 s; 40 cycles of 95°C for 5 s and 60°C for 30 s; melt curve analysis	NA
	qPCR condition	Replicates	At least 3 technical replicates per sample	NA
	Internal control	GAPDH	Reference gene used for normalization	NA
