# Supplementary material for: Time-series transcriptomic analysis of cigarette smoke–associated lung responses reveals COPD-related inflammatory and epithelial remodeling modules in murine models
Source: Front Med (Lausanne). 2026 Jun 24;13:1785075. doi: 10.3389/fmed.2026.1785075 (PMC13341621; doi:10.3389/fmed.2026.1785075)
Supplement: Supplementary file 7 [file Table_3.xlsx]

## Sheet: Sheet1
Supplementary Table S3. Complete pre-ranked GSEA results across all comparisons.
	Pathway_name	Description	setSize	enrichmentScore	NES	Nominal_P	FDR_q	FDR_q	rank	Leading_edge_genes	core_enrichment	Comparison	Pathway_database	Database_version
	REACTOME_KERATINIZATION	REACTOME_KERATINIZATION	108	-0.886163	-2.4183	1e-10	1.2295e-07	1.16053e-07	463	tags=27%, list=2%, signal=26%	Ppl/Krtap17-1/Klk12/Klk5/Dsp/Perp/Lipk/Evpl/Dsc2/Tgm1/Casp14/Dsc3/Krt32/Lipm/Dsg1a/Sprr1b/Krt15/Krt14/Krt5/Spink5/Sprr1a/Krt78/Dsc1/Pkp1/Rptn/Lor/Sprr3/Krt13/Krt4	Smoke_1day_vs_control	MSigDB_C2_CP	v2022.1
	REACTOME_FORMATION_OF_THE_CORNIFIED_ENVELOPE	REACTOME_FORMATION_OF_THE_CORNIFIED_ENVELOPE	85	-0.893119	-2.3633	1e-10	1.2295e-07	1.16053e-07	463	tags=32%, list=2%, signal=31%	Klk12/Klk5/Dsp/Perp/Lipk/Evpl/Dsc2/Tgm1/Casp14/Dsc3/Krt32/Lipm/Dsg1a/Sprr1b/Krt15/Krt14/Krt5/Spink5/Sprr1a/Krt78/Dsc1/Pkp1/Rptn/Lor/Sprr3/Krt13/Krt4	Smoke_1day_vs_control	MSigDB_C2_CP	v2022.1
	WP_NRF2_PATHWAY	WP_NRF2_PATHWAY	124	0.686225	2.17898	7.13765e-09	5.85049e-06	5.52229e-06	1971	tags=40%, list=10%, signal=36%	Nqo1/Aldh3a1/Slc7a11/Srxn1/Hspa1a/Gclc/Gpx2/Slc5a12/Adh7/Blvrb/Gclm/Hmox1/Gsr/Txnrd1/Mgst2/Pgd/Maff/Tgfb2/Slc39a14/Cbr3/Slc6a9/Slc39a2/Abcc3/Pdgfb/Sqstm1/Epha2/Slc2a6/Slc2a10/Slc2a1/Abcc4/Slc5a3/Ggt1/Slc6a20a/Slc39a4/Gstm1/Gstp1/Slc2a9/Hsp90ab1/Slc2a12/Rxra/Keap1/Gstt2/Txn1/Gstm2/Prdx6/Nrg1/Gstm7/Mafg/Gpx3	Smoke_1day_vs_control	MSigDB_C2_CP	v2022.1
	WP_NUCLEAR_RECEPTORS_METAPATHWAY	WP_NUCLEAR_RECEPTORS_METAPATHWAY	291	0.553675	1.93541	1.86082e-08	1.14394e-05	1.07976e-05	2170	tags=25%, list=11%, signal=23%	Cyp1a1/Cyp1b1/Nqo1/Aldh3a1/Slc7a11/Srxn1/Slc7a5/Hspa1a/Gclc/Gpx2/Ptgs2/Slc5a12/Adh7/Blvrb/Gclm/Hmox1/Gsr/Ccl20/Txnrd1/Mgst2/Pgd/Maff/Tgfb2/Fgfbp1/Slc39a14/Cbr3/Gpr153/Slc6a9/Slc39a2/Abcc3/Pdgfb/Sqstm1/Epha2/Slc2a6/Ankrd1/Slc2a10/Slc2a1/Abcc4/Il1b/Egfr/Slc5a3/Ggt1/Slc6a20a/Slc39a4/Gstm1/Gstp1/Fkbp5/Gcc1/Bhlhe40/Lrrc8a/Slc2a9/Myof/Hsp90ab1/Ncoa3/Slc2a12/Rgs2/Ppp1r14c/Rxra/Keap1/Gstt2/Txn1/Gstm2/Slc…	Smoke_1day_vs_control	MSigDB_C2_CP	v2022.1
	REACTOME_CELLULAR_RESPONSE_TO_CHEMICAL_STRESS	REACTOME_CELLULAR_RESPONSE_TO_CHEMICAL_STRESS	176	0.61057	2.01678	1.46473e-07	7.20355e-05	6.79944e-05	3151	tags=36%, list=16%, signal=30%	Nqo1/Slc7a11/Srxn1/Gclc/Gpx2/Blvrb/Gclm/Hmox1/Gsr/Txnrd1/Pgd/Psmd3/Sqstm1/Ubc/Sco1/Psmb3/Taldo1/Gstp1/Psmd14/Psmd2/Psmb5/Psme3/Abcc1/Nploc4/Chd9/Atf4/Psmd1/Psmd12/Psmd11/Mul1/Rxra/Psmb2/Keap1/Vcp/Psmc6/Txn1/H13/Mafk/Psma5/Psma3/Prdx6/Psma7/Mafg/Gpx3/Psmd13/Ubxn7/Psmd5/Psmd6/Akt1/Psma1/Psma4/Psmc5/Psmb6/Psmc2/Psmd4/Cox19/Tbl1x/Cox18/G6pdx/Notch1/Ncf2/Psmd7/Me1	Smoke_1day_vs_control	MSigDB_C2_CP	v2022.1
	WP_2586_ARYL_HYDROCARBON_RECEPTOR_PATHWAY	WP_2586_ARYL_HYDROCARBON_RECEPTOR_PATHWAY	46	0.794917	2.11976	3.01074e-07	0.00012339	0.000116468	266	tags=13%, list=1%, signal=13%	Cyp1a1/Cyp1b1/Nqo1/Gclc/Ptgs2/Cdkn1a	Smoke_1day_vs_control	MSigDB_C2_CP	v2022.1
	REACTOME_KEAP1_NFE2L2_PATHWAY	REACTOME_KEAP1_NFE2L2_PATHWAY	94	0.697755	2.10178	4.56681e-07	0.000160425	0.000151426	2615	tags=47%, list=13%, signal=41%	Nqo1/Slc7a11/Srxn1/Gclc/Gclm/Hmox1/Gsr/Txnrd1/Pgd/Psmd3/Sqstm1/Ubc/Psmb3/Taldo1/Psmd14/Psmd2/Psmb5/Psme3/Nploc4/Atf4/Psmd1/Psmd12/Psmd11/Mul1/Psmb2/Keap1/Vcp/Psmc6/Mafk/Psma5/Psma3/Psma7/Mafg/Psmd13/Ubxn7/Psmd5/Psmd6/Akt1/Psma1/Psma4/Psmc5/Psmb6/Psmc2/Psmd4	Smoke_1day_vs_control	MSigDB_C2_CP	v2022.1
	WP_ESTROGEN_METABOLISM	WP_ESTROGEN_METABOLISM	11	0.96518	1.97406	6.93383e-07	0.000213129	0.000201172	6	tags=27%, list=0%, signal=27%	Cyp1a1/Cyp1b1/Nqo1	Smoke_1day_vs_control	MSigDB_C2_CP	v2022.1
	REACTOME_NUCLEAR_EVENTS_MEDIATED_BY_NFE2L2	REACTOME_NUCLEAR_EVENTS_MEDIATED_BY_NFE2L2	72	0.730952	2.10811	3.41398e-06	0.000932774	0.000880446	2615	tags=53%, list=13%, signal=46%	Nqo1/Slc7a11/Srxn1/Gclc/Gclm/Hmox1/Gsr/Txnrd1/Pgd/Psmd3/Sqstm1/Ubc/Psmb3/Taldo1/Psmd14/Psmd2/Psmb5/Psme3/Atf4/Psmd1/Psmd12/Psmd11/Psmb2/Psmc6/Mafk/Psma5/Psma3/Psma7/Mafg/Psmd13/Psmd5/Psmd6/Psma1/Psma4/Psmc5/Psmb6/Psmc2/Psmd4	Smoke_1day_vs_control	MSigDB_C2_CP	v2022.1
	KEGG_METABOLISM_OF_XENOBIOTICS_BY_CYTOCHROME_P450	KEGG_METABOLISM_OF_XENOBIOTICS_BY_CYTOCHROME_P450	47	0.740832	1.97874	1.53018e-05	0.00376272	0.00355163	877	tags=17%, list=5%, signal=16%	Cyp1a1/Cyp1b1/Aldh3a1/Adh7/Mgst2/Gsto1/Gstm1/Gstp1	Smoke_1day_vs_control	MSigDB_C2_CP	v2022.1
	WP_MALE_INFERTILITY	WP_MALE_INFERTILITY	136	0.587628	1.88818	1.90049e-05	0.00424846	0.00401013	1474	tags=10%, list=8%, signal=10%	Cyp1a1/Nqo1/Ltf/Thbs1/Psat1/Msh5/Gnao1/Pacrg/Apob/Clu/Slc46a1/Spata17/Clock/Mmp9	Smoke_1day_vs_control	MSigDB_C2_CP	v2022.1
	REACTOME_STRIATED_MUSCLE_CONTRACTION	REACTOME_STRIATED_MUSCLE_CONTRACTION	36	-0.845883	-1.95704	2.18969e-05	0.00448704	0.00423532	400	tags=36%, list=2%, signal=35%	Ttn/Tnni1/Myl3/Mybpc1/Actn3/Mybpc2/Neb/Myl1/Tnnt3/Tnni2/Acta1/Myh8/Tnnc2	Smoke_1day_vs_control	MSigDB_C2_CP	v2022.1
	WP_STRIATED_MUSCLE_CONTRACTION_PATHWAY	WP_STRIATED_MUSCLE_CONTRACTION_PATHWAY	38	-0.838165	-1.9728	2.43062e-05	0.00459761	0.00433969	400	tags=34%, list=2%, signal=34%	Ttn/Tnni1/Myl3/Mybpc1/Actn3/Mybpc2/Neb/Myl1/Tnnt3/Tnni2/Acta1/Myh8/Tnnc2	Smoke_1day_vs_control	MSigDB_C2_CP	v2022.1
	WP_OXIDATIVE_STRESS_RESPONSE	WP_OXIDATIVE_STRESS_RESPONSE	30	0.830985	2.05697	4.15116e-05	0.00729121	0.00688218	102	tags=20%, list=1%, signal=20%	Cyp1a1/Nqo1/Gclc/Hmox1/Gsr/Txnrd1	Smoke_1day_vs_control	MSigDB_C2_CP	v2022.1
	REACTOME_MUSCLE_CONTRACTION	REACTOME_MUSCLE_CONTRACTION	193	-0.614171	-1.80257	4.68187e-05	0.00767515	0.00724458	772	tags=12%, list=4%, signal=12%	Gucy1a2/Kcna5/Tcap/Slc8a3/Scn4b/Ttn/Atp2b2/Kcnip4/Tnni1/Ryr1/Casq1/Myl3/Mybpc1/Actn3/Mybpc2/Neb/Myl1/Atp2a1/Mylpf/Tnnt3/Tnni2/Acta1/Myh8/Tnnc2	Smoke_1day_vs_control	MSigDB_C2_CP	v2022.1
	KEGG_STEROID_HORMONE_BIOSYNTHESIS	KEGG_STEROID_HORMONE_BIOSYNTHESIS	40	0.717305	1.86489	0.000126673	0.0194681	0.018376	149	tags=8%, list=1%, signal=7%	Cyp1a1/Cyp1b1/Cyp7b1	Smoke_1day_vs_control	MSigDB_C2_CP	v2022.1
	KEGG_TRYPTOPHAN_METABOLISM	KEGG_TRYPTOPHAN_METABOLISM	35	0.782166	1.99046	0.000179482	0.0245098	0.0231348	787	tags=14%, list=4%, signal=14%	Cyp1a1/Cyp1b1/Aoc1/Aldh1b1/Aox1	Smoke_1day_vs_control	MSigDB_C2_CP	v2022.1
	WP_ANTIVIRAL_AND_ANTIINFLAMMATORY_EFFECTS_OF_NRF2_ON_SARSCOV2_PATHWAY	WP_ANTIVIRAL_AND_ANTIINFLAMMATORY_EFFECTS_OF_NRF2_ON_SARSCOV2_PATHWAY	26	0.776064	1.87092	0.000188991	0.0245098	0.0231348	1525	tags=42%, list=8%, signal=39%	Nqo1/Slc7a11/Gclc/Gclm/Hmox1/Mmp3/Ikbkg/Il1b/Prkg2/Rxra/Keap1	Smoke_1day_vs_control	MSigDB_C2_CP	v2022.1
	REACTOME_BIOLOGICAL_OXIDATIONS	REACTOME_BIOLOGICAL_OXIDATIONS	165	0.526985	1.72297	0.00018938	0.0245098	0.0231348	1048	tags=13%, list=5%, signal=12%	Cyp1a1/Cyp1b1/Aldh3a1/Gclc/Adh7/Gclm/Aoc1/Gss/Cyp7b1/Mgst2/Cbr3/Mat1a/Gsto1/Tpst2/Dpep1/Ggt1/Aldh1b1/Gstm1/Gstp1/Acy1/Smox	Smoke_1day_vs_control	MSigDB_C2_CP	v2022.1
	WP_OXIDATION_BY_CYTOCHROME_P450	WP_OXIDATION_BY_CYTOCHROME_P450	48	0.669741	1.80205	0.000330873	0.0390123	0.0368237	149	tags=6%, list=1%, signal=6%	Cyp1a1/Cyp1b1/Cyp7b1	Smoke_1day_vs_control	MSigDB_C2_CP	v2022.1
	REACTOME_AUF1_HNRNP_D0_BINDS_AND_DESTABILIZES_MRNA	REACTOME_AUF1_HNRNP_D0_BINDS_AND_DESTABILIZES_MRNA	51	0.667685	1.79773	0.000333167	0.0390123	0.0368237	3952	tags=69%, list=20%, signal=55%	Hspa1a/Psmd3/Ubc/Psmb3/Psmd14/Psmd2/Psmb5/Hspb1/Psme3/Psmd1/Psmd12/Hspa8/Psmd11/Psmb2/Psmc6/Psma5/Psma3/Psma7/Psmd13/Psmd5/Psmd6/Psma1/Eif4g1/Psma4/Psmc5/Psmb6/Psmc2/Psmd4/Psmd7/Psmc3/Psmb4/Psme4/Psmc4/Psma2/Psma6	Smoke_1day_vs_control	MSigDB_C2_CP	v2022.1
	WP_TRANSCRIPTIONAL_ACTIVATION_BY_NRF2_IN_RESPONSE_TO_PHYTOCHEMICALS	WP_TRANSCRIPTIONAL_ACTIVATION_BY_NRF2_IN_RESPONSE_TO_PHYTOCHEMICALS	14	0.85988	1.8503	0.000398048	0.0425565	0.0401691	68	tags=36%, list=0%, signal=36%	Nqo1/Slc7a11/Gclc/Gclm/Hmox1	Smoke_1day_vs_control	MSigDB_C2_CP	v2022.1
	REACTOME_AMYLOID_FIBER_FORMATION	REACTOME_AMYLOID_FIBER_FORMATION	51	0.663799	1.78726	0.000388276	0.0425565	0.0401691	1143	tags=16%, list=6%, signal=15%	Ltf/Nppa/Snca/Tspan15/Calca/Ubc/Hspg2/Gga1	Smoke_1day_vs_control	MSigDB_C2_CP	v2022.1
	KEGG_OLFACTORY_TRANSDUCTION	KEGG_OLFACTORY_TRANSDUCTION	40	-0.790563	-1.87386	0.000431381	0.0440674	0.0415953	40	tags=8%, list=0%, signal=7%	Camk2d/Calml3/Calm4	Smoke_1day_vs_control	MSigDB_C2_CP	v2022.1
	WP_METAPATHWAY_BIOTRANSFORMATION_PHASE_I_AND_II	WP_METAPATHWAY_BIOTRANSFORMATION_PHASE_I_AND_II	140	0.552515	1.78255	0.000448022	0.0440674	0.0415953	1723	tags=16%, list=9%, signal=14%	Cyp1a1/Cyp1b1/Akr1b8/Gpx2/Gsr/Chst8/Gss/Cyp7b1/Mgst2/Hs6st1/Gsto1/Gstm1/Gstp1/Nat14/Hs3st3b1/Chst2/Gpx4/Nat10/Chst7/Gstt2/Gstm2/Ndst1	Smoke_1day_vs_control	MSigDB_C2_CP	v2022.1
	REACTOME_DEFENSINS	REACTOME_DEFENSINS	17	-0.877609	-1.84901	0.000555274	0.0525161	0.04957	538	tags=29%, list=3%, signal=29%	Tlr1/Ccr2/Art1/Defb1/Ccr6	Smoke_1day_vs_control	MSigDB_C2_CP	v2022.1
	WP_TRYPTOPHAN_METABOLISM	WP_TRYPTOPHAN_METABOLISM	28	0.741487	1.82008	0.000614232	0.0537942	0.0507764	94	tags=7%, list=0%, signal=7%	Cyp1a1/Aoc1	Smoke_1day_vs_control	MSigDB_C2_CP	v2022.1
	REACTOME_PHASE_I_FUNCTIONALIZATION_OF_COMPOUNDS	REACTOME_PHASE_I_FUNCTIONALIZATION_OF_COMPOUNDS	83	0.588768	1.75793	0.000603573	0.0537942	0.0507764	230	tags=8%, list=1%, signal=8%	Cyp1a1/Cyp1b1/Aldh3a1/Adh7/Aoc1/Cyp7b1/Cbr3	Smoke_1day_vs_control	MSigDB_C2_CP	v2022.1
	REACTOME_UCH_PROTEINASES	REACTOME_UCH_PROTEINASES	80	0.582093	1.72886	0.000634417	0.0537942	0.0507764	4630	tags=60%, list=24%, signal=46%	Uchl1/Psmd3/Ubc/Foxk2/Psmb3/Psmd14/Psmd2/Psmb5/Psme3/Psmd1/Psmd12/Psmd11/Psmb2/Psmc6/Psma5/Psma3/Psma7/Psmd13/Psmd5/Psmd6/Senp8/Psma1/Tgfb1/Psma4/Psmc5/Psmb6/Psmc2/Psmd4/Psmd7/Mbd5/Tgfbr2/Psmc3/Actl6a/Psmb4/Psme4/Hcfc1/Psmc4/Foxk1/Psma2/Psma6/Asxl1/Ruvbl1/Ino80e/Psmd8/Psmc1/Usp15/Ino80b/Psme1	Smoke_1day_vs_control	MSigDB_C2_CP	v2022.1
	REACTOME_ASYMMETRIC_LOCALIZATION_OF_PCP_PROTEINS	REACTOME_ASYMMETRIC_LOCALIZATION_OF_PCP_PROTEINS	60	0.637104	1.78583	0.000689763	0.0565376	0.0533659	4031	tags=62%, list=21%, signal=49%	Prickle1/Psmd3/Ubc/Wnt5a/Psmb3/Psmd14/Psmd2/Psmb5/Psme3/Smurf1/Psmd1/Psmd12/Psmd11/Psmb2/Psmc6/Psma5/Psma3/Psma7/Psmd13/Psmd5/Psmd6/Psma1/Psma4/Psmc5/Psmb6/Psmc2/Psmd4/Psmd7/Psmc3/Fzd2/Psmb4/Psme4/Psmc4/Psma2/Psma6/Fzd7/Fzd5	Smoke_1day_vs_control	MSigDB_C2_CP	v2022.1
	REACTOME_DISORDERS_OF_TRANSMEMBRANE_TRANSPORTERS	REACTOME_DISORDERS_OF_TRANSMEMBRANE_TRANSPORTERS	168	0.490492	1.61412	0.000753082	0.0597364	0.0563853	2615	tags=29%, list=13%, signal=25%	Abcb6/Cftr/Slc4a1/Slc22a18/Slc35c1/Psmd3/Slc2a10/Slc2a1/Ubc/Slc6a20a/Slc39a4/Psmb3/Slc3a2/Cp/Psmd14/Slc1a3/Psmd2/Psmb5/Psme3/Slc26a4/Psmd1/Psmd12/Slc2a9/Psmd11/Nup188/Abca3/Psmb2/Slc4a4/Vcp/Psmc6/Derl2/Nupl1/Psma5/Sec13/Psma3/Psma7/Slc7a7/Psmd13/Rnf5/Psmd5/Psmd6/Psma1/Hk1/Psma4/Psmc5/Psmb6/Abcd4/Psmc2/Psmd4	Smoke_1day_vs_control	MSigDB_C2_CP	v2022.1
	WP_TAMOXIFEN_METABOLISM	WP_TAMOXIFEN_METABOLISM	14	0.841034	1.80975	0.000782347	0.0601185	0.0567459	3	tags=14%, list=0%, signal=14%	Cyp1a1/Cyp1b1	Smoke_1day_vs_control	MSigDB_C2_CP	v2022.1
	REACTOME_APOPTOTIC_CLEAVAGE_OF_CELL_ADHESION_PROTEINS	REACTOME_APOPTOTIC_CLEAVAGE_OF_CELL_ADHESION_PROTEINS	10	-0.90958	-1.72289	0.000821845	0.0612399	0.0578044	318	tags=40%, list=2%, signal=39%	Dsg2/Dsp/Dsg1a/Pkp1	Smoke_1day_vs_control	MSigDB_C2_CP	v2022.1
	REACTOME_DEGRADATION_OF_AXIN	REACTOME_DEGRADATION_OF_AXIN	51	0.644299	1.73476	0.000871012	0.0629946	0.0594607	3952	tags=65%, list=20%, signal=52%	Psmd3/Ubc/Psmb3/Psmd14/Psmd2/Psmb5/Psme3/Psmd1/Psmd12/Psmd11/Psmb2/Psmc6/Psma5/Psma3/Psma7/Psmd13/Psmd5/Psmd6/Psma1/Axin1/Psma4/Psmc5/Psmb6/Psmc2/Psmd4/Psmd7/Psmc3/Psmb4/Psme4/Psmc4/Axin2/Psma2/Psma6	Smoke_1day_vs_control	MSigDB_C2_CP	v2022.1
	REACTOME_METABOLISM_OF_POLYAMINES	REACTOME_METABOLISM_OF_POLYAMINES	56	0.661787	1.80507	0.000959484	0.0674106	0.0636289	3952	tags=64%, list=20%, signal=51%	Nqo1/Psmd3/Srm/Psmb3/Psmd14/Psmd2/Smox/Psmb5/Psme3/Psmd1/Psmd12/Psmd11/Psmb2/Psmc6/Psma5/Psma3/Psma7/Psmd13/Psmd5/Psmd6/Psma1/Azin1/Psma4/Psmc5/Psmb6/Psmc2/Psmd4/Azin2/Psmd7/Amd1/Psmc3/Psmb4/Psme4/Psmc4/Psma2/Psma6	Smoke_1day_vs_control	MSigDB_C2_CP	v2022.1
	NABA_ECM_REGULATORS	NABA_ECM_REGULATORS	202	-0.556906	-1.64291	0.00099342	0.0678561	0.0640494	743	tags=12%, list=4%, signal=12%	Pcsk5/Adamts3/Adamts5/Ky/Serpina1b/Mmp17/Ctsg/Hpse/Serpinb1a/Adamts20/Itih5/Cd109/Ctse/Serpina9/Slpi/Serpinb5/Cst6/Tgm1/Serpinb7/Egln3/Tgm3/Serpinb2/Serpinb11/Serpinb3a/Serpinb12	Smoke_1day_vs_control	MSigDB_C2_CP	v2022.1
	WP_GLUTATHIONE_METABOLISM	WP_GLUTATHIONE_METABOLISM	17	0.843134	1.87648	0.00117097	0.0687511	0.0648942	1971	tags=71%, list=10%, signal=63%	Gclc/Gpx2/Gclm/Gsr/Gss/Anpep/Ggt1/Gpx4/Gstt2/Gstm2/Gstm7/Gpx3	Smoke_1day_vs_control	MSigDB_C2_CP	v2022.1
	KEGG_PRIMARY_IMMUNODEFICIENCY	KEGG_PRIMARY_IMMUNODEFICIENCY	35	-0.788932	-1.81957	0.00117428	0.0687511	0.0648942	1557	tags=46%, list=8%, signal=42%	Ptprc/Tnfrsf13b/Cd8a/Il2rg/Il7r/Cd3e/Ung/Ciita/Cd3d/Tap1/Cd8b1/Tnfrsf13c/Blnk/Cd79a/Cd19/Ada	Smoke_1day_vs_control	MSigDB_C2_CP	v2022.1
	PID_S1P_S1P1_PATHWAY	PID_S1P_S1P1_PATHWAY	21	0.786959	1.81188	0.00107805	0.0687511	0.0648942	1347	tags=43%, list=7%, signal=40%	Ptgs2/Pdgfb/Itgb3/Gnao1/Sphk1/Gnaz/Abcc1/Kdr/Gnai1	Smoke_1day_vs_control	MSigDB_C2_CP	v2022.1
	REACTOME_PHASE_4_RESTING_MEMBRANE_POTENTIAL	REACTOME_PHASE_4_RESTING_MEMBRANE_POTENTIAL	16	0.809898	1.79983	0.00117058	0.0687511	0.0648942	1634	tags=38%, list=8%, signal=34%	Kcnk5/Kcnk1/Kcnj14/Kcnk2/Kcnk6/Kcnk3	Smoke_1day_vs_control	MSigDB_C2_CP	v2022.1
	WP_HAIR_FOLLICLE_DEVELOPMENT_CYTODIFFERENTIATION_PART_3_OF_3	WP_HAIR_FOLLICLE_DEVELOPMENT_CYTODIFFERENTIATION_PART_3_OF_3	78	-0.665154	-1.74644	0.00116988	0.0687511	0.0648942	1514	tags=24%, list=8%, signal=23%	Runx3/Fos/Igfbp5/Cd200/Gata3/Gas1/S100a4/Klk5/Bcl11b/Klk7/Adamts20/Perp/Trp63/Dsc2/Casp14/Dsg1a/Krt15/Gsdma/Spink5	Smoke_1day_vs_control	MSigDB_C2_CP	v2022.1
	WP_SELENIUM_MICRONUTRIENT_NETWORK	WP_SELENIUM_MICRONUTRIENT_NETWORK	73	0.597118	1.72146	0.00110317	0.0687511	0.0648942	2003	tags=25%, list=10%, signal=22%	Gpx2/Serpina3n/Ptgs2/Dio2/Gsr/Txnrd1/Cth/Ldlr/Il1b/Ggt1/Apob/Serpine1/Serpina3c/Gpx4/Txn1/Saa2/Gpx3/Nfkb2	Smoke_1day_vs_control	MSigDB_C2_CP	v2022.1
	WP_FERROPTOSIS	WP_FERROPTOSIS	60	0.61981	1.73736	0.00138634	0.0746754	0.0704862	1564	tags=25%, list=8%, signal=23%	Slc7a11/Gclc/Gch1/Gclm/Hmox1/Txnrd1/Gss/Cth/Slc39a14/Slc3a2/Acsl3/Cp/Hspb1/Gpx4/Chmp6	Smoke_1day_vs_control	MSigDB_C2_CP	v2022.1
	REACTOME_REGULATION_OF_RAS_BY_GAPS	REACTOME_REGULATION_OF_RAS_BY_GAPS	63	0.606534	1.72329	0.00136912	0.0746754	0.0704862	4753	tags=68%, list=25%, signal=52%	Psmd3/Ubc/Psmb3/Psmd14/Psmd2/Psmb5/Psme3/Psmd1/Psmd12/Psmd11/Psmb2/Psmc6/Psma5/Psma3/Psma7/Psmd13/Psmd5/Psmd6/Psma1/Spred3/Psma4/Psmc5/Psmb6/Psmc2/Psmd4/Hras/Psmd7/Dab2ip/Kras/Psmc3/Psmb4/Psme4/Psmc4/Psma2/Psma6/Nf1/Nras/Rasal3/Psmd8/Psmc1/Psme1/Rasa2/Spred2	Smoke_1day_vs_control	MSigDB_C2_CP	v2022.1
	REACTOME_ABC_TRANSPORTER_DISORDERS	REACTOME_ABC_TRANSPORTER_DISORDERS	73	0.592917	1.70934	0.00136021	0.0746754	0.0704862	3952	tags=52%, list=20%, signal=42%	Abcb6/Cftr/Psmd3/Ubc/Psmb3/Psmd14/Psmd2/Psmb5/Psme3/Psmd1/Psmd12/Psmd11/Abca3/Psmb2/Vcp/Psmc6/Derl2/Psma5/Psma3/Psma7/Psmd13/Rnf5/Psmd5/Psmd6/Psma1/Psma4/Psmc5/Psmb6/Abcd4/Psmc2/Psmd4/Psmd7/Psmc3/Psmb4/Psme4/Psmc4/Psma2/Psma6	Smoke_1day_vs_control	MSigDB_C2_CP	v2022.1
	REACTOME_DEFECTIVE_CFTR_CAUSES_CYSTIC_FIBROSIS	REACTOME_DEFECTIVE_CFTR_CAUSES_CYSTIC_FIBROSIS	57	0.616795	1.69685	0.00139694	0.0746754	0.0704862	4630	tags=68%, list=24%, signal=52%	Cftr/Psmd3/Ubc/Psmb3/Psmd14/Psmd2/Psmb5/Psme3/Psmd1/Psmd12/Psmd11/Psmb2/Vcp/Psmc6/Derl2/Psma5/Psma3/Psma7/Psmd13/Rnf5/Psmd5/Psmd6/Psma1/Psma4/Psmc5/Psmb6/Psmc2/Psmd4/Psmd7/Psmc3/Psmb4/Psme4/Psmc4/Psma2/Psma6/Psmd8/Psmc1/Erlin1/Psme1	Smoke_1day_vs_control	MSigDB_C2_CP	v2022.1
	WP_PHOTODYNAMIC_THERAPYINDUCED_NFE2L2_NRF2_SURVIVAL_SIGNALING	WP_PHOTODYNAMIC_THERAPYINDUCED_NFE2L2_NRF2_SURVIVAL_SIGNALING	22	0.823179	1.92417	0.00158037	0.0813481	0.0767846	1525	tags=45%, list=8%, signal=42%	Nqo1/Srxn1/Gclc/Gclm/Hmox1/Abcc3/Abcc4/Gstp1/Mapk8/Keap1	Smoke_1day_vs_control	MSigDB_C2_CP	v2022.1
	REACTOME_ANTIMICROBIAL_PEPTIDES	REACTOME_ANTIMICROBIAL_PEPTIDES	47	0.637462	1.70264	0.00158793	0.0813481	0.0767846	522	tags=19%, list=3%, signal=19%	Bpifa1/Ltf/Reg3g/Bpifb1/Pglyrp1/Ear1/S100a8/S100a9/Lcn2	Smoke_1day_vs_control	MSigDB_C2_CP	v2022.1
	REACTOME_SLC_MEDIATED_TRANSMEMBRANE_TRANSPORT	REACTOME_SLC_MEDIATED_TRANSMEMBRANE_TRANSPORT	230	0.461553	1.55899	0.00162204	0.0814	0.0768336	2379	tags=22%, list=12%, signal=19%	Slc7a11/Slc7a5/Slc5a12/Slc22a3/Slc12a5/Slc39a14/Slc4a1/Slc22a18/Slc35c1/Slc6a9/Slc39a2/Slc1a2/Slc2a6/Slco4a1/Slc8a1/Slc2a10/Slc2a1/Slc7a1/Slc4a3/Slc5a3/Slc6a20a/Slc45a3/Slc44a4/Slc39a4/Slc13a3/Slc3a2/Slc1a4/Cp/Slc1a3/Emb/Slc15a4/Slc12a7/Slc26a4/Slc13a4/Slc2a9/Slc22a1/Slc2a12/Slc25a29/Slc4a4/Slco2b1/Slc24a3/Slc41a2/Slc7a7/Slc20a1/Slc39a3/Slc18a2/Slc35d1/Slc44a3/Slc29a2/Slc7a6	Smoke_1day_vs_control	MSigDB_C2_CP	v2022.1
	REACTOME_BETA_DEFENSINS	REACTOME_BETA_DEFENSINS	12	-0.890093	-1.75626	0.00174136	0.08564	0.0808356	538	tags=33%, list=3%, signal=32%	Tlr1/Ccr2/Defb1/Ccr6	Smoke_1day_vs_control	MSigDB_C2_CP	v2022.1
	REACTOME_ABC_FAMILY_PROTEINS_MEDIATED_TRANSPORT	REACTOME_ABC_FAMILY_PROTEINS_MEDIATED_TRANSPORT	95	0.550841	1.66547	0.00198755	0.0958312	0.0904552	4630	tags=57%, list=24%, signal=43%	Abcb6/Cftr/Abcc3/Psmd3/Abca7/Abcc4/Ubc/Psmb3/Psmd14/Abcb10/Abcc10/Psmd2/Psmb5/Psme3/Abcc1/Psmd1/Psmd12/Psmd11/Abca3/Eif2s2/Psmb2/Vcp/Psmc6/Derl2/Psma5/Psma3/Psma7/Abca2/Psmd13/Rnf5/Psmd5/Psmd6/Psma1/Psma4/Psmc5/Psmb6/Psmc2/Psmd4/Psmd7/Psmc3/Psmb4/Eif2s1/Psme4/Psmc4/Psma2/Abcc5/Psma6/Abcg1/Abca5/Abca8b/Psmd8/Psmc1/Erlin1/Psme1	Smoke_1day_vs_control	MSigDB_C2_CP	v2022.1
	REACTOME_REGULATION_OF_RUNX3_EXPRESSION_AND_ACTIVITY	REACTOME_REGULATION_OF_RUNX3_EXPRESSION_AND_ACTIVITY	51	0.619899	1.66906	0.00213555	0.100987	0.0953217	4663	tags=71%, list=24%, signal=54%	Psmd3/Ubc/Psmb3/Psmd14/Psmd2/Psmb5/Psme3/Smurf1/Psmd1/Psmd12/Psmd11/Psmb2/Psmc6/Psma5/Psma3/Psma7/Psmd13/Psmd5/Psmd6/Psma1/Tgfb1/Psma4/Psmc5/Psmb6/Psmc2/Psmd4/Psmd7/Psmc3/Psmb4/Psmc4/Psma2/Psma6/Psmd8/Psmc1/Psme1/Mdm2	Smoke_1day_vs_control	MSigDB_C2_CP	v2022.1
	REACTOME_METABOLIC_DISORDERS_OF_BIOLOGICAL_OXIDATION_ENZYMES	REACTOME_METABOLIC_DISORDERS_OF_BIOLOGICAL_OXIDATION_ENZYMES	29	0.736331	1.80988	0.00235193	0.109121	0.102999	1005	tags=28%, list=5%, signal=26%	Cyp1b1/Gclc/Gclm/Gss/Cyp7b1/Mat1a/Ggt1/Acy1	Smoke_1day_vs_control	MSigDB_C2_CP	v2022.1
	WP_TRANSSULFURATION_ONECARBON_METABOLISM_AND_RELATED_PATHWAYS	WP_TRANSSULFURATION_ONECARBON_METABOLISM_AND_RELATED_PATHWAYS	64	0.590275	1.68294	0.0025773	0.117363	0.110779	2469	tags=28%, list=13%, signal=25%	Mthfd2/Gclc/Gpx2/Gclm/Gsr/Gss/Psat1/Cth/Mat1a/Pcyt2/Dnm1/Chka/Gpx4/Gpx3/Mtr/Dnmt3l/Ahcyl1/Phgdh	Smoke_1day_vs_control	MSigDB_C2_CP	v2022.1
	WP_NRF2ARE_REGULATION	WP_NRF2ARE_REGULATION	22	0.799841	1.86962	0.00280486	0.12061	0.113844	68	tags=23%, list=0%, signal=23%	Nqo1/Slc7a11/Gclc/Gclm/Hmox1	Smoke_1day_vs_control	MSigDB_C2_CP	v2022.1
	REACTOME_DNA_STRAND_ELONGATION	REACTOME_DNA_STRAND_ELONGATION	32	-0.784312	-1.79362	0.00307696	0.12061	0.113844	2688	tags=72%, list=14%, signal=62%	Rfc2/Gins2/Gins3/Rfc1/Prim2/Rpa1/Pold3/Mcm4/Mcm7/Rfc4/Mcm3/Prim1/Mcm6/Fen1/Rpa3/Mcm5/Rfc3/Lig1/Mcm2/Dna2/Pold1/Pola1/Rfc5	Smoke_1day_vs_control	MSigDB_C2_CP	v2022.1
	REACTOME_ANTIGEN_ACTIVATES_B_CELL_RECEPTOR_BCR_LEADING_TO_GENERATION_OF_SECOND_MESSENGERS	REACTOME_ANTIGEN_ACTIVATES_B_CELL_RECEPTOR_BCR_LEADING_TO_GENERATION_OF_SECOND_MESSENGERS	33	-0.766904	-1.75806	0.00277105	0.12061	0.113844	571	tags=33%, list=3%, signal=32%	Syk/Sh3kbp1/Dapp1/Cd22/Blk/Cd79b/Igkv8-30/Blnk/Cd79a/Cd19/Ighm	Smoke_1day_vs_control	MSigDB_C2_CP	v2022.1
	BIOCARTA_UCALPAIN_PATHWAY	BIOCARTA_UCALPAIN_PATHWAY	14	-0.862955	-1.74529	0.00309006	0.12061	0.113844	94	tags=29%, list=0%, signal=28%	Actn2/Capns2/Actn3/Acta1	Smoke_1day_vs_control	MSigDB_C2_CP	v2022.1
	REACTOME_ACTIVATION_OF_IRF3_IRF7_MEDIATED_BY_TBK1_IKK_EPSILON	REACTOME_ACTIVATION_OF_IRF3_IRF7_MEDIATED_BY_TBK1_IKK_EPSILON	14	0.808107	1.7389	0.0029104	0.12061	0.113844	893	tags=43%, list=5%, signal=41%	Traf3/Tlr4/Cd14/Ubc/Irf7/Ticam1	Smoke_1day_vs_control	MSigDB_C2_CP	v2022.1
	KEGG_VIRAL_MYOCARDITIS	KEGG_VIRAL_MYOCARDITIS	58	-0.693968	-1.73865	0.0030711	0.12061	0.113844	1606	tags=28%, list=8%, signal=25%	Cd55/Sgcg/Dmd/Cd28/H2-DMa/Sgca/H2-Aa/Myh2/Rac2/H2-Q10/H2-Oa/Myh4/H2-Ob/H2-D1/Myh8/Myh1	Smoke_1day_vs_control	MSigDB_C2_CP	v2022.1
	WP_MELATONIN_METABOLISM_AND_EFFECTS	WP_MELATONIN_METABOLISM_AND_EFFECTS	32	0.694908	1.73512	0.00291048	0.12061	0.113844	3	tags=6%, list=0%, signal=6%	Cyp1a1/Cyp1b1	Smoke_1day_vs_control	MSigDB_C2_CP	v2022.1
	WP_PURINE_METABOLISM	WP_PURINE_METABOLISM	12	-0.876081	-1.72861	0.0029702	0.12061	0.113844	293	tags=17%, list=2%, signal=16%	Ampd1/Ada	Smoke_1day_vs_control	MSigDB_C2_CP	v2022.1
	REACTOME_TRYPTOPHAN_CATABOLISM	REACTOME_TRYPTOPHAN_CATABOLISM	11	0.840211	1.71846	0.00280405	0.12061	0.113844	1309	tags=27%, list=7%, signal=25%	Slc7a5/Slc3a2/Tdo2	Smoke_1day_vs_control	MSigDB_C2_CP	v2022.1
	BIOCARTA_PROTEASOME_PATHWAY	BIOCARTA_PROTEASOME_PATHWAY	19	0.753888	1.70862	0.00326382	0.125402	0.118367	3952	tags=74%, list=20%, signal=59%	Psmb3/Psmb5/Psmb2/Psma5/Psma3/Psma7/Psma1/Psma4/Psmb6/Ube3a/Psmb4/Rpn1/Psma2/Psma6	Smoke_1day_vs_control	MSigDB_C2_CP	v2022.1
	WP_2873_ARYL_HYDROCARBON_RECEPTOR_PATHWAY	WP_2873_ARYL_HYDROCARBON_RECEPTOR_PATHWAY	37	0.711951	1.82481	0.00333081	0.125971	0.118904	21	tags=14%, list=0%, signal=14%	Cyp1a1/Cyp1b1/Nqo1/Aldh3a1/Slc7a5	Smoke_1day_vs_control	MSigDB_C2_CP	v2022.1
	REACTOME_ATTENUATION_PHASE	REACTOME_ATTENUATION_PHASE	24	0.713701	1.70804	0.00348354	0.125971	0.118904	3432	tags=67%, list=18%, signal=55%	Hspa1a/Hspa1b/Hsph1/Fkbp4/Hspb1/Hspa8/Hsp90ab1/Serpinh1/Hsf1/Hspb2/Tnfrsf21/Hsp90aa1/Hspa2/Dnajb1/Dedd2/Col4a6	Smoke_1day_vs_control	MSigDB_C2_CP	v2022.1
	REACTOME_DEGRADATION_OF_DVL	REACTOME_DEGRADATION_OF_DVL	53	0.625939	1.69946	0.00345243	0.125971	0.118904	3952	tags=60%, list=20%, signal=48%	Psmd3/Ubc/Psmb3/Psmd14/Psmd2/Psmb5/Psme3/Psmd1/Psmd12/Psmd11/Psmb2/Psmc6/Psma5/Psma3/Psma7/Psmd13/Psmd5/Psmd6/Psma1/Psma4/Psmc5/Psmb6/Psmc2/Psmd4/Psmd7/Psmc3/Psmb4/Psme4/Psmc4/Dact1/Psma2/Psma6	Smoke_1day_vs_control	MSigDB_C2_CP	v2022.1
	REACTOME_TYPE_I_HEMIDESMOSOME_ASSEMBLY	REACTOME_TYPE_I_HEMIDESMOSOME_ASSEMBLY	11	-0.877242	-1.68832	0.00340872	0.125971	0.118904	131	tags=36%, list=1%, signal=36%	Itga6/Col17a1/Krt14/Krt5	Smoke_1day_vs_control	MSigDB_C2_CP	v2022.1
	REACTOME_PURINE_SALVAGE	REACTOME_PURINE_SALVAGE	12	-0.869188	-1.71501	0.00372693	0.13206	0.124651	648	tags=25%, list=3%, signal=24%	Dck/Ampd1/Ada	Smoke_1day_vs_control	MSigDB_C2_CP	v2022.1
	REACTOME_MISCELLANEOUS_SUBSTRATES	REACTOME_MISCELLANEOUS_SUBSTRATES	11	-0.872974	-1.68011	0.00375933	0.13206	0.124651	974	tags=36%, list=5%, signal=35%	Cyp3a13/Cyp2d22/Cyp4f15/Cyp4f39	Smoke_1day_vs_control	MSigDB_C2_CP	v2022.1
	KEGG_GLUTATHIONE_METABOLISM	KEGG_GLUTATHIONE_METABOLISM	44	0.66289	1.75152	0.00391167	0.135476	0.127876	2433	tags=45%, list=13%, signal=40%	Gclc/Gpx2/Gclm/Gsr/Gss/Mgst2/Pgd/Gsto1/Srm/Anpep/Ggt1/Gstm1/Gstp1/Gpx4/Gstt2/Gstm2/Gstm7/Gpx3/Ggt7/Gsto2	Smoke_1day_vs_control	MSigDB_C2_CP	v2022.1
	REACTOME_REGULATION_OF_INSULIN_LIKE_GROWTH_FACTOR_IGF_TRANSPORT_AND_UPTAKE_BY_INSULIN_LIKE_GROWTH_FACTOR_BINDING_PROTEINS_IGFBPS	REACTOME_REGULATION_OF_INSULIN_LIKE_GROWTH_FACTOR_IGF_TRANSPORT_AND_UPTAKE_BY_INSULIN_LIKE_GROWTH_FACTOR_BINDING_PROTEINS_IGFBPS	126	0.477719	1.51751	0.00403249	0.137721	0.129995	3005	tags=21%, list=16%, signal=18%	Afp/Timp1/Tnc/Vcan/Eva1a/Serpind1/Ltbp1/Apob/Stc2/Wfs1/Cdh2/Cp/Igfbp2/Fstl3/Fbn1/Csf1/Fam20a/Amelx/Notum/Ckap4/Klk1b11/Qsox1/Mia3/Igf1/Calu/Klk1b8/Mgat4a	Smoke_1day_vs_control	MSigDB_C2_CP	v2022.1
	REACTOME_UNFOLDED_PROTEIN_RESPONSE_UPR	REACTOME_UNFOLDED_PROTEIN_RESPONSE_UPR	89	0.533594	1.60056	0.00419193	0.139297	0.131482	4113	tags=42%, list=21%, signal=33%	Kdelr3/Asns/Ppp2r5b/Atf3/Wfs1/Extl3/Extl1/Creb3/Atf4/Tatdn2/Hyou1/Eif2s2/Syvn1/Dnajb11/Hspa5/Dcp2/Lmna/Edem1/Gfpt1/Srpr/Nfya/Herpud1/Dnajb9/Creb3l2/Sec31a/Creb3l1/Ddit3/Exosc4/Acadvl/Hsp90b1/Calr/Eif2s1/Shc1/Mbtps1/Ccl2/Cebpb/Ssr1	Smoke_1day_vs_control	MSigDB_C2_CP	v2022.1
	REACTOME_ASPARAGINE_N_LINKED_GLYCOSYLATION	REACTOME_ASPARAGINE_N_LINKED_GLYCOSYLATION	283	0.407685	1.42323	0.00416878	0.139297	0.131482	3853	tags=30%, list=20%, signal=25%	St6galnac2/Chst8/Kdelr3/Alg3/St6galnac5/Slc35c1/Mvd/St6galnac4/Arf5/Tubb1/Npl/Areg/St8sia2/Tubb4b/St6galnac3/Sec24d/Gria1/Ubc/Tuba4a/Tubb6/Nudt14/Trappc9/Amdhd2/Alg8/Rad23b/Cmas/B4galt5/Tubb2a/Golgb1/Sec24b/Syvn1/Vcp/Mgat1/Trim13/Man1b1/Derl2/Gfpt2/Sec13/Ankrd28/Napb/Alg14/Edem1/St3gal5/Mlec/Gfpt1/Ctsc/Dad1/Rnf5/St6galnac6/Ddost/Pmm1/Nus1/Mgat2/St3gal2/Gmds/Arfgap3/Edem3/Mia3/Fuom/Uso1/Alg9/B4gal…	Smoke_1day_vs_control	MSigDB_C2_CP	v2022.1
	REACTOME_NEGATIVE_REGULATION_OF_NOTCH4_SIGNALING	REACTOME_NEGATIVE_REGULATION_OF_NOTCH4_SIGNALING	49	0.63997	1.72752	0.00441087	0.139851	0.132006	4630	tags=76%, list=24%, signal=58%	Psmd3/Ubc/Psmb3/Psmd14/Psmd2/Psmb5/Psme3/Psmd1/Fbxw7/Psmd12/Psmd11/Psmb2/Psmc6/Psma5/Psma3/Psma7/Psmd13/Psmd5/Psmd6/Akt1/Psma1/Notch4/Psma4/Psmc5/Psmb6/Psmc2/Psmd4/Psmd7/Psmc3/Psmb4/Psmc4/Psma2/Psma6/Psmd8/Ywhaz/Psmc1/Psme1	Smoke_1day_vs_control	MSigDB_C2_CP	v2022.1
	WP_CANNABINOID_RECEPTOR_SIGNALING	WP_CANNABINOID_RECEPTOR_SIGNALING	27	0.704349	1.71451	0.00435032	0.139851	0.132006	952	tags=11%, list=5%, signal=11%	Cyp1a1/Prkar1b/Mapk10	Smoke_1day_vs_control	MSigDB_C2_CP	v2022.1
	REACTOME_REGULATION_OF_MRNA_STABILITY_BY_PROTEINS_THAT_BIND_AU_RICH_ELEMENTS	REACTOME_REGULATION_OF_MRNA_STABILITY_BY_PROTEINS_THAT_BIND_AU_RICH_ELEMENTS	82	0.564989	1.68027	0.00431398	0.139851	0.132006	3952	tags=50%, list=20%, signal=40%	Hspa1a/Psmd3/Ubc/Psmb3/Psmd14/Psmd2/Psmb5/Hspb1/Psme3/Psmd1/Psmd12/Hspa8/Psmd11/Psmb2/Psmc6/Dcp2/Psma5/Psma3/Psma7/Psmd13/Psmd5/Psmd6/Akt1/Psma1/Eif4g1/Mapkapk2/Psma4/Psmc5/Psmb6/Psmc2/Psmd4/Psmd7/Psmc3/Exosc4/Psmb4/Psme4/Psmc4/Prkcd/Elavl1/Psma2/Psma6	Smoke_1day_vs_control	MSigDB_C2_CP	v2022.1
	WP_PARKINUBIQUITIN_PROTEASOMAL_SYSTEM_PATHWAY	WP_PARKINUBIQUITIN_PROTEASOMAL_SYSTEM_PATHWAY	59	0.587999	1.6366	0.00443612	0.139851	0.132006	2615	tags=42%, list=13%, signal=37%	Hspa1a/Snca/Hspa1b/Tubb1/Psmd3/Tubb4b/Tuba4a/Tubb6/Psmd14/Psmd2/Psmd1/Fbxw7/Psmd12/Hspa8/Tubb2a/Psmd11/Hspa5/Psmc6/Hspa9/Psmd13/Psmd5/Psmd6/Psmc5/Psmc2/Psmd4	Smoke_1day_vs_control	MSigDB_C2_CP	v2022.1
	REACTOME_COMMON_PATHWAY_OF_FIBRIN_CLOT_FORMATION	REACTOME_COMMON_PATHWAY_OF_FIBRIN_CLOT_FORMATION	21	0.746508	1.71875	0.00458208	0.141489	0.133552	440	tags=14%, list=2%, signal=14%	Cd177/Pf4/Serpind1	Smoke_1day_vs_control	MSigDB_C2_CP	v2022.1
	REACTOME_IMMUNOREGULATORY_INTERACTIONS_BETWEEN_A_LYMPHOID_AND_A_NON_LYMPHOID_CELL	REACTOME_IMMUNOREGULATORY_INTERACTIONS_BETWEEN_A_LYMPHOID_AND_A_NON_LYMPHOID_CELL	90	-0.631455	-1.68638	0.00466068	0.141489	0.133552	2343	tags=38%, list=12%, signal=33%	Itgal/Cd33/Itga4/Cd34/Colec12/Fcgr2b/Cd8a/Treml4/Cd300a/Klrg1/Klrb1a/Cd200/Cd1d1/Klrc1/Lair1/Itgb7/Cd3e/Klrd1/Cd3g/Klrk1/Sell/Cd22/Slamf6/Fcgr4/Clec4g/H2-Q10/Cd3d/Siglecg/Cd300lg/Cd8b1/Igkv8-30/Cd19/Col17a1/H2-D1	Smoke_1day_vs_control	MSigDB_C2_CP	v2022.1
	REACTOME_HEDGEHOG_ON_STATE	REACTOME_HEDGEHOG_ON_STATE	81	0.539865	1.6019	0.00461864	0.141489	0.133552	3952	tags=51%, list=20%, signal=40%	Psmd3/Gli2/Kif7/Hhip/Ubc/Psmb3/Numb/Psmd14/Psmd2/Psmb5/Psme3/Smurf1/Psmd1/Psmd12/Arrb1/Gpr161/Psmd11/Psmb2/Evc/Psmc6/Smo/Psma5/Psma3/Psma7/Psmd13/Psmd5/Psmd6/Psma1/Psma4/Psmc5/Psmb6/Psmc2/Psmd4/Boc/Psmd7/Psmc3/Psmb4/Psme4/Psmc4/Psma2/Psma6	Smoke_1day_vs_control	MSigDB_C2_CP	v2022.1
	REACTOME_CYTOCHROME_P450_ARRANGED_BY_SUBSTRATE_TYPE	REACTOME_CYTOCHROME_P450_ARRANGED_BY_SUBSTRATE_TYPE	52	0.632745	1.70303	0.00487966	0.145662	0.137491	149	tags=6%, list=1%, signal=6%	Cyp1a1/Cyp1b1/Cyp7b1	Smoke_1day_vs_control	MSigDB_C2_CP	v2022.1
	REACTOME_TRANSPORT_OF_INORGANIC_CATIONS_ANIONS_AND_AMINO_ACIDS_OLIGOPEPTIDES	REACTOME_TRANSPORT_OF_INORGANIC_CATIONS_ANIONS_AND_AMINO_ACIDS_OLIGOPEPTIDES	102	0.526861	1.61825	0.00491662	0.145662	0.137491	2121	tags=21%, list=11%, signal=18%	Slc7a11/Slc7a5/Slc5a12/Slc12a5/Slc4a1/Slc1a2/Slc8a1/Slc7a1/Slc4a3/Slc6a20a/Slc3a2/Slc1a4/Slc1a3/Slc15a4/Slc12a7/Slc26a4/Slc25a29/Slc4a4/Slc24a3/Slc7a7/Slc20a1	Smoke_1day_vs_control	MSigDB_C2_CP	v2022.1
	PID_TOLL_ENDOGENOUS_PATHWAY	PID_TOLL_ENDOGENOUS_PATHWAY	23	0.773149	1.8287	0.00505718	0.146346	0.138136	893	tags=48%, list=5%, signal=46%	Vcan/S100a8/Irak2/S100a9/Irak4/Tlr4/Ikbkg/Tirap/Cd14/Hspd1/Ticam1	Smoke_1day_vs_control	MSigDB_C2_CP	v2022.1
	REACTOME_CELLULAR_RESPONSE_TO_HEAT_STRESS	REACTOME_CELLULAR_RESPONSE_TO_HEAT_STRESS	95	0.525075	1.58756	0.00505873	0.146346	0.138136	3615	tags=40%, list=19%, signal=33%	Hspa1a/Bag2/Hspa1b/Hsph1/Hspa12a/Hspa12b/Fkbp4/Hspa13/Hspa4l/Hspb1/Hspa8/Hsp90ab1/Nup188/Hspa5/Vcp/Nupl1/Sec13/Serpinh1/Hspa9/Hsf1/Ccar2/Akt1s1/Hspb2/Dnajc2/Mapkapk2/Tnfrsf21/Hsp90aa1/Bag3/Rps19bp1/Hspa2/Rae1/Dnajb1/Dedd2/Mlst8/Col4a6/Nup50/Camk2g/Ywhae	Smoke_1day_vs_control	MSigDB_C2_CP	v2022.1
	REACTOME_NUCLEOTIDE_SALVAGE	REACTOME_NUCLEOTIDE_SALVAGE	20	-0.807272	-1.73695	0.00542943	0.155244	0.146535	1121	tags=20%, list=6%, signal=19%	Tk1/Dck/Ampd1/Ada	Smoke_1day_vs_control	MSigDB_C2_CP	v2022.1
	REACTOME_G1_S_DNA_DAMAGE_CHECKPOINTS	REACTOME_G1_S_DNA_DAMAGE_CHECKPOINTS	63	0.564486	1.60382	0.00553071	0.156322	0.147553	3952	tags=57%, list=20%, signal=46%	Cdkn1a/Psmd3/Ubc/Psmb3/Psmd14/Psmd2/Psmb5/Psme3/Cdk2/Psmd1/Psmd12/Psmd11/Pcbp4/Psmb2/Psmc6/Cdc25a/Psma5/Psma3/Psma7/Psmd13/Psmd5/Psmd6/Chek2/Psma1/Psma4/Psmc5/Psmb6/Psmc2/Psmd4/Psmd7/Psmc3/Psmb4/Psme4/Psmc4/Psma2/Psma6	Smoke_1day_vs_control	MSigDB_C2_CP	v2022.1
	REACTOME_FGFR3_LIGAND_BINDING_AND_ACTIVATION	REACTOME_FGFR3_LIGAND_BINDING_AND_ACTIVATION	13	0.799033	1.68935	0.00578899	0.160229	0.15124	1498	tags=23%, list=8%, signal=21%	Galnt3/Fgf18/Fgf1	Smoke_1day_vs_control	MSigDB_C2_CP	v2022.1
	REACTOME_ARACHIDONIC_ACID_METABOLISM	REACTOME_ARACHIDONIC_ACID_METABOLISM	50	0.59684	1.61479	0.00579925	0.160229	0.15124	811	tags=18%, list=4%, signal=17%	Cyp1a1/Cyp1b1/Gpx2/Ptgs2/Alox12/Ptges2/Dpep1/Ggt1/Ptges	Smoke_1day_vs_control	MSigDB_C2_CP	v2022.1
	WP_EXTRAFOLLICULAR_B_CELL_ACTIVATION_BY_SARSCOV2	WP_EXTRAFOLLICULAR_B_CELL_ACTIVATION_BY_SARSCOV2	63	-0.641347	-1.62721	0.0061613	0.166794	0.157437	2048	tags=35%, list=11%, signal=31%	Syk/Zeb2/Bach2/Icosl/Ptprc/Ebi3/Cxcr4/Foxo1/Cd1d1/Maf/Il12a/Cd69/Sell/Cr2/Cd22/Ccr7/Irf4/Cxcr5/Ms4a1/Blnk/Cd79a/Cd19	Smoke_1day_vs_control	MSigDB_C2_CP	v2022.1
	REACTOME_CROSS_PRESENTATION_OF_SOLUBLE_EXOGENOUS_ANTIGENS_ENDOSOMES	REACTOME_CROSS_PRESENTATION_OF_SOLUBLE_EXOGENOUS_ANTIGENS_ENDOSOMES	47	0.598776	1.59931	0.00617253	0.166794	0.157437	3952	tags=68%, list=20%, signal=54%	Psmd3/Mrc2/Psmb3/Psmd14/Psmd2/Psmb5/Psme3/Psmd1/Psmd12/Psmd11/Psmb2/Psmc6/Psma5/Psma3/Psma7/Psmd13/Psmd5/Psmd6/Psma1/Mrc1/Psma4/Psmc5/Psmb6/Psmc2/Psmd4/Psmd7/Psmc3/Psmb4/Psme4/Psmc4/Psma2/Psma6	Smoke_1day_vs_control	MSigDB_C2_CP	v2022.1
	REACTOME_HEME_DEGRADATION	REACTOME_HEME_DEGRADATION	10	0.815318	1.63206	0.00663575	0.175841	0.165976	1731	tags=40%, list=9%, signal=36%	Blvrb/Hmox1/Abcc1/Slco2b1	Smoke_1day_vs_control	MSigDB_C2_CP	v2022.1
	REACTOME_REGULATION_OF_HSF1_MEDIATED_HEAT_SHOCK_RESPONSE	REACTOME_REGULATION_OF_HSF1_MEDIATED_HEAT_SHOCK_RESPONSE	77	0.545176	1.59566	0.00672185	0.175841	0.165976	3615	tags=42%, list=19%, signal=34%	Hspa1a/Bag2/Hspa1b/Hsph1/Hspa12a/Hspa12b/Fkbp4/Hspa13/Hspa4l/Hspb1/Hspa8/Nup188/Hspa5/Nupl1/Sec13/Serpinh1/Hspa9/Hsf1/Ccar2/Hspb2/Dnajc2/Mapkapk2/Tnfrsf21/Bag3/Rps19bp1/Hspa2/Rae1/Dnajb1/Dedd2/Col4a6/Nup50/Ywhae	Smoke_1day_vs_control	MSigDB_C2_CP	v2022.1
	REACTOME_HSP90_CHAPERONE_CYCLE_FOR_STEROID_HORMONE_RECEPTORS_SHR_IN_THE_PRESENCE_OF_LIGAND	REACTOME_HSP90_CHAPERONE_CYCLE_FOR_STEROID_HORMONE_RECEPTORS_SHR_IN_THE_PRESENCE_OF_LIGAND	47	0.594817	1.58874	0.00665665	0.175841	0.165976	1493	tags=30%, list=8%, signal=28%	Hspa1a/Hspa1b/Tubb1/Dnaja1/Tubb4b/Fkbp4/Tuba4a/Tubb6/Pgr/Fkbp5/Hspa8/Tubb2a/Hsp90ab1/Stip1	Smoke_1day_vs_control	MSigDB_C2_CP	v2022.1
	REACTOME_HSF1_ACTIVATION	REACTOME_HSF1_ACTIVATION	26	0.6745	1.62608	0.00682226	0.176589	0.166682	3615	tags=62%, list=19%, signal=50%	Hspa1a/Hspa1b/Hsph1/Fkbp4/Hspb1/Hsp90ab1/Vcp/Serpinh1/Hsf1/Hspb2/Tnfrsf21/Hsp90aa1/Dnajb1/Dedd2/Col4a6/Ywhae	Smoke_1day_vs_control	MSigDB_C2_CP	v2022.1
	REACTOME_TGF_BETA_RECEPTOR_SIGNALING_ACTIVATES_SMADS	REACTOME_TGF_BETA_RECEPTOR_SIGNALING_ACTIVATES_SMADS	44	0.635156	1.67824	0.006984	0.178892	0.168857	3246	tags=43%, list=17%, signal=36%	Itgb6/Tgfb2/Itgb3/Ltbp1/Nedd4l/Ubc/Smad3/Pmepa1/Fbn1/Smurf1/Bambi/Ppp1r15a/Tgfb3/Mtmr4/Smad2/Tgfb1/Itgb5/Ube2m/Tgfbr2	Smoke_1day_vs_control	MSigDB_C2_CP	v2022.1
	WP_LTF_DANGER_SIGNAL_RESPONSE_PATHWAY	WP_LTF_DANGER_SIGNAL_RESPONSE_PATHWAY	21	0.731337	1.68382	0.00746004	0.185295	0.1749	683	tags=24%, list=4%, signal=23%	Ltf/Irak4/Tlr4/Il1b/Cd14	Smoke_1day_vs_control	MSigDB_C2_CP	v2022.1
	REACTOME_DEGRADATION_OF_GLI1_BY_THE_PROTEASOME	REACTOME_DEGRADATION_OF_GLI1_BY_THE_PROTEASOME	54	0.605741	1.65113	0.00738228	0.185295	0.1749	3952	tags=59%, list=20%, signal=47%	Psmd3/Ubc/Psmb3/Numb/Psmd14/Psmd2/Psmb5/Psme3/Psmd1/Psmd12/Psmd11/Psmb2/Psmc6/Psma5/Psma3/Psma7/Psmd13/Psmd5/Psmd6/Psma1/Psma4/Psmc5/Psmb6/Psmc2/Psmd4/Psmd7/Psmc3/Psmb4/Psme4/Psmc4/Psma2/Psma6	Smoke_1day_vs_control	MSigDB_C2_CP	v2022.1
	REACTOME_REGULATION_OF_PTEN_STABILITY_AND_ACTIVITY	REACTOME_REGULATION_OF_PTEN_STABILITY_AND_ACTIVITY	65	0.543558	1.55214	0.00743166	0.185295	0.1749	3952	tags=55%, list=20%, signal=44%	Psmd3/Ubc/Psmb3/Psmd14/Frk/Psmd2/Psmb5/Psme3/Psmd1/Psmd12/Psmd11/Psmb2/Otud3/Psmc6/Psma5/Psma3/Psma7/Psmd13/Psmd5/Psmd6/Akt1/Psma1/Psma4/Psmc5/Wwp2/Psmb6/Psmc2/Psmd4/Psmd7/Psmc3/Pten/Psmb4/Psme4/Psmc4/Psma2/Psma6	Smoke_1day_vs_control	MSigDB_C2_CP	v2022.1
	REACTOME_SIGNALING_BY_NOTCH4	REACTOME_SIGNALING_BY_NOTCH4	76	0.544783	1.5943	0.00767279	0.188674	0.178089	4454	tags=61%, list=23%, signal=47%	Psmd3/Ubc/Acta2/Psmb3/Psmd14/Psmd2/Smad3/Psmb5/Psme3/Psmd1/Fbxw7/Psmd12/Psmd11/Psmb2/Psmc6/Psma5/Flt4/Psma3/Psma7/Psmd13/Psmd5/Psmd6/Akt1/Psma1/Notch4/Psma4/Psmc5/Psmb6/Psmc2/Psmd4/Notch1/Psmd7/Psmc3/Hes1/Psmb4/Maml1/Jag1/Psmc4/Mamld1/Psma2/Psma6/Psmd8/Psen2/Kat2a/Ywhaz/Psmc1	Smoke_1day_vs_control	MSigDB_C2_CP	v2022.1
	PID_INTEGRIN3_PATHWAY	PID_INTEGRIN3_PATHWAY	41	0.631939	1.64389	0.00775626	0.188838	0.178244	1200	tags=32%, list=6%, signal=30%	Tnc/Thbs1/Pdgfb/Itgb3/Sphk1/Pvr/Itga2b/Plaur/Col4a1/Edil3/Kdr/Fbn1/Col4a4	Smoke_1day_vs_control	MSigDB_C2_CP	v2022.1
	KEGG_PROTEASOME	KEGG_PROTEASOME	42	0.656495	1.71522	0.00801085	0.193124	0.18229	4630	tags=79%, list=24%, signal=60%	Psmd3/Psmb3/Psmd14/Psmd2/Psmb5/Psme3/Psmd1/Psmd12/Psmd11/Psmb2/Psmc6/Psma5/Psma3/Pomp/Psma7/Psmd13/Psmd6/Psma1/Psma4/Psmc5/Psmb6/Psmc2/Psmd4/Psmd7/Psmc3/Psmb4/Psme4/Psmc4/Psma2/Psma6/Psmd8/Psmc1/Psme1	Smoke_1day_vs_control	MSigDB_C2_CP	v2022.1
	WP_FATTY_ACID_OMEGAOXIDATION	WP_FATTY_ACID_OMEGAOXIDATION	11	0.80519	1.64684	0.00837235	0.19988	0.188667	48	tags=18%, list=0%, signal=18%	Cyp1a1/Adh7	Smoke_1day_vs_control	MSigDB_C2_CP	v2022.1
	REACTOME_MUSCLE_CONTRACTION	REACTOME_MUSCLE_CONTRACTION	193	-0.781038	-2.52271	1e-10	1.89154e-08	1.5587e-08	1975	tags=45%, list=10%, signal=41%	Asph/Myh11/Tln1/Anxa6/Wwtr1/Kcnk3/Cacnb2/Kcnk2/Tbx5/Tmod1/Itpr1/Atp2a3/Ryr1/Trpc1/Tnni1/Camk2a/Fxyd6/Abcc9/Itga1/Kcna5/Lmod1/Npr2/Kcne2/Ryr3/Dmpk/Vcl/Mme/Actn3/Mylk/Tpm1/Des/Myl9/Tpm2/Fxyd7/Kcnh2/Gucy1a2/Scn7a/Kcnip4/Atp1a2/Casq1/Actc1/Sorbs1/Cacna1c/Sorbs3/Mybpc2/Fgf13/Kcnd3/Cacna2d2/Fxyd3/Atp1b2/Mybpc1/Scn3b/Fxyd1/Atp2a2/Pde5a/Fgf12/Tnnt1/Tmod4/Casq2/Acta1/Neb/Myl3/Mybpc3/Atp2a1/Tnnc1/Kcnk5/Cor…	Smoke_2month_vs_control	MSigDB_C2_CP	v2022.1
	WP_OVERVIEW_OF_PROINFLAMMATORY_AND_PROFIBROTIC_MEDIATORS	WP_OVERVIEW_OF_PROINFLAMMATORY_AND_PROFIBROTIC_MEDIATORS	87	0.863344	2.32304	1e-10	1.89154e-08	1.5587e-08	722	tags=36%, list=4%, signal=34%	Cxcl5/Cxcl1/Ccl3/Il1rn/Cxcl2/Ccl20/Cxcl9/Ccl28/Ccl2/Ccl9/Cxcl3/Il1b/Ccl12/Ccl22/Cxcl17/Csf2/Cxcl10/Ccl6/Il12b/Spp1/Ccl4/Tnf/Pf4/Ccl17/Il1a/Ebi3/Csf1/Ccl7/Cxcl13/Cxcl16/Osm	Smoke_2month_vs_control	MSigDB_C2_CP	v2022.1
	WP_NETWORK_MAP_OF_SARSCOV2_SIGNALING_PATHWAY	WP_NETWORK_MAP_OF_SARSCOV2_SIGNALING_PATHWAY	200	0.753818	2.25844	1e-10	1.89154e-08	1.5587e-08	1535	tags=34%, list=8%, signal=32%	Cxcl5/Cxcl1/Ccl3/Cxcl2/Ccl20/Cxcl9/Il1r2/Cfb/Ccl2/Ccl9/Cxcl3/Cd14/Il1b/Ccl12/Saa1/Ccr5/Itih4/Lrg1/Ccl22/Birc5/Cxcl10/Ccl6/Ifitm1/Cdk1/Ccl4/Tnf/Ctsd/Pf4/Ccnb2/Ptgs2/Rrm2/Il1a/Lgals3bp/Casp4/Ctsz/Fgg/Cxcl13/Saa2/Casp3/Cxcl16/Ptpn6/Itih3/Ccr6/Selp/Ikbkg/Ctsb/H2-Eb1/C1s1/Oas2/Serpina10/Nfkb2/Il7/Cfi/Stat1/Il6/Ctsl/Cd3g/Hif1a/Ddx58/Myd88/Casp8/Cxcr2/Cfp/Fga/Ace2/Il18rap/Traf3/Ahr/Bid	Smoke_2month_vs_control	MSigDB_C2_CP	v2022.1
	WP_STRIATED_MUSCLE_CONTRACTION_PATHWAY	WP_STRIATED_MUSCLE_CONTRACTION_PATHWAY	38	-0.90913	-2.24925	1e-10	1.89154e-08	1.5587e-08	910	tags=71%, list=5%, signal=68%	Actn3/Tpm1/Des/Myl9/Tpm2/Actc1/Mybpc2/Mybpc1/Myom1/Tnnt1/Acta1/Neb/Myl3/Mybpc3/Tnnc1/Tnni2/Tnnt2/Tnnt3/Myh8/Myh6/Myl4/Actn2/Tnni3/Tnnc2/Ttn/Tcap/Myl1	Smoke_2month_vs_control	MSigDB_C2_CP	v2022.1
	KEGG_CYTOKINE_CYTOKINE_RECEPTOR_INTERACTION	KEGG_CYTOKINE_CYTOKINE_RECEPTOR_INTERACTION	217	0.741201	2.23142	1e-10	1.89154e-08	1.5587e-08	1701	tags=35%, list=9%, signal=32%	Cxcl5/Cxcl1/Ccl3/Cxcl2/Ccl20/Cxcl9/Tnfrsf9/Ccl28/Il1r2/Ccr1/Inhba/Ccl2/Ccl9/Cxcl3/Il1b/Ccl12/Ccr5/Csf2rb2/Ccl22/Csf2/Cxcl10/Ccl6/Csf3r/Il12b/Cx3cr1/Ccl4/Tnf/Pf4/Ccl17/Tnfsf9/Pdgfc/Ccr2/Il1a/Il7r/Csf2ra/Csf1/Ccl7/Tnfrsf4/Cxcl13/Ifngr2/Cxcl16/Tnfrsf18/Flt3/Tnfrsf1b/Ccr6/Tnfrsf13b/Ccr7/Cxcr6/Osm/Il10ra/Il7/Il22ra2/Tgfbr1/Il6/Tnfrsf11b/Osmr/Xcr1/Il21r/Il18r1/Ifnar2/Plekho2/Cxcr2/Lif/Ltb/Il18rap/Cxcr3…	Smoke_2month_vs_control	MSigDB_C2_CP	v2022.1
	REACTOME_STRIATED_MUSCLE_CONTRACTION	REACTOME_STRIATED_MUSCLE_CONTRACTION	36	-0.907406	-2.22315	1e-10	1.89154e-08	1.5587e-08	910	tags=72%, list=5%, signal=69%	Actn3/Tpm1/Des/Tpm2/Actc1/Mybpc2/Mybpc1/Tnnt1/Tmod4/Acta1/Neb/Myl3/Mybpc3/Tnnc1/Tnni2/Tnnt2/Tnnt3/Myh8/Myh6/Myl4/Actn2/Tnni3/Tnnc2/Ttn/Tcap/Myl1	Smoke_2month_vs_control	MSigDB_C2_CP	v2022.1
	REACTOME_CARDIAC_CONDUCTION	REACTOME_CARDIAC_CONDUCTION	124	-0.72745	-2.22183	1e-10	1.89154e-08	1.5587e-08	2068	tags=38%, list=11%, signal=34%	Kcnd2/Asph/Wwtr1/Kcnk3/Cacnb2/Kcnk2/Tbx5/Itpr1/Atp2a3/Ryr1/Trpc1/Camk2a/Fxyd6/Abcc9/Kcna5/Npr2/Kcne2/Ryr3/Dmpk/Mme/Fxyd7/Kcnh2/Scn7a/Kcnip4/Atp1a2/Casq1/Cacna1c/Fgf13/Kcnd3/Cacna2d2/Fxyd3/Atp1b2/Scn3b/Fxyd1/Atp2a2/Fgf12/Casq2/Atp2a1/Kcnk5/Corin/Scn3a/Trdn/Ryr2/Tnni3/Pln/Sln/Nppa	Smoke_2month_vs_control	MSigDB_C2_CP	v2022.1
	REACTOME_PEPTIDE_LIGAND_BINDING_RECEPTORS	REACTOME_PEPTIDE_LIGAND_BINDING_RECEPTORS	165	0.750736	2.20026	1e-10	1.89154e-08	1.5587e-08	1264	tags=25%, list=7%, signal=23%	Cxcl5/Cxcl1/Ccl3/Cxcl2/Ccl20/Cxcl9/Ccl28/C3ar1/Ccr1/Ccl2/Ccl9/Cxcl3/Saa1/Ccr5/Ccl22/Cxcl10/Cx3cr1/Npy/Ccl4/Fpr2/Pf4/Ccl17/Ccr2/Ccl7/Uts2r/Edn1/Cxcl13/Saa2/Cxcl16/C3/Ccr6/Ccr7/Cxcr6/Psap/Sstr2/Ackr1/Hebp1/Xcr1/Ece2/Cxcr2/Grp	Smoke_2month_vs_control	MSigDB_C2_CP	v2022.1
	REACTOME_INTERLEUKIN_10_SIGNALING	REACTOME_INTERLEUKIN_10_SIGNALING	43	0.907174	2.17036	1e-10	1.89154e-08	1.5587e-08	745	tags=63%, list=4%, signal=61%	Cxcl1/Ccl3/Il1rn/Cxcl2/Ccl20/Il1r2/Ccr1/Ccl2/Timp1/Cxcl3/Il1b/Ccr5/Cd86/Ccl22/Csf2/Cxcl10/Il12b/Fcer2a/Ccl4/Tnf/Ptgs2/Ccr2/Il1a/Csf1/Cd80/Tnfrsf1b/Il10ra	Smoke_2month_vs_control	MSigDB_C2_CP	v2022.1
	REACTOME_CLASS_A_1_RHODOPSIN_LIKE_RECEPTORS	REACTOME_CLASS_A_1_RHODOPSIN_LIKE_RECEPTORS	266	0.690615	2.12301	1e-10	1.89154e-08	1.5587e-08	1264	tags=20%, list=7%, signal=19%	Cxcl5/Cxcl1/Ccl3/Cxcl2/Ccl20/Cxcl9/Ccl28/C3ar1/Ccr1/Ccl2/Ccl9/Hcar2/Cxcl3/Ptgir/Saa1/Ccr5/Ccl22/P2ry13/Cxcl10/Cx3cr1/Npy/Ccl4/P2ry12/Fpr2/Adora1/Pf4/Ccl17/P2ry6/Gpr65/Ccr2/Ccl7/Uts2r/Gpr68/Gpr183/Edn1/Adora2b/Cxcl13/Cysltr1/Saa2/Cxcl16/C3/Ccr6/Ccr7/Gpr35/Cxcr6/Psap/Sstr2/Lpar6/Ackr1/Hebp1/Xcr1/Ece2/Cxcr2/Grp	Smoke_2month_vs_control	MSigDB_C2_CP	v2022.1
	REACTOME_NEUTROPHIL_DEGRANULATION	REACTOME_NEUTROPHIL_DEGRANULATION	434	0.661723	2.11924	1e-10	1.89154e-08	1.5587e-08	2817	tags=43%, list=15%, signal=38%	Cd177/Cxcl1/Orm2/Orm1/Cxcl2/Clec5a/Vnn1/Clec4d/Mmp8/Lcn2/Pigr/Chil1/C3ar1/Serpina3n/Fcgr2b/Cd33/Adam8/Cxcl3/Cd14/Cd68/Gla/Lrg1/H2-D1/Pglyrp1/S100a8/Olfm4/Itgam/Acpp/Slc11a1/S100a9/Itgax/Olr1/Mndal/Tlr2/Cd300a/Lgals3/Fcgr4/Fcer1g/Rnase2a/Glipr1/Fpr2/Ctsd/Pirb/Tyrobp/Cybb/Syngr1/Nckap1l/Cd53/Cotl1/Itgb2/Cstb/Slpi/Qsox1/Nfam1/Ctss/Cyba/Serpina3m/Hvcn1/Rap2b/Idh1/Dera/Sirpa/Ctsz/Mcemp1/Gusb/Tcirg1/La…	Smoke_2month_vs_control	MSigDB_C2_CP	v2022.1
	REACTOME_SIGNALING_BY_INTERLEUKINS	REACTOME_SIGNALING_BY_INTERLEUKINS	423	0.645088	2.0646	1e-10	1.89154e-08	1.5587e-08	2480	tags=35%, list=13%, signal=31%	Cxcl1/Ccl3/Il1rn/Cxcl2/Ccl20/Lcn2/Il1r2/Ccr1/Ccl2/Timp1/Cxcl3/Il1b/Saa1/Ccr5/Cd86/Csf2rb2/Ccl22/Birc5/Csf2/Cxcl10/Csf3r/Itgam/Il12b/Tifa/Itgax/Havcr2/Fcer2a/Hmox1/Rorc/Ccl4/Tnf/Vav1/Il18bp/Ptgs2/Batf/Ccr2/Il1a/Il7r/Csf2ra/Ebi3/Csf1/Itgb2/Cd80/Il1rl2/Lcp1/Blnk/Saa2/Casp3/Pim1/Ptpn6/Tnfrsf1b/Usp18/Fscn1/Casp1/Ikbkg/Il34/Alox5/Osm/Il10ra/Sox2/Sod2/Gsto1/Nfkb2/Vcam1/Ptk2b/Map2k6/Il7/Stat1/Taldo1/Map3…	Smoke_2month_vs_control	MSigDB_C2_CP	v2022.1
	REACTOME_GPCR_LIGAND_BINDING	REACTOME_GPCR_LIGAND_BINDING	368	0.627037	1.98647	1e-10	1.89154e-08	1.5587e-08	1967	tags=20%, list=10%, signal=18%	Cxcl5/Cxcl1/Ccl3/Cxcl2/Ccl20/Cxcl9/Ccl28/C3ar1/Ccr1/Ccl2/Ccl9/Hcar2/Cxcl3/Ptgir/Saa1/Ccr5/Ccl22/Adcyap1r1/P2ry13/Cxcl10/Cx3cr1/Npy/Ccl4/P2ry12/Fpr2/Adora1/Pf4/Ccl17/P2ry6/Gpr65/Ccr2/Adm/Ccl7/Uts2r/Gpr68/Gpr183/Edn1/Adora2b/Cxcl13/Cysltr1/Saa2/Cxcl16/C3/Ccr6/Ccr7/Gpr35/Cxcr6/Psap/Ramp3/Sstr2/Lpar6/Ackr1/Hebp1/Xcr1/Ece2/Cxcr2/Grp/Calca/Cxcr3/P2ry2/Gngt2/Ptger4/Adra2a/Calcr/Gpr31b/Htr2c/Pth1r/F2rl2/…	Smoke_2month_vs_control	MSigDB_C2_CP	v2022.1
	WP_SARSCOV2_INNATE_IMMUNITY_EVASION_AND_CELLSPECIFIC_IMMUNE_RESPONSE	WP_SARSCOV2_INNATE_IMMUNITY_EVASION_AND_CELLSPECIFIC_IMMUNE_RESPONSE	63	0.842781	2.15874	2.00369e-10	3.51934e-08	2.90008e-08	1442	tags=44%, list=7%, signal=41%	Cxcl5/Cxcl1/Ccl3/Cxcl2/Cxcl9/Ccl2/Cxcl3/Cxcl17/Csf2/Cxcl10/Havcr2/Tlr7/Ifitm1/Ccl4/Tnf/Pf4/Irf7/Cxcl13/Dhx58/Stat1/Il6/Ddx58/Casp8/Ifnar2/Cxcr2/Ace2/Fadd/Traf3	Smoke_2month_vs_control	MSigDB_C2_CP	v2022.1
	REACTOME_CHEMOKINE_RECEPTORS_BIND_CHEMOKINES	REACTOME_CHEMOKINE_RECEPTORS_BIND_CHEMOKINES	48	0.877383	2.15244	3.98898e-10	6.53927e-08	5.38862e-08	711	tags=50%, list=4%, signal=48%	Cxcl5/Cxcl1/Ccl3/Cxcl2/Ccl20/Cxcl9/Ccl28/Ccr1/Ccl2/Cxcl3/Ccr5/Ccl22/Cxcl10/Cx3cr1/Ccl4/Pf4/Ccl17/Ccr2/Ccl7/Cxcl13/Cxcl16/Ccr6/Ccr7/Cxcr6	Smoke_2month_vs_control	MSigDB_C2_CP	v2022.1
	KEGG_CHEMOKINE_SIGNALING_PATHWAY	KEGG_CHEMOKINE_SIGNALING_PATHWAY	167	0.697841	2.053	6.63297e-10	1.0194e-07	8.40031e-08	1517	tags=28%, list=8%, signal=26%	Cxcl5/Cxcl1/Ccl3/Cxcl2/Ccl20/Cxcl9/Ccl28/Ccr1/Ccl2/Ccl9/Cxcl3/Ccl12/Ccr5/Ccl22/Cxcl10/Ccl6/Cx3cr1/Ccl4/Pf4/Ccl17/Vav1/Pik3cg/Ccr2/Ccl7/Ncf1/Was/Cxcl13/Pik3r5/Cxcl16/Ccr6/Ikbkg/Ccr7/Cxcr6/Arrb2/Plcb2/Ptk2b/Stat1/Grb2/Fgr/Xcr1/Prkcd/Cxcr2/Rac2/Cxcr3/Gngt2/Pik3cd	Smoke_2month_vs_control	MSigDB_C2_CP	v2022.1
	NABA_CORE_MATRISOME	NABA_CORE_MATRISOME	240	-0.580444	-1.91342	2.0198e-09	2.92159e-07	2.4075e-07	2532	tags=38%, list=13%, signal=33%	Fbn2/Sparc/Sparcl1/Col7a1/Lgi3/Tinag/Lamb2/Ecm1/Lamb1/Thbs2/Smoc1/Col17a1/Col6a1/Aebp1/Matn4/Col5a3/Col6a3/Lama3/Fn1/Podn/Sbspon/Col4a4/Col16a1/Lama2/Col4a5/Fbln5/Slit2/Crispld1/Ntn4/Vwa1/Lama4/Matn2/Spock2/Igfbp4/Ndnf/Tnn/Mfap5/Comp/Col14a1/Pxdn/Nid2/Col8a2/Fbln2/Emid1/Esm1/Fmod/Efemp1/Gas6/Col5a1/Hspg2/Tinagl1/Slit3/Thbs1/Aspn/Igfbp5/Mfap2/Pcolce/Col6a2/Vit/Rspo1/Col13a1/Prelp/Col4a6/Srpx2/Lum/…	Smoke_2month_vs_control	MSigDB_C2_CP	v2022.1
	REACTOME_G_ALPHA_I_SIGNALLING_EVENTS	REACTOME_G_ALPHA_I_SIGNALLING_EVENTS	255	0.620277	1.89144	1.26307e-08	1.7255e-06	1.42188e-06	2212	tags=24%, list=11%, signal=21%	Cxcl5/Cxcl1/Cxcl2/Ccl20/Rgs1/Cxcl9/Ccl28/C3ar1/Ccr1/Ccl9/Hcar2/Cxcl3/Saa1/Ccr5/P2ry13/Cxcl10/Cx3cr1/Rgs16/Npy/Ccl4/P2ry12/Fpr2/Adora1/Pf4/Ccr2/Gpr183/Cxcl13/Saa2/Cxcl16/C3/Ccr6/Ccr7/Cxcr6/Psap/Sstr2/Gna15/Rgs10/Plcb2/Hebp1/Rgs19/Pla2g4a/Prkcd/Cxcr2/Cxcr3/Pde1b/Rgs18/Gngt2/Adra2a/Gpr31b/Gpsm3/Gnaz/Ahcyl1/Bdkrb2/Anxa1/Adcy7/Lpar3/C5ar1/Nmur1/Rgs14/Cnr2/Ccr9	Smoke_2month_vs_control	MSigDB_C2_CP	v2022.1
	KEGG_TOLL_LIKE_RECEPTOR_SIGNALING_PATHWAY	KEGG_TOLL_LIKE_RECEPTOR_SIGNALING_PATHWAY	92	0.757416	2.05407	2.81548e-08	3.64383e-06	3.00266e-06	1517	tags=39%, list=8%, signal=36%	Ccl3/Cxcl9/Ctsk/Cd14/Il1b/Cd86/Cxcl10/Il12b/Tlr7/Tlr2/Ly96/Spp1/Ccl4/Tnf/Pik3cg/Tlr1/Tlr8/Irf7/Cd80/Tlr6/Pik3r5/Ikbke/Ikbkg/Mapk13/Map2k6/Stat1/Map3k8/Il6/Irf5/Myd88/Casp8/Ifnar2/Irak4/Fadd/Traf3/Pik3cd	Smoke_2month_vs_control	MSigDB_C2_CP	v2022.1
	WP_SELENIUM_MICRONUTRIENT_NETWORK	WP_SELENIUM_MICRONUTRIENT_NETWORK	73	0.779559	2.04086	4.15519e-08	5.1088e-06	4.20986e-06	1943	tags=45%, list=10%, signal=41%	Serpina3n/Ccl2/Il1b/Saa1/Gpx2/Kynu/Ggt1/Dio2/Tnf/Txnrd1/Gsr/Ptgs2/F7/Alox5ap/Serpina3m/Saa4/Fgg/Saa2/Msrb1/Alox5/Kmo/Ptgs1/Sod2/Nfkb2/Abca1/Il6/Fga/Sephs2/Pnpo/Flad1/Txn1/Prdx5/Icam1	Smoke_2month_vs_control	MSigDB_C2_CP	v2022.1
	REACTOME_ION_HOMEOSTASIS	REACTOME_ION_HOMEOSTASIS	52	-0.780717	-2.05377	9.04195e-08	1.05877e-05	8.72469e-06	1975	tags=46%, list=10%, signal=42%	Asph/Itpr1/Atp2a3/Ryr1/Trpc1/Camk2a/Fxyd6/Abcc9/Ryr3/Dmpk/Fxyd7/Atp1a2/Casq1/Fxyd3/Atp1b2/Fxyd1/Atp2a2/Casq2/Atp2a1/Trdn/Ryr2/Tnni3/Pln/Sln	Smoke_2month_vs_control	MSigDB_C2_CP	v2022.1
	WP_TOLLLIKE_RECEPTOR_SIGNALING_PATHWAY	WP_TOLLLIKE_RECEPTOR_SIGNALING_PATHWAY	93	0.743844	2.01545	1.68463e-07	1.88296e-05	1.55163e-05	1517	tags=38%, list=8%, signal=35%	Ccl3/Cxcl9/Cd14/Il1b/Cd86/Cxcl10/Il12b/Tlr7/Tlr2/Ly96/Spp1/Ccl4/Tnf/Pik3cg/Tlr1/Tlr8/Irf7/Cd80/Tlr6/Pik3r5/Ikbke/Ikbkg/Mapk13/Map2k6/Stat1/Map3k8/Il6/Irf5/Myd88/Casp8/Ifnar2/Irak4/Fadd/Traf3/Pik3cd	Smoke_2month_vs_control	MSigDB_C2_CP	v2022.1
	REACTOME_ANTIGEN_PROCESSING_CROSS_PRESENTATION	REACTOME_ANTIGEN_PROCESSING_CROSS_PRESENTATION	96	0.728224	1.98129	1.89817e-07	2.02939e-05	1.6723e-05	3259	tags=61%, list=17%, signal=51%	Cd14/H2-D1/S100a8/S100a9/Tlr2/Ly96/Fcgr1/Ncf4/Tlr1/Cybb/Btk/Ncf1/Ctss/Cyba/Tlr6/Ncf2/Fgg/Tap1/Mrc1/Ikbkg/Cd207/H2-Q2/Psma5/Ctsl/Psmb8/Myd88/Psmd8/Fga/S100a1/Psmd10/Vamp8/Psme4/Psma7/Psmb9/Psmd13/Tlr4/Psmd14/Psme3/Tirap/Psma1/Psmb5/Psmb6/Psma4/B2m/Psmd2/Psme1/Psmb2/Psmd11/Tapbp/Sec61a1/Psmb3/Psmb7/Psmb10/Psmd9/Psmd6/Psmb1/Psma6/Psmd12/Psmd5	Smoke_2month_vs_control	MSigDB_C2_CP	v2022.1
	WP_CHEMOKINE_SIGNALING_PATHWAY	WP_CHEMOKINE_SIGNALING_PATHWAY	160	0.660168	1.92426	2.25113e-07	2.30647e-05	1.90062e-05	1517	tags=26%, list=8%, signal=24%	Cxcl5/Ccl3/Cxcl2/Ccl20/Cxcl9/Ccl28/Ccr1/Ccl9/Ccl22/Cxcl10/Ccl6/Cx3cr1/Ccl4/Pf4/Ccl17/Vav1/Pik3cg/Ccr2/Ccl7/Ncf1/Was/Cxcl13/Pik3r5/Cxcl16/Ccr6/Ikbkg/Ccr7/Cxcr6/Arrb2/Plcb2/Ptk2b/Stat1/Grb2/Fgr/Xcr1/Prkcd/Cxcr2/Rac2/Cxcr3/Gngt2/Pik3cd	Smoke_2month_vs_control	MSigDB_C2_CP	v2022.1
	REACTOME_INTERLEUKIN_1_FAMILY_SIGNALING	REACTOME_INTERLEUKIN_1_FAMILY_SIGNALING	137	0.667968	1.90698	2.68734e-07	2.64327e-05	2.17816e-05	3301	tags=50%, list=17%, signal=41%	Il1rn/Il1r2/Il1b/Saa1/Tifa/Il18bp/Il1a/Il1rl2/Saa2/Ptpn6/Usp18/Casp1/Ikbkg/Alox5/Nfkb2/Map2k6/Map3k8/Psma5/Psmb8/Gsdmd/Il18r1/Myd88/Casp8/Psmd8/Irak4/Psmd10/Il18rap/Psme4/Irak2/Psma7/Irak3/Psmb9/Psmd13/Traf2/Ptpn18/Sqstm1/Psmd14/Psme3/Psma1/Ptpn2/Psmb5/Nlrx1/Psmb6/Nlrc5/N4bp1/Psma4/Map3k7/Map2k1/Psmd2/Psme1/Psmb2/Nfkb1/Psmd11/Il1r1/Psmb3/Psmb7/Sigirr/Psmb10/Psmd9/Nkiras2/Psmd6/Psmb1/Psma6/Tbk1/Ps…	Smoke_2month_vs_control	MSigDB_C2_CP	v2022.1
	KEGG_CARDIAC_MUSCLE_CONTRACTION	KEGG_CARDIAC_MUSCLE_CONTRACTION	71	-0.729834	-2.04476	3.19911e-07	2.91356e-05	2.40089e-05	857	tags=28%, list=4%, signal=27%	Cacnb2/Cacna1d/Cacna2d1/Tpm1/Tpm2/Cox6b2/Atp1a2/Actc1/Cacna1c/Cacna2d2/Atp1b2/Atp2a2/Myl3/Cox6a2/Tnnc1/Tnnt2/Cox7a1/Myh6/Ryr2/Tnni3	Smoke_2month_vs_control	MSigDB_C2_CP	v2022.1
	REACTOME_CELL_CYCLE_CHECKPOINTS	REACTOME_CELL_CYCLE_CHECKPOINTS	244	0.59126	1.79765	3.17762e-07	2.91356e-05	2.40089e-05	4236	tags=45%, list=22%, signal=35%	Birc5/Cdca8/Ube2c/Spc25/Ccna2/Cdk1/Ccnb2/Spdl1/Cenpe/Bub1/Aurkb/Cenpk/Cenpf/Rfc5/Incenp/Plk1/Kif2c/Dna2/Spc24/Zwilch/Cdc20/Clspn/Nup37/Rfc4/Mad2l1/Cdc6/Kntc1/Zfp385a/Cenpi/Psma5/Cenpl/Cenpa/Psmb8/Rfc3/Psmd8/Brca1/Psmd10/Cdkn1a/Rpa3/Mcm3/Psme4/Bub1b/Psma7/Cenpq/Mcm5/Psmb9/Psmd13/Cenpo/Anapc15/Psmd14/Psme3/Mre11a/Psma1/Mcm6/Ska1/Psmb5/Ercc6l/Dsn1/Psmb6/Sfn/Orc3/Mdm2/Mcm2/Psma4/Cenpn/Rangap1/Ndc80/P…	Smoke_2month_vs_control	MSigDB_C2_CP	v2022.1
	REACTOME_KERATINIZATION	REACTOME_KERATINIZATION	108	-0.659544	-1.95361	3.61924e-07	3.17847e-05	2.61919e-05	3144	tags=27%, list=16%, signal=23%	Krt7/Spink5/Lipm/Krt32/Krt10/Perp/Jup/Prss8/Dsp/Dsg1a/Dsc1/Klk8/Dsc2/Krt14/Sprr1b/Pkp1/Krt5/Pcsk6/Krt78/Krt15/Ppl/Evpl/Sprr1a/Lor/Rptn/Sprr3/Krt13/Krtap17-1/Krt4	Smoke_2month_vs_control	MSigDB_C2_CP	v2022.1
	NABA_SECRETED_FACTORS	NABA_SECRETED_FACTORS	273	0.575365	1.76859	4.1567e-07	3.52459e-05	2.90441e-05	1054	tags=15%, list=5%, signal=15%	Cxcl5/Cxcl1/Ccl3/Il1rn/Cxcl2/Ccl20/Cxcl9/Ccl28/Inhba/Ccl2/Ccl9/Cxcl3/Il1b/Ccl12/Ccl22/Csf2/S100a8/Cxcl10/Ccl6/Il12b/S100a9/Ccl4/Tnf/Pf4/Ccl17/Gdf15/Tnfsf9/Pdgfc/Il1a/Ebi3/Csf1/Ccl7/Cxcl13/S100a4/Il34/Pgf/Osm/Artn/Il7/Il6/Crlf1/Gdf3	Smoke_2month_vs_control	MSigDB_C2_CP	v2022.1
	REACTOME_CELL_CYCLE_MITOTIC	REACTOME_CELL_CYCLE_MITOTIC	474	0.511546	1.6539	4.68869e-07	3.84316e-05	3.16692e-05	3259	tags=33%, list=17%, signal=28%	Cdca5/Birc5/Cdca8/Ube2c/Spc25/Ccna2/Top2a/Cdk1/Tk1/Nek6/Ccnb2/Kif23/Spdl1/Rrm2/Cenpe/Bub1/Aurkb/Hmmr/Cenpk/Cenpf/Pttg1/Cep70/Rfc5/Gmnn/Ncapg2/Incenp/Tpx2/Plk1/Kif2c/Dna2/Spc24/Prim2/Aurka/Zwilch/Cdt1/Ncapg/Cdc20/Cep152/Nek2/Pole/Nup37/Cks1b/Rfc4/Ncapd2/Bora/Mad2l1/Cdc6/Kntc1/Cenpi/Phlda1/Psma5/Cenpl/Cenpa/Fbxo5/Plk4/Esco2/Psmb8/E2f2/Pole2/Rfc3/Cntrl/Espl1/Psmd8/Lmnb1/Rcc1/Vrk2/Psmd10/Cdkn1a/Rbl1/…	Smoke_2month_vs_control	MSigDB_C2_CP	v2022.1
	WP_PROSTAGLANDIN_SIGNALING	WP_PROSTAGLANDIN_SIGNALING	36	0.855658	1.98467	6.67338e-07	5.2935e-05	4.36206e-05	1598	tags=61%, list=8%, signal=56%	Cxcl1/Ccl3/Cxcl2/Cxcl9/Ccl2/Cxcl3/Il1b/Cxcl10/Tnf/Pik3cg/Ccr2/Il1a/Csf1/Irf7/Casp1/Pycard/Il6/Ptges/Cd28/Ahr/Ptger4/Tgfb1	Smoke_2month_vs_control	MSigDB_C2_CP	v2022.1
	KEGG_LEISHMANIA_INFECTION	KEGG_LEISHMANIA_INFECTION	62	0.772365	1.96852	7.33994e-07	5.46937e-05	4.50698e-05	1341	tags=45%, list=7%, signal=42%	Fcgr2b/Il1b/Itgam/Il12b/Tlr2/Fcgr1/Fcgr4/Tnf/Ncf4/Ptgs2/Il1a/H2-Oa/Itgb2/Ncf1/Cyba/Ncf2/Ifngr2/Ptpn6/C3/H2-DMa/H2-Ab1/H2-Aa/Marcksl1/H2-Eb1/Mapk13/Stat1/Myd88/Irak4	Smoke_2month_vs_control	MSigDB_C2_CP	v2022.1
	KEGG_DILATED_CARDIOMYOPATHY	KEGG_DILATED_CARDIOMYOPATHY	88	-0.67393	-1.92723	7.25493e-07	5.46937e-05	4.50698e-05	2002	tags=39%, list=10%, signal=35%	Itga9/Cacnb2/Itga5/Tgfb3/Cacna1d/Lama2/Tgfb2/Cacna2d1/Adcy1/Itga1/Adcy9/Adcy2/Itga6/Tpm1/Des/Itga8/Tpm2/Actc1/Adcy5/Cacna1c/Adcy8/Cacna2d2/Atp2a2/Sgca/Sgcg/Myl3/Mybpc3/Tnnc1/Tnnt2/Myh6/Ryr2/Tnni3/Pln/Ttn	Smoke_2month_vs_control	MSigDB_C2_CP	v2022.1
	WP_CYTOKINES_AND_INFLAMMATORY_RESPONSE	WP_CYTOKINES_AND_INFLAMMATORY_RESPONSE	26	0.898044	1.96403	8.81397e-07	6.37458e-05	5.25291e-05	1051	tags=46%, list=5%, signal=44%	Cxcl1/Cxcl2/Cxcl3/Il1b/Csf2/Il12b/Tnf/Il1a/Csf1/H2-Eb1/Il7/Il6	Smoke_2month_vs_control	MSigDB_C2_CP	v2022.1
	KEGG_LYSOSOME	KEGG_LYSOSOME	114	0.691509	1.93299	9.46224e-07	6.6479e-05	5.47814e-05	3192	tags=54%, list=16%, signal=46%	Ctsk/Cd68/Gla/Atp6v0d2/Slc11a1/Ctsd/Acp5/Ctss/Ctsz/Gusb/Tcirg1/Lgmn/Naglu/Ctsh/Ctsa/Atp6v0a1/Gns/Laptm5/Ctsb/Psap/Lipa/Ctsc/Hexa/Man2b1/Hexb/Neu1/Acp2/Galns/Npc1/Gnptab/Atp6v0c/Cln3/Ctsl/Fuca1/Naga/Atp6v0d1/Ap3s1/Galc/Ctns/Gba/Cln5/M6pr/Gm2a/Ap1s1/Manba/Pla2g15/Asah1/Abcb9/Atp6v0b/Gga2/Tpp1/Ap1s3/Atp6v1h/Lamp1/Ap3b1/Smpd1/Slc11a2/Clta/Npc2/Cltb/Mfsd8/Ap1m2	Smoke_2month_vs_control	MSigDB_C2_CP	v2022.1
	WP_MICROGLIA_PATHOGEN_PHAGOCYTOSIS_PATHWAY	WP_MICROGLIA_PATHOGEN_PHAGOCYTOSIS_PATHWAY	38	0.841787	1.97545	1.36516e-06	9.07275e-05	7.47631e-05	1517	tags=61%, list=8%, signal=56%	Trem2/C1qc/C1qa/Itgam/C1qb/Fcgr1/Fcer1g/Vav1/Pik3cg/Ncf4/Tyrobp/Cybb/Nckap1l/Itgb2/Ncf1/Cyba/Ncf2/Trem1/Ptpn6/Plcg2/Rac2/Syk/Pik3cd	Smoke_2month_vs_control	MSigDB_C2_CP	v2022.1
	REACTOME_NEURONAL_SYSTEM	REACTOME_NEURONAL_SYSTEM	371	-0.476519	-1.61558	1.34737e-06	9.07275e-05	7.47631e-05	2685	tags=21%, list=14%, signal=19%	Glul/Grik5/Kcnb1/Prkaa2/Adcy4/Akap5/Gabbr1/Lrfn4/Homer1/Gng4/Slc6a4/Kcnq1/Hspa8/Prkca/Kcnd2/Ptprs/Tspan7/Kcnma1/Kcnk3/Stx1a/Cacnb2/Kcnk2/Slc1a3/Pdlim5/Rasgrf2/Gng11/Nbea/Kcnmb2/Kcnmb1/Camk2a/Stxbp1/Rps6ka6/Kcnq5/Cacna1e/Git1/Abcc9/Gng2/Adcy1/Kcna5/Sipa1l1/Adcy9/Prkag3/Rab3a/Nefl/Prkcg/Nrxn1/Tubb1/Prkab2/Adcy2/Vamp2/Tuba8/Mapt/Grin2c/Kcnh2/Kcnn2/Ppm1f/Syt7/Tubb2a/Gjc1/Ntrk3/Snap25/Camkk1/Adcy5/Kcn…	Smoke_2month_vs_control	MSigDB_C2_CP	v2022.1
	WP_GPCRS_CLASS_A_RHODOPSINLIKE	WP_GPCRS_CLASS_A_RHODOPSINLIKE	181	0.619769	1.83424	1.51699e-06	9.81652e-05	8.08921e-05	2262	tags=22%, list=12%, signal=20%	Gpr34/C3ar1/Ccr1/Hcar2/Ptgir/Ccr5/P2ry13/Cx3cr1/P2ry12/Fpr2/Adora1/P2ry6/Gpr65/Ccr2/Gpr68/Gpr171/Adora2b/Cysltr1/Ccr6/Ccr7/Gpr35/Sstr2/Lpar6/Xcr1/Cxcr2/Cxcr3/P2ry2/Ptger4/Adra2a/Gpr31b/Htr2c/Gpr15/F2rl2/Bdkrb2/Cckar/Ffar2/Nmur1/Cnr2/Ccr9/P2ry10	Smoke_2month_vs_control	MSigDB_C2_CP	v2022.1
	REACTOME_ANTIMICROBIAL_PEPTIDES	REACTOME_ANTIMICROBIAL_PEPTIDES	47	0.812026	1.97914	1.87542e-06	0.000118248	9.7441e-05	853	tags=30%, list=4%, signal=29%	Lcn2/Reg3g/Pglyrp1/S100a8/Slc11a1/S100a9/Tlr2/Rnase2a/Tlr1/Ccr2/Bpifa1/Bpifb1/Ccr6/Ltf	Smoke_2month_vs_control	MSigDB_C2_CP	v2022.1
	REACTOME_INTERLEUKIN_4_AND_INTERLEUKIN_13_SIGNALING	REACTOME_INTERLEUKIN_4_AND_INTERLEUKIN_13_SIGNALING	107	0.686272	1.89596	2.36697e-06	0.00014551	0.000119906	1943	tags=41%, list=10%, signal=37%	Lcn2/Ccl2/Timp1/Il1b/Saa1/Ccl22/Birc5/Itgam/Il12b/Itgax/Fcer2a/Hmox1/Rorc/Tnf/Ptgs2/Batf/Il1a/Itgb2/Saa2/Pim1/Tnfrsf1b/Fscn1/Alox5/Osm/Sox2/Vcam1/Stat1/Muc1/Mmp2/Il6/Irf4/F13a1/Hif1a/Lif/Cdkn1a/Gata3/Tgfb1/Il4ra/Myc/Jak2/Tyk2/Mmp9/Anxa1/Icam1	Smoke_2month_vs_control	MSigDB_C2_CP	v2022.1
	REACTOME_TOLL_LIKE_RECEPTOR_CASCADES	REACTOME_TOLL_LIKE_RECEPTOR_CASCADES	151	0.637408	1.84515	2.96709e-06	0.000177953	0.000146641	2011	tags=33%, list=10%, signal=30%	Ctsk/Cd14/Saa1/S100a8/Itgam/S100a9/Tifa/Tlr7/Tlr2/Ly96/Tlr1/Ly86/Itgb2/Btk/Tlr8/Birc3/Ctss/Irf7/Sftpd/Tlr6/Fgg/Saa2/Lgmn/Usp18/Ikbke/Ikbkg/Ctsb/Ripk3/Unc93b1/Nfkb2/Map2k6/Map3k8/Mapkapk3/Ctsl/Gsdmd/Myd88/Casp8/Fga/Plcg2/S100a1/Irak4/Fadd/Traf3/Irak2/Irak3/Cnpy3/Tank/Traf2/Tlr4/Tirap	Smoke_2month_vs_control	MSigDB_C2_CP	v2022.1
	KEGG_STEROID_HORMONE_BIOSYNTHESIS	KEGG_STEROID_HORMONE_BIOSYNTHESIS	40	0.83127	1.98085	3.0518e-06	0.000178676	0.000147236	182	tags=8%, list=1%, signal=7%	Cyp1a1/Cyp1b1/Cyp7b1	Smoke_2month_vs_control	MSigDB_C2_CP	v2022.1
	REACTOME_LEISHMANIA_INFECTION	REACTOME_LEISHMANIA_INFECTION	230	0.574951	1.73419	3.49545e-06	0.000199891	0.000164718	1940	tags=24%, list=10%, signal=22%	Noxo1/C3ar1/Fcgr2b/Ptgir/Il1b/Adcyap1r1/Hmox1/Fcgr1/Fcgr4/Ggt1/Vav1/Il1a/Adm/Igkv8-30/Nckap1l/Btk/Cyba/Was/Adora2b/Gpr176/Cysltr1/C3/Wipf3/Casp1/Entpd5/Pycard/Ramp3/Myo5a/Cyfip2/Nfkb2/P2rx4/Nt5e/Grb2/Fgr/Il6/Pstpip1/Cd3g/Gsdmd/Mefv/Plcg2/Adam17/Calca/Syk/Arpc5/Gngt2/Ptger4/Calcr/Actr3/Pth1r/Txn1/Gnaz/Ahcyl1/Gpr15/Hck/Arpc4/Adcy7	Smoke_2month_vs_control	MSigDB_C2_CP	v2022.1
	REACTOME_CELLULAR_RESPONSE_TO_CHEMICAL_STRESS	REACTOME_CELLULAR_RESPONSE_TO_CHEMICAL_STRESS	176	0.606457	1.79384	4.01758e-06	0.000224528	0.00018502	3300	tags=39%, list=17%, signal=33%	Nqo1/Slc7a11/Gpx2/Hmox1/Gclm/Srxn1/Txnrd1/Gclc/Gsr/Ncf4/Cybb/Pgd/Blvrb/Ncf1/Cyba/Idh1/G6pdx/Ncf2/Med1/Sod2/Blvra/Abcc1/Taldo1/Gstp1/Psma5/Gsta3/Psmb8/Sin3b/Prkcd/Me1/Psmd8/Psmd10/Psme4/Psma7/Myc/Txn1/Prdx5/Psmb9/Psmd13/Sqstm1/Psmd14/Psme3/Cox5a/Atox1/Psma1/Psmb5/Psmb6/Skp2/Hmox2/Psma4/Psmd2/Psme1/Nfe2l2/Psmb2/Csnk2a2/Psmd11/Keap1/Psmb3/Psmb7/Psmb10/Gsk3b/Psmd9/Psmd6/Psmb1/Psma6/Psmd12/Gpx1/Psmd5/…	Smoke_2month_vs_control	MSigDB_C2_CP	v2022.1
	WP_MIRNAS_INVOLVEMENT_IN_THE_IMMUNE_RESPONSE_IN_SEPSIS	WP_MIRNAS_INVOLVEMENT_IN_THE_IMMUNE_RESPONSE_IN_SEPSIS	36	0.836893	1.94115	4.3036e-06	0.000235168	0.000193788	1442	tags=50%, list=7%, signal=46%	Ccl3/Lcn2/Tlr7/Ccl4/Tnf/Il1a/Relb/Tlr8/Irf7/Ikbkg/Nfkb2/Vcam1/Il6/Irf5/Myd88/Rel/Irak4/Traf3	Smoke_2month_vs_control	MSigDB_C2_CP	v2022.1
	WP_TYPE_II_INTERFERON_SIGNALING	WP_TYPE_II_INTERFERON_SIGNALING	37	0.836365	1.95058	4.48937e-06	0.000239884	0.000197674	2071	tags=51%, list=11%, signal=46%	Cxcl9/Il1b/H2-D1/Cxcl10/Oas1a/Cybb/Spi1/Ifngr2/Tap1/Ciita/Stat1/Irf4/Prkcd/Irf8/Eif2ak2/Jak2/Psmb9/Icam1/Socs3	Smoke_2month_vs_control	MSigDB_C2_CP	v2022.1
	REACTOME_INTERLEUKIN_1_SIGNALING	REACTOME_INTERLEUKIN_1_SIGNALING	105	0.680202	1.87515	4.58501e-06	0.000239884	0.000197674	3301	tags=53%, list=17%, signal=44%	Il1rn/Il1r2/Il1b/Saa1/Tifa/Il1a/Saa2/Usp18/Ikbkg/Nfkb2/Map2k6/Map3k8/Psma5/Psmb8/Myd88/Casp8/Psmd8/Irak4/Psmd10/Psme4/Irak2/Psma7/Irak3/Psmb9/Psmd13/Traf2/Sqstm1/Psmd14/Psme3/Psma1/Psmb5/Nlrx1/Psmb6/Nlrc5/N4bp1/Psma4/Map3k7/Map2k1/Psmd2/Psme1/Psmb2/Nfkb1/Psmd11/Il1r1/Psmb3/Psmb7/Psmb10/Psmd9/Nkiras2/Psmd6/Psmb1/Psma6/Psmd12/Psmd5/Nfkbib/Usp14	Smoke_2month_vs_control	MSigDB_C2_CP	v2022.1
	REACTOME_INTERFERON_SIGNALING	REACTOME_INTERFERON_SIGNALING	167	0.619229	1.82173	5.20925e-06	0.000266866	0.000219908	2704	tags=37%, list=14%, signal=32%	Rsad2/H2-D1/Xaf1/Ifitm1/Fcgr1/Oas1a/Ube2l6/Irf7/Trim12c/Ifngr2/Ptpn6/Ifit3/Mt2/Usp18/Cd44/H2-Ab1/Ifi30/H2-Aa/H2-Q2/H2-Eb1/Gbp8/Oasl1/Oas2/Trim29/Nup37/Ciita/Trim14/Vcam1/Stat1/Gbp3/Irf5/Irf4/Psmb8/Trim10/Ddx58/Prkcd/Ifnar2/Trim6/Trim68/Irf8/Mid1/Eif2ak2/Gbp7/Gbp2/Isg20/Aaas/Jak2/Tyk2/Eif4e2/Icam1/Rnasel/Socs3/Ptpn2/Nup93/Ifnar1/Nupl2/Trim62/Ndc1/B2m/Camk2g/Eif4a1	Smoke_2month_vs_control	MSigDB_C2_CP	v2022.1
	WP_TYROBP_CAUSAL_NETWORK_IN_MICROGLIA	WP_TYROBP_CAUSAL_NETWORK_IN_MICROGLIA	56	0.777468	1.93828	6.63297e-06	0.000332867	0.000274296	1281	tags=54%, list=7%, signal=50%	Rgs1/Lhfpl2/C1qc/Cd84/Itgam/Igsf6/Itgax/Spp1/Capg/Samsn1/Tyrobp/Plek/Nckap1l/Itgb2/Kcne3/Runx3/Ncf2/Tcirg1/Hcls1/Cxcl16/C3/Tnfrsf1b/Pycard/Apbb1ip/Il10ra/Tmem106a/Slc7a7/Tgfbr1/Rbm47/Nrros	Smoke_2month_vs_control	MSigDB_C2_CP	v2022.1
	WP_FIBRIN_COMPLEMENT_RECEPTOR_3_SIGNALING_PATHWAY	WP_FIBRIN_COMPLEMENT_RECEPTOR_3_SIGNALING_PATHWAY	42	0.812528	1.94583	7.14805e-06	0.000344648	0.000284004	1556	tags=45%, list=8%, signal=42%	Cxcl2/Ccl2/Cd14/Cxcl10/Itgam/Il12b/Ly96/Tnf/Tyrobp/Itgb2/Fgg/Ikbkg/Il6/Myd88/Rel/Fga/Irak4/Syk/Irak2	Smoke_2month_vs_control	MSigDB_C2_CP	v2022.1
	REACTOME_NUCLEAR_EVENTS_MEDIATED_BY_NFE2L2	REACTOME_NUCLEAR_EVENTS_MEDIATED_BY_NFE2L2	72	0.720071	1.88503	7.05524e-06	0.000344648	0.000284004	3259	tags=61%, list=17%, signal=51%	Nqo1/Slc7a11/Hmox1/Gclm/Srxn1/Txnrd1/Gclc/Gsr/Pgd/Idh1/G6pdx/Taldo1/Psma5/Gsta3/Psmb8/Me1/Psmd8/Psmd10/Psma7/Myc/Psmb9/Psmd13/Sqstm1/Psmd14/Psme3/Psma1/Psmb5/Psmb6/Psma4/Psmd2/Psme1/Nfe2l2/Psmb2/Psmd11/Psmb3/Psmb7/Psmb10/Gsk3b/Psmd9/Psmd6/Psmb1/Psma6/Psmd12/Psmd5	Smoke_2month_vs_control	MSigDB_C2_CP	v2022.1
	KEGG_HEMATOPOIETIC_CELL_LINEAGE	KEGG_HEMATOPOIETIC_CELL_LINEAGE	75	0.720783	1.89612	7.73253e-06	0.000363984	0.000299937	1693	tags=37%, list=9%, signal=34%	Il1r2/Cd33/Cd14/Il1b/Csf2/Gypa/Csf3r/Itgam/Fcer2a/Fcgr1/Tnf/Cd5/Il1a/Il7r/Csf2ra/Csf1/Flt3/Cd44/H2-Eb1/Il7/Il6/Tfrc/Cd22/Cd3g/Csf1r/Cd3d/Kit/Il4ra	Smoke_2month_vs_control	MSigDB_C2_CP	v2022.1
	REACTOME_BETA_DEFENSINS	REACTOME_BETA_DEFENSINS	12	0.9602	1.855	7.84511e-06	0.000363984	0.000299937	619	tags=33%, list=3%, signal=32%	Tlr2/Tlr1/Ccr2/Ccr6	Smoke_2month_vs_control	MSigDB_C2_CP	v2022.1
	REACTOME_FORMATION_OF_THE_CORNIFIED_ENVELOPE	REACTOME_FORMATION_OF_THE_CORNIFIED_ENVELOPE	85	-0.64986	-1.86364	9.53517e-06	0.000434204	0.000357801	3144	tags=33%, list=16%, signal=28%	Krt7/Spink5/Lipm/Krt32/Krt10/Perp/Jup/Prss8/Dsp/Dsg1a/Dsc1/Klk8/Dsc2/Krt14/Sprr1b/Pkp1/Krt5/Pcsk6/Krt78/Krt15/Ppl/Evpl/Sprr1a/Lor/Rptn/Sprr3/Krt13/Krt4	Smoke_2month_vs_control	MSigDB_C2_CP	v2022.1
	REACTOME_APC_C_MEDIATED_DEGRADATION_OF_CELL_CYCLE_PROTEINS	REACTOME_APC_C_MEDIATED_DEGRADATION_OF_CELL_CYCLE_PROTEINS	83	0.701532	1.867	9.76441e-06	0.000436558	0.000359741	3259	tags=53%, list=17%, signal=44%	Ube2c/Ccna2/Cdk1/Aurkb/Pttg1/Plk1/Aurka/Cdc20/Nek2/Mad2l1/Psma5/Fbxo5/Psmb8/Psmd8/Psmd10/Cdc14a/Psme4/Bub1b/Psma7/Psmb9/Psmd13/Anapc15/Fzr1/Psmd14/Psme3/Psma1/Psmb5/Psmb6/Skp2/Rb1/Psma4/Psmd2/Psme1/Psmb2/Psmd11/Psmb3/Psmb7/Psmb10/Psmd9/Psmd6/Psmb1/Psma6/Psmd12/Psmd5	Smoke_2month_vs_control	MSigDB_C2_CP	v2022.1
	KEGG_ASTHMA	KEGG_ASTHMA	24	0.880518	1.91006	1.10478e-05	0.000485116	0.000399755	699	tags=33%, list=4%, signal=32%	Fcer1g/Rnase2a/Tnf/H2-Oa/H2-DMa/H2-Ab1/H2-Aa/H2-Eb1	Smoke_2month_vs_control	MSigDB_C2_CP	v2022.1
	REACTOME_CLEC7A_DECTIN_1_SIGNALING	REACTOME_CLEC7A_DECTIN_1_SIGNALING	92	0.685522	1.8591	1.28364e-05	0.000552458	0.000455248	3530	tags=55%, list=18%, signal=46%	Il1b/Clec7a/Ccl22/Malt1/Ccl17/Relb/Ikbkg/Nfatc2/Pycard/Nfkb2/Psma5/Psmb8/Prkcd/Casp8/Psmd8/Plcg2/Psmd10/Syk/Psme4/Psma7/Ahcyl1/Psmb9/Psmd13/Card11/Psmd14/Psme3/Psma1/Psmb5/Psmb6/Cdc34/Psma4/Map3k7/Psmd2/Psme1/Psmb2/Nfkb1/Psmd11/Ube2m/Psmb3/Psmb7/Psmb10/Psmd9/Psmd6/Psmb1/Psma6/Map3k14/Psmd12/Psmd5/Bcl10/Psmc6/Tab3	Smoke_2month_vs_control	MSigDB_C2_CP	v2022.1
	KEGG_HYPERTROPHIC_CARDIOMYOPATHY_HCM	KEGG_HYPERTROPHIC_CARDIOMYOPATHY_HCM	82	-0.644551	-1.84591	1.30307e-05	0.000552458	0.000455248	2002	tags=37%, list=10%, signal=33%	Itga9/Cacnb2/Itga5/Tgfb3/Cacna1d/Lama2/Tgfb2/Cacna2d1/Itga1/Prkag3/Prkab2/Itga6/Tpm1/Des/Itga8/Tpm2/Actc1/Cacna1c/Cacna2d2/Atp2a2/Sgca/Sgcg/Myl3/Mybpc3/Tnnc1/Tnnt2/Myh6/Ryr2/Tnni3/Ttn	Smoke_2month_vs_control	MSigDB_C2_CP	v2022.1
	KEGG_NOD_LIKE_RECEPTOR_SIGNALING_PATHWAY	KEGG_NOD_LIKE_RECEPTOR_SIGNALING_PATHWAY	53	0.773181	1.91746	1.40021e-05	0.000555339	0.000457622	1278	tags=38%, list=7%, signal=35%	Cxcl1/Cxcl2/Ccl2/Cxcl3/Il1b/Ccl12/Naip2/Tnf/Tnfaip3/Ccl7/Casp4/Birc3/Casp1/Ikbkg/Pycard/Mapk13/Il6/Pstpip1/Casp8/Mefv	Smoke_2month_vs_control	MSigDB_C2_CP	v2022.1
	BIOCARTA_DC_PATHWAY	BIOCARTA_DC_PATHWAY	20	0.906065	1.91633	1.35913e-05	0.000555339	0.000457622	246	tags=25%, list=1%, signal=25%	Cd33/Csf2/Itgax/Tlr7/Cd5	Smoke_2month_vs_control	MSigDB_C2_CP	v2022.1
	WP_FOLATE_METABOLISM	WP_FOLATE_METABOLISM	68	0.72409	1.86537	1.36972e-05	0.000555339	0.000457622	1258	tags=28%, list=6%, signal=26%	Serpina3n/Ccl2/Il1b/Saa1/Gpx2/Mat1a/Mthfd2/Tnf/F7/Csf1/Serpina3m/Saa4/Fgg/Saa2/Sod2/Nfkb2/Abca1/Il6/Fga	Smoke_2month_vs_control	MSigDB_C2_CP	v2022.1
	REACTOME_DISORDERS_OF_TRANSMEMBRANE_TRANSPORTERS	REACTOME_DISORDERS_OF_TRANSMEMBRANE_TRANSPORTERS	168	0.599986	1.76837	1.39505e-05	0.000555339	0.000457622	3487	tags=38%, list=18%, signal=32%	Slc26a4/Slc4a1/Slc6a20a/Slc39a4/Slc40a1/Slc5a1/Cp/Slc6a2/Slc29a3/Abcb6/Nup37/Slc2a1/Slc7a7/Abca1/Psma5/Psmb8/Slc4a4/Psmd8/Psmd10/Slc35c1/Erlec1/Psme4/Psma7/Aaas/Cftr/Psmb9/Slc3a2/Psmd13/Psmd14/Psme3/Slc22a12/Slc6a14/Psma1/Psmb5/Psmb6/Nup93/Abcb4/Derl2/Nupl2/Ndc1/Psma4/Psmd2/Psme1/Psmb2/Slc33a1/Derl3/Psmd11/Slc11a2/Derl1/Slc35a2/Psmb3/Psmb7/Psmb10/Psmd9/Psmd6/Psmb1/Psma6/Psmd12/Psmd5/Slc35a3/Slc22…	Smoke_2month_vs_control	MSigDB_C2_CP	v2022.1
	REACTOME_CELL_JUNCTION_ORGANIZATION	REACTOME_CELL_JUNCTION_ORGANIZATION	81	-0.653074	-1.86304	1.73448e-05	0.000676996	0.000557872	3391	tags=46%, list=17%, signal=38%	Cldn23/Cldn5/Flna/Cldn22/Ctnna1/Flnc/Cadm3/Plec/Cd151/Parva/Rsu1/Jup/Lims1/Ang/Col17a1/Parvb/Lama3/Pard3/Cdh5/Dst/Cadm2/Ilk/Pvr/Fblim1/Cadm1/Tesk1/Krt14/Pard6g/Fermt2/Itga6/Krt5/Cdh11/Lims2/Cldn15/Cldn8/Cdh2/Cdh13	Smoke_2month_vs_control	MSigDB_C2_CP	v2022.1
	KEGG_CALCIUM_SIGNALING_PATHWAY	KEGG_CALCIUM_SIGNALING_PATHWAY	162	-0.544737	-1.71821	2.19497e-05	0.000834321	0.000687514	2159	tags=26%, list=11%, signal=23%	Chrm1/Prkca/Itpka/Gna11/Itpr1/Cacna1d/Atp2a3/Ryr1/Cd38/Trpc1/Camk2a/Plcd3/Slc25a4/Cacna1e/Adcy1/Ednra/Adcy9/Ryr3/Itpkb/Prkcg/Mylk/Adcy2/Nos3/Grin2c/Egfr/Agtr1a/Ednrb/Cacna1c/Adcy8/Plce1/Ptgfr/Atp2a2/Adrb3/Mylk3/Calm4/Atp2a1/Tnnc1/Plcb1/Calml3/Ryr2/Tnnc2/Pln	Smoke_2month_vs_control	MSigDB_C2_CP	v2022.1
	NABA_ECM_GLYCOPROTEINS	NABA_ECM_GLYCOPROTEINS	166	-0.545141	-1.71675	2.2054e-05	0.000834321	0.000687514	2532	tags=38%, list=13%, signal=33%	Fbn2/Sparc/Sparcl1/Lgi3/Tinag/Lamb2/Ecm1/Lamb1/Thbs2/Smoc1/Aebp1/Matn4/Lama3/Fn1/Sbspon/Lama2/Fbln5/Slit2/Crispld1/Ntn4/Vwa1/Lama4/Matn2/Igfbp4/Ndnf/Tnn/Mfap5/Comp/Pxdn/Nid2/Fbln2/Emid1/Efemp1/Gas6/Tinagl1/Slit3/Thbs1/Igfbp5/Mfap2/Pcolce/Vit/Rspo1/Srpx2/Egflam/Tnxb/Fbln1/Pcolce2/Mmrn2/Crispld2/Abi3bp/Srpx/Smoc2/Thsd4/Hmcn1/Ltbp4/Sned1/Thbs3/Vtn/Fndc1/Igfbp6/Igfbp3/Ecm2/Adipoq	Smoke_2month_vs_control	MSigDB_C2_CP	v2022.1
	REACTOME_KEAP1_NFE2L2_PATHWAY	REACTOME_KEAP1_NFE2L2_PATHWAY	94	0.681501	1.8479	2.40434e-05	0.000895799	0.000738175	3259	tags=52%, list=17%, signal=44%	Nqo1/Slc7a11/Hmox1/Gclm/Srxn1/Txnrd1/Gclc/Gsr/Pgd/Idh1/G6pdx/Taldo1/Psma5/Gsta3/Psmb8/Prkcd/Me1/Psmd8/Psmd10/Psme4/Psma7/Myc/Psmb9/Psmd13/Sqstm1/Psmd14/Psme3/Psma1/Psmb5/Psmb6/Skp2/Psma4/Psmd2/Psme1/Nfe2l2/Psmb2/Csnk2a2/Psmd11/Keap1/Psmb3/Psmb7/Psmb10/Gsk3b/Psmd9/Psmd6/Psmb1/Psma6/Psmd12/Psmd5	Smoke_2month_vs_control	MSigDB_C2_CP	v2022.1
	PID_IL23_PATHWAY	PID_IL23_PATHWAY	36	0.809611	1.87787	2.74002e-05	0.00099149	0.000817028	2223	tags=47%, list=11%, signal=42%	Cxcl1/Cxcl2/Cxcl9/Ccl2/Cxcl3/Il1b/Il12b/Tnf/Stat1/Il6/Il18r1/Il18rap/Jak2/Tyk2/Stat5a/Socs3/Cd3e	Smoke_2month_vs_control	MSigDB_C2_CP	v2022.1
	REACTOME_SYNTHESIS_OF_DNA	REACTOME_SYNTHESIS_OF_DNA	116	0.63572	1.78419	2.74182e-05	0.00099149	0.000817028	4284	tags=59%, list=22%, signal=47%	Ube2c/Ccna2/Rfc5/Gmnn/Dna2/Prim2/Cdt1/Pole/Rfc4/Cdc6/Psma5/Psmb8/Pole2/Rfc3/Psmd8/Psmd10/Rpa3/Mcm3/Psme4/Psma7/Mcm5/Gins1/Gins2/Psmb9/Psmd13/Anapc15/Fzr1/Psmd14/Psme3/Psma1/Mcm6/Psmb5/Lig1/Psmb6/Fen1/Skp2/Orc3/Mcm2/Psma4/Gins4/Psmd2/Psme1/Psmb2/Psmd11/Ccne2/Psmb3/Psmb7/Mcm7/Psmb10/Psmd9/Psmd6/Psmb1/Psma6/Psmd12/Psmd5/Pcna/Psmc6/Psmb4/Rpa2/Rfc2/Psma2/Rpa1/Anapc4/Psmd1/Psmc3/Psma8/Gins3/Mcm4/Orc1	Smoke_2month_vs_control	MSigDB_C2_CP	v2022.1
	REACTOME_ACTIVATION_OF_NMDA_RECEPTORS_AND_POSTSYNAPTIC_EVENTS	REACTOME_ACTIVATION_OF_NMDA_RECEPTORS_AND_POSTSYNAPTIC_EVENTS	82	-0.630976	-1.80704	2.83576e-05	0.0010106	0.000832774	1703	tags=26%, list=9%, signal=23%	Rasgrf2/Nbea/Camk2a/Rps6ka6/Git1/Adcy1/Prkag3/Nefl/Tubb1/Prkab2/Tuba8/Mapt/Grin2c/Ppm1f/Tubb2a/Camkk1/Gria1/Adcy8/Tubb2b/Actn2/Tubb4a	Smoke_2month_vs_control	MSigDB_C2_CP	v2022.1
	NABA_PROTEOGLYCANS	NABA_PROTEOGLYCANS	33	-0.786843	-1.89503	2.9891e-05	0.00102086	0.00084123	1896	tags=39%, list=10%, signal=36%	Podn/Spock2/Esm1/Fmod/Hspg2/Aspn/Prelp/Lum/Dcn/Prg4/Ogn/Omd/Bcan	Smoke_2month_vs_control	MSigDB_C2_CP	v2022.1
	REACTOME_C_TYPE_LECTIN_RECEPTORS_CLRS	REACTOME_C_TYPE_LECTIN_RECEPTORS_CLRS	124	0.636197	1.79898	2.98856e-05	0.00102086	0.00084123	3552	tags=53%, list=18%, signal=44%	Clec4d/Clec4e/Clec4n/Il1b/Clec7a/Ccl22/Fcer1g/Malt1/Ccl17/Relb/Muc4/Clec4a3/Ikbkg/Nfatc2/Pycard/Nfkb2/Muc5b/Muc20/Muc1/Psma5/Psmb8/Prkcd/Casp8/Psmd8/Plcg2/Psmd10/Syk/Psme4/Psma7/Ahcyl1/Psmb9/Psmd13/Card11/Psmd14/Psme3/Psma1/Psmb5/Psmb6/Clec4b1/Mgl2/Raf1/Cdc34/Psma4/Map3k7/Psmd2/Nras/Psme1/Psmb2/Nfkb1/Psmd11/Ube2m/Psmb3/Psmb7/Psmb10/Psmd9/Psmd6/Psmb1/Psma6/Map3k14/Psmd12/Psmd5/Pak2/Bcl10/Psmc6/Tab…	Smoke_2month_vs_control	MSigDB_C2_CP	v2022.1
	REACTOME_M_PHASE	REACTOME_M_PHASE	334	0.510543	1.60355	2.91348e-05	0.00102086	0.00084123	3259	tags=32%, list=17%, signal=27%	Cdca5/Birc5/Cdca8/Ube2c/Spc25/Cdk1/Nek6/Ccnb2/Kif23/Spdl1/Cenpe/Bub1/Aurkb/Cenpk/Cenpf/Pttg1/Cep70/Ncapg2/Incenp/Plk1/Kif2c/Spc24/Zwilch/Ncapg/Cdc20/Cep152/Nek2/Nup37/Ncapd2/Mad2l1/Kntc1/Cenpi/Psma5/Cenpl/Cenpa/Fbxo5/Plk4/Psmb8/Cntrl/Espl1/Psmd8/Lmnb1/Rcc1/Vrk2/Psmd10/Smc2/Psme4/Bub1b/Vrk1/Psma7/Cenpq/Aaas/Haus8/Nme7/Psmb9/Psmd13/Cenpo/Anapc15/Psmd14/Psme3/Smc4/Kif20a/Psma1/Haus6/Ska1/Psmb5/Ofd1/…	Smoke_2month_vs_control	MSigDB_C2_CP	v2022.1
	KEGG_SYSTEMIC_LUPUS_ERYTHEMATOSUS	KEGG_SYSTEMIC_LUPUS_ERYTHEMATOSUS	43	0.784083	1.87587	3.21216e-05	0.0010393	0.000856427	754	tags=37%, list=4%, signal=36%	Fcgr2b/Cd86/C1qc/C1qa/C1qb/Fcgr1/Fcgr4/Tnf/H2-Oa/Cd80/C3/H2-DMa/H2-Ab1/H2-Aa/H2-Eb1/C1s1	Smoke_2month_vs_control	MSigDB_C2_CP	v2022.1
	WP_CYTOSOLIC_DNASENSING_PATHWAY	WP_CYTOSOLIC_DNASENSING_PATHWAY	57	0.728845	1.82343	3.16137e-05	0.0010393	0.000856427	2182	tags=37%, list=11%, signal=33%	Il1b/Cxcl10/Ccl4/Zbp1/Irf7/Polr1c/Aim2/Casp1/Ikbke/Ikbkg/Pycard/Ripk3/Il6/Ddx58/Casp8/Fadd/Atg5/Cyld/Polr3c/Tradd/Nlrx1	Smoke_2month_vs_control	MSigDB_C2_CP	v2022.1
	REACTOME_IMMUNOREGULATORY_INTERACTIONS_BETWEEN_A_LYMPHOID_AND_A_NON_LYMPHOID_CELL	REACTOME_IMMUNOREGULATORY_INTERACTIONS_BETWEEN_A_LYMPHOID_AND_A_NON_LYMPHOID_CELL	90	0.673802	1.81524	3.2081e-05	0.0010393	0.000856427	1174	tags=29%, list=6%, signal=27%	Trem2/Cd200r1/Fcgr2b/Cd33/Cd300lf/Cd300lb/H2-D1/Cd300a/Ifitm1/Fcgr1/Fcgr4/Pirb/Tyrobp/Igkv8-30/Itgb2/Sftpd/Trem1/Lair1/C3/Pilra/Cd200/H2-Q2/Vcam1/Hcst/Cd22/Cd3g	Smoke_2month_vs_control	MSigDB_C2_CP	v2022.1
	WP_NUCLEAR_RECEPTORS_METAPATHWAY	WP_NUCLEAR_RECEPTORS_METAPATHWAY	291	0.520128	1.60878	3.20121e-05	0.0010393	0.000856427	1598	tags=19%, list=8%, signal=18%	Cyp1a1/Cyp1b1/Nqo1/Aldh3a1/Slc39a2/Ccl20/Slc6a20a/Adh7/Slc7a11/Ccl2/Il1b/Gpx2/Il12b/Ahrr/Hmox1/Gclm/Cdk1/Ggt1/Srxn1/Tnf/Slc39a4/Txnrd1/Gclc/Gsr/Slc5a1/Ptgs2/Tnfaip3/Pgd/Blvrb/Cbr3/Mgst2/Alox5ap/Slc6a2/Slc27a1/Birc3/G6pdx/Slc7a5/Slc39a11/Slc2a6/Nfkb2/Enc1/Slc2a1/Slco2b1/Gstp1/Gsta3/Slc39a1/Slc39a14/Me1/Abcc5/Fth1/Myof/Ahr/Cbr1/Ppard/Vdr/Tgfb1	Smoke_2month_vs_control	MSigDB_C2_CP	v2022.1
	WP_ESTROGEN_METABOLISM	WP_ESTROGEN_METABOLISM	11	0.959257	1.82146	3.34048e-05	0.00106679	0.000879075	12	tags=27%, list=0%, signal=27%	Cyp1a1/Cyp1b1/Nqo1	Smoke_2month_vs_control	MSigDB_C2_CP	v2022.1
	REACTOME_NEUROTRANSMITTER_RECEPTORS_AND_POSTSYNAPTIC_SIGNAL_TRANSMISSION	REACTOME_NEUROTRANSMITTER_RECEPTORS_AND_POSTSYNAPTIC_SIGNAL_TRANSMISSION	185	-0.520291	-1.66465	3.45764e-05	0.00109004	0.00089824	3207	tags=24%, list=17%, signal=20%	Tubb6/Adcy3/Nrgn/Ncald/Prkar1a/Tuba1a/Grik5/Prkaa2/Adcy4/Akap5/Gabbr1/Gng4/Prkca/Tspan7/Rasgrf2/Gng11/Nbea/Camk2a/Rps6ka6/Git1/Gng2/Adcy1/Adcy9/Prkag3/Nefl/Prkcg/Tubb1/Prkab2/Adcy2/Tuba8/Mapt/Grin2c/Ppm1f/Tubb2a/Camkk1/Adcy5/Gria1/Adcy8/Kcnj3/Kcnj5/Tubb2b/Plcb1/Gabra3/Actn2/Tubb4a	Smoke_2month_vs_control	MSigDB_C2_CP	v2022.1
	REACTOME_DISEASES_OF_IMMUNE_SYSTEM	REACTOME_DISEASES_OF_IMMUNE_SYSTEM	29	0.851012	1.91117	3.57122e-05	0.00109289	0.000900589	2011	tags=66%, list=10%, signal=59%	Cd14/S100a8/S100a9/Tlr2/Ly96/Tlr1/Btk/Tlr6/Fgg/Ikbkg/Unc93b1/Nfkb2/Myd88/Fga/S100a1/Irak4/Traf3/Tlr4/Tirap	Smoke_2month_vs_control	MSigDB_C2_CP	v2022.1
	REACTOME_INTERFERON_ALPHA_BETA_SIGNALING	REACTOME_INTERFERON_ALPHA_BETA_SIGNALING	58	0.737092	1.85282	3.60002e-05	0.00109289	0.000900589	2071	tags=40%, list=11%, signal=36%	Rsad2/H2-D1/Xaf1/Ifitm1/Oas1a/Irf7/Ptpn6/Ifit3/Usp18/H2-Q2/Oasl1/Oas2/Stat1/Irf5/Irf4/Psmb8/Ifnar2/Irf8/Gbp2/Isg20/Tyk2/Rnasel/Socs3	Smoke_2month_vs_control	MSigDB_C2_CP	v2022.1
	REACTOME_TNFR2_NON_CANONICAL_NF_KB_PATHWAY	REACTOME_TNFR2_NON_CANONICAL_NF_KB_PATHWAY	91	0.669563	1.80879	3.57278e-05	0.00109289	0.000900589	3259	tags=52%, list=17%, signal=43%	Tnfrsf9/Tnf/Tnfsf9/Relb/Tnfrsf4/Birc3/Tnfrsf18/Tnfrsf1b/Tnfrsf13b/Nfkb2/Psma5/Tnfrsf11b/Psmb8/Psmd8/Ltb/Psmd10/Traf3/Cd27/Psme4/Psma7/Psmb9/Psmd13/Traf2/Psmd14/Psme3/Psma1/Psmb5/Tnfrsf11a/Psmb6/Tnfrsf1a/Psma4/Psmd2/Psme1/Psmb2/Psmd11/Ube2m/Psmb3/Psmb7/Psmb10/Birc2/Psmd9/Psmd6/Psmb1/Psma6/Map3k14/Psmd12/Psmd5	Smoke_2month_vs_control	MSigDB_C2_CP	v2022.1
	REACTOME_INTERFERON_GAMMA_SIGNALING	REACTOME_INTERFERON_GAMMA_SIGNALING	77	0.689024	1.82129	3.7076e-05	0.00109843	0.000905152	2167	tags=48%, list=11%, signal=43%	H2-D1/Fcgr1/Oas1a/Irf7/Trim12c/Ifngr2/Ptpn6/Mt2/Cd44/H2-Ab1/Ifi30/H2-Aa/H2-Q2/H2-Eb1/Gbp8/Oasl1/Oas2/Trim29/Ciita/Trim14/Vcam1/Stat1/Gbp3/Irf5/Irf4/Trim10/Prkcd/Trim6/Trim68/Irf8/Mid1/Gbp7/Gbp2/Jak2/Icam1/Socs3/Ptpn2	Smoke_2month_vs_control	MSigDB_C2_CP	v2022.1
	REACTOME_TRANSMISSION_ACROSS_CHEMICAL_SYNAPSES	REACTOME_TRANSMISSION_ACROSS_CHEMICAL_SYNAPSES	248	-0.490553	-1.62187	3.69676e-05	0.00109843	0.000905152	2685	tags=24%, list=14%, signal=21%	Tubb6/Adcy3/Nrgn/Ncald/Slc22a1/Prkar1a/Tuba1a/Glul/Grik5/Prkaa2/Adcy4/Akap5/Gabbr1/Gng4/Slc6a4/Hspa8/Prkca/Tspan7/Stx1a/Cacnb2/Slc1a3/Rasgrf2/Gng11/Nbea/Camk2a/Stxbp1/Rps6ka6/Cacna1e/Git1/Gng2/Adcy1/Adcy9/Prkag3/Rab3a/Nefl/Prkcg/Tubb1/Prkab2/Adcy2/Vamp2/Tuba8/Mapt/Grin2c/Ppm1f/Tubb2a/Snap25/Camkk1/Adcy5/Gria1/Adcy8/Kcnj3/Cacna2d2/Kcnj5/Bche/Abat/Tubb2b/Plcb1/Gabra3/Actn2/Tubb4a	Smoke_2month_vs_control	MSigDB_C2_CP	v2022.1
	REACTOME_HSP90_CHAPERONE_CYCLE_FOR_STEROID_HORMONE_RECEPTORS_SHR_IN_THE_PRESENCE_OF_LIGAND	REACTOME_HSP90_CHAPERONE_CYCLE_FOR_STEROID_HORMONE_RECEPTORS_SHR_IN_THE_PRESENCE_OF_LIGAND	47	-0.711869	-1.84027	4.80237e-05	0.00140584	0.00115847	3397	tags=57%, list=18%, signal=47%	Hspa1l/Dync1li2/Pgr/Tubb6/Tuba1a/Dynll1/Nr3c1/Hspa2/Hspa8/Hsp90aa1/Stip1/Fkbp4/Hsp90ab1/Dctn4/Dnaja4/Dctn6/Tubb1/Dnaja1/Tuba8/Nr3c2/Tubb2a/Dnajb1/Ar/Tubb2b/Hspa1b/Hspa1a/Tubb4a	Smoke_2month_vs_control	MSigDB_C2_CP	v2022.1
	REACTOME_PHOSPHOLIPASE_C_MEDIATED_CASCADE_FGFR4	REACTOME_PHOSPHOLIPASE_C_MEDIATED_CASCADE_FGFR4	15	-0.893614	-1.85368	5.20124e-05	0.00150469	0.00123992	1444	tags=33%, list=7%, signal=31%	Fgf9/Fgf18/Fgf2/Fgf1/Fgfr4	Smoke_2month_vs_control	MSigDB_C2_CP	v2022.1
	WP_IL18_SIGNALING_PATHWAY	WP_IL18_SIGNALING_PATHWAY	255	0.530718	1.61834	6.26648e-05	0.00179178	0.0014765	1474	tags=21%, list=8%, signal=20%	Cxcl1/Ccl3/Cxcl2/Ccl20/Mmp8/Mmp13/Ccl2/Timp1/Hcar2/Il1b/Pla2g7/Il12b/Tnfaip2/Ccna2/Rgs16/Hmox1/Spp1/Nfkbie/Nfkbiz/Ccl4/Tnf/Zc3h12a/Ccnb2/Il18bp/Ptgs2/Tnfaip3/Mmp14/Ncf1/Bpgm/Birc3/Cd83/Ncf2/Casp3/Cxcl16/Ier3/Grn/Nfkb2/Ptx3/Mmp2/Il6/Tnfrsf11b/Slc4a7/Il18r1/Myd88/Prkcd/Casp8/Rel/Eno1/Rfx5/Ltb/Il18rap/Pigt/Fadd/Lrrfip1	Smoke_2month_vs_control	MSigDB_C2_CP	v2022.1
	REACTOME_TCR_SIGNALING	REACTOME_TCR_SIGNALING	104	0.64154	1.76445	6.77597e-05	0.00191519	0.00157819	4180	tags=58%, list=22%, signal=45%	Malt1/Lcp2/Fyb/Was/Ikbkg/H2-Ab1/H2-Aa/H2-Eb1/Psma5/Psmb8/Cd3g/Psmd8/Plcg2/Psmd10/Cd3d/Psme4/Psma7/Ptprc/Psmb9/Psmd13/Card11/Psmd14/Psme3/Psma1/Psmb5/Zap70/Cd3e/Psmb6/Lck/Inpp5d/Cdc34/Psma4/Ptpn22/Map3k7/Evl/Psmd2/Psme1/Psmb2/Nfkb1/Psmd11/Psmb3/Psmb7/Lat/Psmb10/Psmd9/Psmd6/Psmb1/Psma6/Psmd12/Psmd5/Pak2/Bcl10/Psmc6/Psmb4/Pik3cb/Trat1/Psma2/Psmd1/Psmc3/Psma8	Smoke_2month_vs_control	MSigDB_C2_CP	v2022.1
	KEGG_CYTOSOLIC_DNA_SENSING_PATHWAY	KEGG_CYTOSOLIC_DNA_SENSING_PATHWAY	44	0.766888	1.84668	7.59881e-05	0.00212335	0.00174973	1213	tags=32%, list=6%, signal=30%	Il1b/Cxcl10/Ccl4/Zbp1/Irf7/Polr1c/Aim2/Casp1/Ikbke/Ikbkg/Pycard/Ripk3/Il6/Ddx58	Smoke_2month_vs_control	MSigDB_C2_CP	v2022.1
	WP_PHOTODYNAMIC_THERAPYINDUCED_NFKB_SURVIVAL_SIGNALING	WP_PHOTODYNAMIC_THERAPYINDUCED_NFKB_SURVIVAL_SIGNALING	33	0.806927	1.84777	8.07682e-05	0.00218252	0.00179848	1252	tags=42%, list=6%, signal=40%	Cxcl1/Il1b/Birc5/Csf2/Tnf/Ptgs2/Il1a/Relb/Birc3/Nfkb2/Vcam1/Mmp2/Il6/Rel	Smoke_2month_vs_control	MSigDB_C2_CP	v2022.1
	REACTOME_MITOTIC_SPINDLE_CHECKPOINT	REACTOME_MITOTIC_SPINDLE_CHECKPOINT	107	0.637972	1.76252	8.03243e-05	0.00218252	0.00179848	2232	tags=27%, list=12%, signal=24%	Birc5/Cdca8/Ube2c/Spc25/Spdl1/Cenpe/Bub1/Aurkb/Cenpk/Cenpf/Incenp/Plk1/Kif2c/Spc24/Zwilch/Cdc20/Nup37/Mad2l1/Kntc1/Cenpi/Cenpl/Cenpa/Bub1b/Cenpq/Cenpo/Anapc15/Ska1/Ercc6l/Dsn1	Smoke_2month_vs_control	MSigDB_C2_CP	v2022.1
	REACTOME_DNA_REPLICATION	REACTOME_DNA_REPLICATION	124	0.619759	1.7525	7.99376e-05	0.00218252	0.00179848	4284	tags=56%, list=22%, signal=44%	Ube2c/Ccna2/Rfc5/Gmnn/Dna2/Prim2/Cdt1/Pole/Rfc4/Cdc6/Psma5/Psmb8/Pole2/Rfc3/Psmd8/Psmd10/Rpa3/Mcm3/Psme4/Psma7/Mcm5/Gins1/Gins2/Psmb9/Psmd13/Anapc15/Fzr1/Psmd14/Psme3/Psma1/Mcm6/Psmb5/Lig1/Psmb6/Fen1/Skp2/Orc3/Mcm2/Psma4/Gins4/Psmd2/Psme1/Psmb2/Psmd11/Ccne2/Psmb3/Psmb7/Mcm7/Psmb10/Psmd9/Psmd6/Psmb1/Psma6/Psmd12/Psmd5/Pcna/Psmc6/Dbf4/Psmb4/Rpa2/Rfc2/Psma2/Rpa1/Anapc4/Psmd1/Psmc3/Psma8/Gins3/Mcm4/O…	Smoke_2month_vs_control	MSigDB_C2_CP	v2022.1
	WP_TCELL_RECEPTOR_SIGNALING_PATHWAY	WP_TCELL_RECEPTOR_SIGNALING_PATHWAY	90	0.656621	1.76895	8.25146e-05	0.00220547	0.0018174	2786	tags=44%, list=14%, signal=38%	Tnfrsf9/Il1b/Ccr5/Malt1/Icos/Vav1/Il1a/Lcp2/Fyb/Cd83/Was/Ikbkg/Nfatc2/Ptk2b/Map3k8/Grb2/Il6/Pstpip1/Irf4/Cd3g/Prkcd/Rel/Cd28/Gata3/Cd3d/Il15ra/Tgfb1/Card11/Gab2/Map4k1/Zap70/Cd3e/Dbnl/Lck/Shc1/Cbl/Raf1/Map3k7/Map2k1/Nfkb1	Smoke_2month_vs_control	MSigDB_C2_CP	v2022.1
	BIOCARTA_NKT_PATHWAY	BIOCARTA_NKT_PATHWAY	26	0.840153	1.83743	8.90173e-05	0.00235369	0.00193954	1693	tags=46%, list=9%, signal=42%	Ccl3/Ccr1/Ccr5/Csf2/Ccl4/Ifngr2/Ccr7/Il18r1/Cd28/Cxcr3/Tgfb1/Il4ra	Smoke_2month_vs_control	MSigDB_C2_CP	v2022.1
	WP_SELECTIVE_EXPRESSION_OF_CHEMOKINE_RECEPTORS_DURING_TCELL_POLARIZATION	WP_SELECTIVE_EXPRESSION_OF_CHEMOKINE_RECEPTORS_DURING_TCELL_POLARIZATION	29	0.829368	1.86257	0.000111052	0.00290507	0.0023939	1693	tags=48%, list=9%, signal=44%	Ccl3/Ccr1/Ccr5/Csf2/Il12b/Ccl4/Ccr2/Ifngr2/Ccr7/Il18r1/Cd28/Cxcr3/Tgfb1/Il4ra	Smoke_2month_vs_control	MSigDB_C2_CP	v2022.1
	REACTOME_COLLAGEN_BIOSYNTHESIS_AND_MODIFYING_ENZYMES	REACTOME_COLLAGEN_BIOSYNTHESIS_AND_MODIFYING_ENZYMES	59	-0.670942	-1.82107	0.00011981	0.00310119	0.0025555	3367	tags=47%, list=17%, signal=39%	Col4a3/Col27a1/Col25a1/P4ha2/Crtap/Col7a1/Col17a1/Col6a1/Col5a3/Col6a3/Col4a4/Col16a1/Col4a5/P4ha1/Plod1/Col14a1/Col8a2/Col5a1/Tll1/Serpinh1/Pcolce/Col6a2/Plod2/Col13a1/Col4a6/Pcolce2/Col12a1/Colgalt2	Smoke_2month_vs_control	MSigDB_C2_CP	v2022.1
	WP_MATRIX_METALLOPROTEINASES	WP_MATRIX_METALLOPROTEINASES	25	0.848877	1.85418	0.000126065	0.00316855	0.00261101	1046	tags=36%, list=5%, signal=34%	Mmp12/Mmp8/Mmp13/Timp1/Tnf/Mmp14/Timp4/Mmp19/Mmp2	Smoke_2month_vs_control	MSigDB_C2_CP	v2022.1
	WP_TOLLLIKE_RECEPTOR_SIGNALING_RELATED_TO_MYD88	WP_TOLLLIKE_RECEPTOR_SIGNALING_RELATED_TO_MYD88	30	0.812611	1.83839	0.000126278	0.00316855	0.00261101	2011	tags=53%, list=10%, signal=48%	Tlr7/Tlr2/Tlr1/Relb/Tlr8/Irf7/Tlr6/Ikbke/Ikbkg/Nfkb2/Myd88/Rel/Irak4/Traf3/Tlr4/Tirap	Smoke_2month_vs_control	MSigDB_C2_CP	v2022.1
	WP_VITAMIN_B12_METABOLISM	WP_VITAMIN_B12_METABOLISM	49	0.749007	1.83661	0.000126216	0.00316855	0.00261101	1144	tags=31%, list=6%, signal=29%	Serpina3n/Ccl2/Il1b/Saa1/Mat1a/Tnf/F7/Serpina3m/Saa4/Saa2/Sod2/Nfkb2/Abca1/Il6/Apoe	Smoke_2month_vs_control	MSigDB_C2_CP	v2022.1
	WP_PEPTIDE_GPCRS	WP_PEPTIDE_GPCRS	72	0.673191	1.76231	0.000133551	0.00331718	0.00273349	2378	tags=25%, list=12%, signal=22%	C3ar1/Ccr1/Ccr5/Cx3cr1/Fpr2/Ccr2/Ccr6/Ccr7/Cxcr6/Sstr2/Ackr1/Cxcr2/Cxcr3/Bdkrb2/Cckar/C5ar1/Ccr9/Cxcr4	Smoke_2month_vs_control	MSigDB_C2_CP	v2022.1
	WP_VITAMIN_A_AND_CAROTENOID_METABOLISM	WP_VITAMIN_A_AND_CAROTENOID_METABOLISM	40	-0.724142	-1.79223	0.000138133	0.00339669	0.00279901	2579	tags=40%, list=13%, signal=35%	Adh1/Sult1a1/Rarg/Rdh5/Sult2b1/Aldh1a3/Rbp4/Crabp2/Cyp2e1/Rarb/Rbp1/Retsat/Rbp7/Aldh1a2/Lrat/Cyp26b1	Smoke_2month_vs_control	MSigDB_C2_CP	v2022.1
	WP_TNFALPHA_SIGNALING_PATHWAY	WP_TNFALPHA_SIGNALING_PATHWAY	90	0.642972	1.73218	0.000145907	0.00355233	0.00292726	3757	tags=56%, list=19%, signal=45%	Noxo1/Ccl2/Nfkbie/Tnf/Tnfaip3/Birc3/Cyba/Casp3/Plk1/Tnfrsf1b/Ikbkg/Ripk3/Nfkb2/Map2k6/Map3k8/Grb2/Il6/Casp8/Rel/Fadd/Ptprcap/Bid/Casp7/Rffl/Tank/Txn1/Traf2/Pygl/Bax/Tradd/Raf1/Tnfrsf1a/Map3k7/Psmd2/Nras/Nfkb1/Rfk/Traf1/Nsmaf/Birc2/Tbk1/Map3k14/Nfkbib/Casp9/Map3k1/Tab3/Bad/Apaf1/Madd/Ripk1	Smoke_2month_vs_control	MSigDB_C2_CP	v2022.1
	REACTOME_S_PHASE	REACTOME_S_PHASE	157	0.578348	1.67933	0.000149322	0.00359983	0.0029664	4540	tags=57%, list=23%, signal=44%	Cdca5/Ube2c/Ccna2/Rfc5/Gmnn/Dna2/Prim2/Cdt1/Pole/Cks1b/Rfc4/Cdc6/Psma5/Esco2/Psmb8/Pole2/Rfc3/Psmd8/Psmd10/Cdkn1a/Rpa3/Mcm3/Psme4/Psma7/Myc/Mcm5/Gins1/Gins2/Psmb9/Psmd13/Lin9/Anapc15/Fzr1/Psmd14/Psme3/Psma1/Mcm6/Psmb5/Lig1/Psmb6/Fen1/Skp2/Orc3/Rb1/Mcm2/Psma4/Gins4/Tfdp2/Psmd2/Psme1/Psmb2/Psmd11/Ccne2/Psmb3/Psmb7/Mcm7/Psmb10/Gsk3b/Psmd9/Psmd6/Psmb1/Cdk7/Psma6/Psmd12/Psmd5/Pcna/Psmc6/Rbl2/Cdk4/Cdkn…	Smoke_2month_vs_control	MSigDB_C2_CP	v2022.1
	REACTOME_MITOTIC_METAPHASE_AND_ANAPHASE	REACTOME_MITOTIC_METAPHASE_AND_ANAPHASE	217	0.53205	1.60177	0.000161436	0.00385409	0.00317593	3259	tags=35%, list=17%, signal=29%	Cdca5/Birc5/Cdca8/Ube2c/Spc25/Cdk1/Ccnb2/Spdl1/Cenpe/Bub1/Aurkb/Cenpk/Cenpf/Pttg1/Incenp/Plk1/Kif2c/Spc24/Zwilch/Cdc20/Nup37/Mad2l1/Kntc1/Cenpi/Psma5/Cenpl/Cenpa/Fbxo5/Psmb8/Espl1/Psmd8/Lmnb1/Rcc1/Vrk2/Psmd10/Psme4/Bub1b/Vrk1/Psma7/Cenpq/Psmb9/Psmd13/Cenpo/Anapc15/Psmd14/Psme3/Psma1/Ska1/Psmb5/Ercc6l/Dsn1/Psmb6/Nup93/Tuba4a/Ndc1/Chmp2b/Psma4/Cenpn/Rangap1/Ndc80/Psmd2/Psme1/Psmb2/Psmd11/Mad1l1/Rcc…	Smoke_2month_vs_control	MSigDB_C2_CP	v2022.1
	REACTOME_DECTIN_1_MEDIATED_NONCANONICAL_NF_KB_SIGNALING	REACTOME_DECTIN_1_MEDIATED_NONCANONICAL_NF_KB_SIGNALING	57	0.69695	1.74363	0.000173795	0.00410926	0.0033862	4180	tags=68%, list=22%, signal=54%	Ccl22/Ccl17/Relb/Nfkb2/Psma5/Psmb8/Psmd8/Psmd10/Psme4/Psma7/Psmb9/Psmd13/Psmd14/Psme3/Psma1/Psmb5/Psmb6/Psma4/Psmd2/Psme1/Psmb2/Psmd11/Ube2m/Psmb3/Psmb7/Psmb10/Psmd9/Psmd6/Psmb1/Psma6/Map3k14/Psmd12/Psmd5/Psmc6/Psmb4/Psma2/Psmd1/Psmc3/Psma8	Smoke_2month_vs_control	MSigDB_C2_CP	v2022.1
	WP_LUNG_FIBROSIS	WP_LUNG_FIBROSIS	59	0.713144	1.79219	0.000176015	0.00412211	0.00339678	1051	tags=32%, list=5%, signal=31%	Cxcl1/Ccl3/Ccl2/Timp1/Il1b/Csf2/Il12b/Hmox1/Spp1/Ccl4/Tnf/Ccr2/Edn1/Eln/Mt2/Muc5b/Ptx3/Mmp2/Il6	Smoke_2month_vs_control	MSigDB_C2_CP	v2022.1
	KEGG_INTESTINAL_IMMUNE_NETWORK_FOR_IGA_PRODUCTION	KEGG_INTESTINAL_IMMUNE_NETWORK_FOR_IGA_PRODUCTION	39	0.762764	1.80628	0.00019479	0.00451876	0.00372365	1598	tags=38%, list=8%, signal=35%	Pigr/Ccl28/Cd86/Icos/H2-Oa/Cd80/H2-DMa/Tnfrsf13b/H2-Ab1/H2-Aa/H2-Eb1/Il6/Cd28/Il15ra/Tgfb1	Smoke_2month_vs_control	MSigDB_C2_CP	v2022.1
	WP_2873_ARYL_HYDROCARBON_RECEPTOR_PATHWAY	WP_2873_ARYL_HYDROCARBON_RECEPTOR_PATHWAY	37	0.784387	1.82936	0.000198014	0.00455063	0.0037499	602	tags=24%, list=3%, signal=24%	Cyp1a1/Cyp1b1/Nqo1/Aldh3a1/Il1b/Il12b/Ahrr/Tnf/Slc7a5	Smoke_2month_vs_control	MSigDB_C2_CP	v2022.1
	REACTOME_SMOOTH_MUSCLE_CONTRACTION	REACTOME_SMOOTH_MUSCLE_CONTRACTION	38	-0.732714	-1.81279	0.000202841	0.00461839	0.00380574	2470	tags=47%, list=13%, signal=41%	Acta2/Myl6/Myh11/Tln1/Anxa6/Itga1/Lmod1/Vcl/Mylk/Tpm1/Myl9/Tpm2/Gucy1a2/Sorbs1/Sorbs3/Pde5a/Mylpf/Myl7	Smoke_2month_vs_control	MSigDB_C2_CP	v2022.1
	WP_ALLOGRAFT_REJECTION	WP_ALLOGRAFT_REJECTION	71	0.672016	1.7495	0.000246526	0.00556153	0.00458293	1299	tags=34%, list=7%, signal=32%	Cxcl9/Il1b/Cd86/C1qc/H2-D1/C1qa/Il12b/C1qb/Tnf/Il1a/H2-Oa/Cd80/Ctla4/Cxcl13/Casp3/C3/H2-DMa/H2-Ab1/H2-Aa/H2-Q2/H2-Eb1/Stat1/Casp8/Cd28	Smoke_2month_vs_control	MSigDB_C2_CP	v2022.1
	KEGG_TIGHT_JUNCTION	KEGG_TIGHT_JUNCTION	119	-0.537821	-1.6335	0.000250099	0.00559086	0.0046071	3769	tags=38%, list=19%, signal=31%	Prkcz/F11r/Ash1l/Myh9/Kras/Magi3/Cldn23/Cldn5/Akt3/Cldn22/Rras/Ctnna1/Yes1/Exoc4/Sptan1/Akt2/Myh7/Ppp2r2c/Prkca/Myh11/Ocln/Myh2/Pard3/Rras2/Myh14/Prkch/Prkce/Ppp2r2b/Pard6g/Prkcg/Actn3/Amotl1/Mpdz/Myl9/Magi1/Jam3/Myh10/Cldn15/Cldn8/Mylpf/Myh8/Myh6/Myl7/Actn2/Myh1	Smoke_2month_vs_control	MSigDB_C2_CP	v2022.1
	REACTOME_IRAK4_DEFICIENCY_TLR2_4	REACTOME_IRAK4_DEFICIENCY_TLR2_4	17	0.882737	1.82117	0.000262857	0.00577112	0.00475564	2011	tags=88%, list=10%, signal=79%	Cd14/S100a8/S100a9/Tlr2/Ly96/Tlr1/Btk/Tlr6/Fgg/Myd88/Fga/S100a1/Irak4/Tlr4/Tirap	Smoke_2month_vs_control	MSigDB_C2_CP	v2022.1
	WP_2586_ARYL_HYDROCARBON_RECEPTOR_PATHWAY	WP_2586_ARYL_HYDROCARBON_RECEPTOR_PATHWAY	46	0.727851	1.76202	0.000260798	0.00577112	0.00475564	324	tags=20%, list=2%, signal=19%	Cyp1a1/Cyp1b1/Nqo1/Ahrr/Hpgds/Tnf/Gclc/Ptgs2/Psrc1	Smoke_2month_vs_control	MSigDB_C2_CP	v2022.1
	WP_SPINAL_CORD_INJURY	WP_SPINAL_CORD_INJURY	112	0.607482	1.70011	0.000273848	0.00595922	0.00491064	640	tags=18%, list=3%, signal=17%	Mmp12/Cxcl1/Cxcl2/Fcgr2b/Ccl2/Cxcl3/Il1b/Cxcl10/C1qb/Lgals3/Cdk1/Tnf/Pirb/Ptgs2/Ccr2/Aif1/Il1a/Aqp4/Casp3/Selp	Smoke_2month_vs_control	MSigDB_C2_CP	v2022.1
	NABA_ECM_REGULATORS	NABA_ECM_REGULATORS	202	0.524835	1.56715	0.000284565	0.00613812	0.00505806	1596	tags=23%, list=8%, signal=21%	Mmp12/Mmp8/Mmp13/Serpina3n/Ctsk/Timp1/Adam8/Itih4/Lox/Serpind1/F10/Ctsd/Tgm1/F7/Mmp14/Cstb/Slpi/Ctss/Serpina3m/Ctsz/Ctsh/Ctsa/Timp4/Adamdec1/Itih3/Hpse/Ctsb/Mmp19/Ctsc/Itih1/Adam28/Serpina10/Mmp2/Ctsl/F13a1/Adamts15/St14/Serpinb1a/Pappa/Fam20c/Adam17/Serpinb8/Adamts6/Cst7/Serpine2/Adam19	Smoke_2month_vs_control	MSigDB_C2_CP	v2022.1
	REACTOME_RHO_GTPASES_ACTIVATE_NADPH_OXIDASES	REACTOME_RHO_GTPASES_ACTIVATE_NADPH_OXIDASES	21	0.845798	1.80668	0.000296301	0.00633569	0.00522087	1332	tags=48%, list=7%, signal=44%	Noxo1/S100a8/S100a9/Ncf4/Cybb/Ncf1/Cyba/Ncf2/Prkcd/Rac2	Smoke_2month_vs_control	MSigDB_C2_CP	v2022.1
	REACTOME_ASSEMBLY_AND_CELL_SURFACE_PRESENTATION_OF_NMDA_RECEPTORS	REACTOME_ASSEMBLY_AND_CELL_SURFACE_PRESENTATION_OF_NMDA_RECEPTORS	34	-0.742196	-1.80244	0.000302099	0.00634924	0.00523203	1540	tags=29%, list=8%, signal=27%	Nbea/Camk2a/Nefl/Tubb1/Tuba8/Grin2c/Tubb2a/Tubb2b/Actn2/Tubb4a	Smoke_2month_vs_control	MSigDB_C2_CP	v2022.1
	REACTOME_DETOXIFICATION_OF_REACTIVE_OXYGEN_SPECIES	REACTOME_DETOXIFICATION_OF_REACTIVE_OXYGEN_SPECIES	34	0.766896	1.7646	0.000300561	0.00634924	0.00523203	2069	tags=38%, list=11%, signal=34%	Gpx2/Txnrd1/Gsr/Ncf4/Cybb/Ncf1/Cyba/Ncf2/Sod2/Gstp1/Txn1/Prdx5/Atox1	Smoke_2month_vs_control	MSigDB_C2_CP	v2022.1
	REACTOME_HSF1_DEPENDENT_TRANSACTIVATION	REACTOME_HSF1_DEPENDENT_TRANSACTIVATION	34	-0.740665	-1.79872	0.000327485	0.00682445	0.00562362	3001	tags=53%, list=15%, signal=45%	Crebbp/Hsf1/Hspa2/Hspa8/Hsp90aa1/Fkbp4/Hsp90ab1/Camk2a/Hspb2/Hspb8/Cryab/Serpinh1/Dnajb1/Hsph1/Col4a6/Hspb1/Hspa1b/Hspa1a	Smoke_2month_vs_control	MSigDB_C2_CP	v2022.1
	REACTOME_APC_C_CDH1_MEDIATED_DEGRADATION_OF_CDC20_AND_OTHER_APC_C_CDH1_TARGETED_PROTEINS_IN_LATE_MITOSIS_EARLY_G1	REACTOME_APC_C_CDH1_MEDIATED_DEGRADATION_OF_CDC20_AND_OTHER_APC_C_CDH1_TARGETED_PROTEINS_IN_LATE_MITOSIS_EARLY_G1	70	0.675206	1.75269	0.000358048	0.00739866	0.00609679	4180	tags=63%, list=22%, signal=49%	Ube2c/Aurkb/Pttg1/Plk1/Aurka/Cdc20/Psma5/Psmb8/Psmd8/Psmd10/Psme4/Psma7/Psmb9/Psmd13/Anapc15/Fzr1/Psmd14/Psme3/Psma1/Psmb5/Psmb6/Skp2/Rb1/Psma4/Psmd2/Psme1/Psmb2/Psmd11/Psmb3/Psmb7/Psmb10/Psmd9/Psmd6/Psmb1/Psma6/Psmd12/Psmd5/Psmc6/Psmb4/Psma2/Anapc4/Psmd1/Psmc3/Psma8	Smoke_2month_vs_control	MSigDB_C2_CP	v2022.1
	WP_ANTIVIRAL_AND_ANTIINFLAMMATORY_EFFECTS_OF_NRF2_ON_SARSCOV2_PATHWAY	WP_ANTIVIRAL_AND_ANTIINFLAMMATORY_EFFECTS_OF_NRF2_ON_SARSCOV2_PATHWAY	26	0.811855	1.77554	0.00038974	0.00795191	0.0065527	1292	tags=42%, list=7%, signal=40%	Nqo1/Slc7a11/Ccl2/Il1b/Hmox1/Gclm/Tnf/Gclc/Ikbkg/Il6/Ace2	Smoke_2month_vs_control	MSigDB_C2_CP	v2022.1
	REACTOME_SEPARATION_OF_SISTER_CHROMATIDS	REACTOME_SEPARATION_OF_SISTER_CHROMATIDS	173	0.544695	1.6065	0.00039129	0.00795191	0.0065527	3259	tags=38%, list=17%, signal=32%	Cdca5/Birc5/Cdca8/Ube2c/Spc25/Spdl1/Cenpe/Bub1/Aurkb/Cenpk/Cenpf/Pttg1/Incenp/Plk1/Kif2c/Spc24/Zwilch/Cdc20/Nup37/Mad2l1/Kntc1/Cenpi/Psma5/Cenpl/Cenpa/Psmb8/Espl1/Psmd8/Psmd10/Psme4/Bub1b/Psma7/Cenpq/Psmb9/Psmd13/Cenpo/Anapc15/Psmd14/Psme3/Psma1/Ska1/Psmb5/Ercc6l/Dsn1/Psmb6/Tuba4a/Psma4/Cenpn/Rangap1/Ndc80/Psmd2/Psme1/Psmb2/Psmd11/Mad1l1/Rcc2/Psmb3/Psmb7/Psmb10/B9d2/Psmd9/Psmd6/Psmb1/Psma6/Psmd12…	Smoke_2month_vs_control	MSigDB_C2_CP	v2022.1
	REACTOME_MITOTIC_PROMETAPHASE	REACTOME_MITOTIC_PROMETAPHASE	187	0.540187	1.60642	0.000396188	0.00798547	0.00658035	3016	tags=31%, list=16%, signal=26%	Cdca5/Birc5/Cdca8/Spc25/Cdk1/Nek6/Ccnb2/Spdl1/Cenpe/Bub1/Aurkb/Cenpk/Cenpf/Cep70/Incenp/Plk1/Kif2c/Spc24/Zwilch/Ncapg/Cdc20/Cep152/Nek2/Nup37/Ncapd2/Mad2l1/Kntc1/Cenpi/Cenpl/Cenpa/Plk4/Cntrl/Smc2/Bub1b/Cenpq/Haus8/Nme7/Cenpo/Smc4/Haus6/Ska1/Ofd1/Ercc6l/Cep192/Dsn1/Cep131/Tuba4a/Mzt2/Cenpn/Rangap1/Cep78/Ndc80/Csnk2a2/Prkar2b/Dctn3/Haus1/Mad1l1/Rcc2	Smoke_2month_vs_control	MSigDB_C2_CP	v2022.1
	PID_TOLL_ENDOGENOUS_PATHWAY	PID_TOLL_ENDOGENOUS_PATHWAY	23	0.827192	1.76811	0.000425262	0.00843322	0.00694931	2011	tags=57%, list=10%, signal=51%	Cd14/S100a8/S100a9/Tlr2/Ly96/Tlr1/Tlr6/Ikbkg/Myd88/Irak4/Irak2/Tlr4/Tirap	Smoke_2month_vs_control	MSigDB_C2_CP	v2022.1
	WP_BURN_WOUND_HEALING	WP_BURN_WOUND_HEALING	99	0.617381	1.6886	0.000424243	0.00843322	0.00694931	1231	tags=28%, list=6%, signal=27%	Cxcl1/Cxcl2/Mmp13/Inhba/Ccl2/Timp1/Cxcl3/Il1b/S100a9/Tlr7/Tlr2/Ly96/Nfkbiz/Tnf/Tnfaip3/Tlr1/Il1a/Chrna7/Tlr8/Tlr6/Casp3/Eln/Tnc/Mmp2/Il6/F13a1/Myd88/Cxcr2	Smoke_2month_vs_control	MSigDB_C2_CP	v2022.1
	REACTOME_SWITCHING_OF_ORIGINS_TO_A_POST_REPLICATIVE_STATE	REACTOME_SWITCHING_OF_ORIGINS_TO_A_POST_REPLICATIVE_STATE	87	0.641198	1.7253	0.000445998	0.00877367	0.00722986	4284	tags=59%, list=22%, signal=46%	Ube2c/Ccna2/Gmnn/Cdt1/Cdc6/Psma5/Psmb8/Psmd8/Psmd10/Mcm3/Psme4/Psma7/Mcm5/Psmb9/Psmd13/Anapc15/Fzr1/Psmd14/Psme3/Psma1/Mcm6/Psmb5/Psmb6/Skp2/Orc3/Mcm2/Psma4/Psmd2/Psme1/Psmb2/Psmd11/Ccne2/Psmb3/Psmb7/Mcm7/Psmb10/Psmd9/Psmd6/Psmb1/Psma6/Psmd12/Psmd5/Psmc6/Psmb4/Psma2/Anapc4/Psmd1/Psmc3/Psma8/Mcm4/Orc1	Smoke_2month_vs_control	MSigDB_C2_CP	v2022.1
	REACTOME_ADHERENS_JUNCTIONS_INTERACTIONS	REACTOME_ADHERENS_JUNCTIONS_INTERACTIONS	26	-0.75869	-1.7773	0.000456295	0.008905	0.00733808	2937	tags=42%, list=15%, signal=36%	Ctnna1/Cadm3/Jup/Ang/Cdh5/Cadm2/Pvr/Cadm1/Cdh11/Cdh2/Cdh13	Smoke_2month_vs_control	MSigDB_C2_CP	v2022.1
	REACTOME_ARACHIDONIC_ACID_METABOLISM	REACTOME_ARACHIDONIC_ACID_METABOLISM	50	0.708572	1.74272	0.000484854	0.00938784	0.00773596	1527	tags=34%, list=8%, signal=31%	Cyp1a1/Cyp1b1/Gpx2/Hpgds/Ggt1/Ptgs2/Cyp4f39/Alox5ap/Tbxas1/Alox5/Ptgs1/Cyp4f18/Abcc1/Pla2g4a/Ptges/Cbr1/Pon3	Smoke_2month_vs_control	MSigDB_C2_CP	v2022.1
	WP_LTF_DANGER_SIGNAL_RESPONSE_PATHWAY	WP_LTF_DANGER_SIGNAL_RESPONSE_PATHWAY	21	0.832317	1.77788	0.000595529	0.0114407	0.00942757	1341	tags=48%, list=7%, signal=44%	Cd14/Il1b/Tlr2/Tnf/Il1a/Trem1/Ltf/Il6/Myd88/Irak4	Smoke_2month_vs_control	MSigDB_C2_CP	v2022.1
	WP_OXIDATIVE_STRESS_RESPONSE	WP_OXIDATIVE_STRESS_RESPONSE	30	0.781135	1.76718	0.000602859	0.0114917	0.00946964	763	tags=33%, list=4%, signal=32%	Cyp1a1/Nqo1/Hmox1/Txnrd1/Gclc/Gsr/Cybb/Mt1/Mt2/Sod2	Smoke_2month_vs_control	MSigDB_C2_CP	v2022.1
	KEGG_JAK_STAT_SIGNALING_PATHWAY	KEGG_JAK_STAT_SIGNALING_PATHWAY	132	0.577319	1.64115	0.000611818	0.0115728	0.00953644	2457	tags=30%, list=13%, signal=27%	Csf2rb2/Csf2/Csf3r/Il12b/Pik3cg/Il7r/Csf2ra/Ifngr2/Pik3r5/Pim1/Ptpn6/Osm/Il10ra/Cblc/Il7/Stat1/Grb2/Il22ra2/Il6/Osmr/Il21r/Ifnar2/Lif/Crlf2/Pik3cd/Il15ra/Il10rb/Socs2/Il4ra/Myc/Jak2/Tyk2/Stat5a/Socs3/Il15/Ifnar1/Jak3/Cish/Il13ra1/Cbl	Smoke_2month_vs_control	MSigDB_C2_CP	v2022.1
	REACTOME_PURINERGIC_SIGNALING_IN_LEISHMANIASIS_INFECTION	REACTOME_PURINERGIC_SIGNALING_IN_LEISHMANIASIS_INFECTION	26	0.800869	1.75151	0.00062753	0.0116518	0.00960155	1278	tags=54%, list=7%, signal=50%	C3ar1/Il1b/Hmox1/Il1a/C3/Casp1/Entpd5/Pycard/Nfkb2/P2rx4/Nt5e/Pstpip1/Gsdmd/Mefv	Smoke_2month_vs_control	MSigDB_C2_CP	v2022.1
	WP_NRF2_PATHWAY	WP_NRF2_PATHWAY	124	0.586063	1.65721	0.000627021	0.0116518	0.00960155	1598	tags=28%, list=8%, signal=26%	Nqo1/Aldh3a1/Slc39a2/Slc6a20a/Adh7/Slc7a11/Gpx2/Hmox1/Gclm/Ggt1/Srxn1/Slc39a4/Txnrd1/Gclc/Gsr/Slc5a1/Pgd/Blvrb/Cbr3/Mgst2/Slc6a2/G6pdx/Slc39a11/Slc2a6/Slc2a1/Gstp1/Gsta3/Slc39a1/Slc39a14/Me1/Abcc5/Fth1/Cbr1/Ppard/Tgfb1	Smoke_2month_vs_control	MSigDB_C2_CP	v2022.1
	WP_HIPPO_SIGNALING_REGULATION_PATHWAYS	WP_HIPPO_SIGNALING_REGULATION_PATHWAYS	94	-0.571015	-1.64665	0.000630211	0.0116518	0.00960155	2192	tags=30%, list=11%, signal=27%	Kdr/Prkca/Gna11/Cdh5/Tek/Igf1r/Prkch/Flt1/Tead1/Prkag3/Prkce/Ngfr/Tead2/Cdh19/Prkcg/Ntrk2/Prkab2/Fgfr3/Egfr/Flt4/Cdh11/Epha2/Tead4/Fgfr4/Cdh2/Cdh16/Plcb1/Cdh13	Smoke_2month_vs_control	MSigDB_C2_CP	v2022.1
	WP_IL1_AND_MEGAKARYOCYTES_IN_OBESITY	WP_IL1_AND_MEGAKARYOCYTES_IN_OBESITY	23	0.818377	1.74926	0.000642152	0.011784	0.00971047	299	tags=30%, list=2%, signal=30%	Ccl2/Timp1/Il1b/Pla2g7/S100a9/Tlr2/Tlr1	Smoke_2month_vs_control	MSigDB_C2_CP	v2022.1
	REACTOME_COMMON_PATHWAY_OF_FIBRIN_CLOT_FORMATION	REACTOME_COMMON_PATHWAY_OF_FIBRIN_CLOT_FORMATION	21	0.831036	1.77514	0.000654658	0.0119245	0.00982625	1540	tags=38%, list=8%, signal=35%	Cd177/Serpind1/F10/Pf4/Fgg/F13a1/Fga/Serpine2	Smoke_2month_vs_control	MSigDB_C2_CP	v2022.1
	REACTOME_SIGNALING_BY_THE_B_CELL_RECEPTOR_BCR	REACTOME_SIGNALING_BY_THE_B_CELL_RECEPTOR_BCR	107	0.597023	1.64939	0.000666734	0.0119671	0.00986141	3267	tags=50%, list=17%, signal=41%	Nfkbie/Malt1/Vav1/Igkv8-30/Btk/Pik3ap1/Blnk/Ptpn6/Ikbkg/Nfatc2/Grb2/Dapp1/Psma5/Psmb8/Cd22/Rasgrp1/Psmd8/Rel/Plcg2/Psmd10/Syk/Pik3cd/Psme4/Psma7/Ahcyl1/Psmb9/Psmd13/Card11/Psmd14/Psme3/Psma1/Psmb5/Psmb6/Psma4/Map3k7/Psmd2/Nras/Psme1/Psmb2/Nfkb1/Psmd11/Prkcb/Psmb3/Psmb7/Psmb10/Psmd9/Psmd6/Psmb1/Psma6/Orai2/Psmd12/Psmd5/Nfkbib	Smoke_2month_vs_control	MSigDB_C2_CP	v2022.1
	REACTOME_G2_M_CHECKPOINTS	REACTOME_G2_M_CHECKPOINTS	125	0.582255	1.64609	0.000665829	0.0119671	0.00986141	4284	tags=51%, list=22%, signal=40%	Cdk1/Ccnb2/Rfc5/Dna2/Clspn/Rfc4/Cdc6/Psma5/Psmb8/Rfc3/Psmd8/Brca1/Psmd10/Rpa3/Mcm3/Psme4/Psma7/Mcm5/Psmb9/Psmd13/Psmd14/Psme3/Mre11a/Psma1/Mcm6/Psmb5/Psmb6/Sfn/Orc3/Mcm2/Psma4/Psmd2/Psme1/Psmb2/Psmd11/Psmb3/Psmb7/Mcm7/Psmb10/Mdc1/Psmd9/Psmd6/Psmb1/Psma6/Psmd12/Psmd5/Top3a/Psmc6/Dbf4/Psmb4/Rpa2/Rfc2/Rad9b/Chek2/Psma2/Rpa1/Babam1/Psmd1/Cdc25a/Psmc3/Psma8/Atm/Mcm4/Orc1	Smoke_2month_vs_control	MSigDB_C2_CP	v2022.1
	REACTOME_SLC_TRANSPORTER_DISORDERS	REACTOME_SLC_TRANSPORTER_DISORDERS	95	0.615294	1.66871	0.000701483	0.0124996	0.0103002	2031	tags=19%, list=10%, signal=17%	Slc26a4/Slc4a1/Slc6a20a/Slc39a4/Slc40a1/Slc5a1/Cp/Slc6a2/Slc29a3/Nup37/Slc2a1/Slc7a7/Slc4a4/Slc35c1/Aaas/Slc3a2/Slc22a12/Slc6a14	Smoke_2month_vs_control	MSigDB_C2_CP	v2022.1
	REACTOME_PHASE_0_RAPID_DEPOLARISATION	REACTOME_PHASE_0_RAPID_DEPOLARISATION	30	-0.744935	-1.78276	0.000717372	0.0126541	0.0104275	1850	tags=37%, list=10%, signal=33%	Scn5a/Rangrf/Cacnb2/Camk2a/Scn7a/Cacna1c/Fgf13/Cacna2d2/Scn3b/Fgf12/Scn3a	Smoke_2month_vs_control	MSigDB_C2_CP	v2022.1
	REACTOME_INTERLEUKIN_2_FAMILY_SIGNALING	REACTOME_INTERLEUKIN_2_FAMILY_SIGNALING	44	0.719966	1.73369	0.000720443	0.0126541	0.0104275	2612	tags=48%, list=13%, signal=41%	Csf2rb2/Csf2/Havcr2/Csf2ra/Ptpn6/Ptk2b/Stat1/Grb2/Il21r/Syk/Pik3cd/Il15ra/Jak2/Stat5a/Gab2/Il15/Lck/Inpp5d/Jak3/Shc1/Il2rg	Smoke_2month_vs_control	MSigDB_C2_CP	v2022.1
	REACTOME_REGULATION_OF_TLR_BY_ENDOGENOUS_LIGAND	REACTOME_REGULATION_OF_TLR_BY_ENDOGENOUS_LIGAND	18	0.861144	1.80734	0.000750355	0.0130849	0.0107825	1295	tags=67%, list=7%, signal=62%	Cd14/S100a8/S100a9/Tlr2/Ly96/Tlr1/Sftpd/Tlr6/Fgg/Gsdmd/Fga/S100a1	Smoke_2month_vs_control	MSigDB_C2_CP	v2022.1
	REACTOME_MITOTIC_G1_PHASE_AND_G1_S_TRANSITION	REACTOME_MITOTIC_G1_PHASE_AND_G1_S_TRANSITION	142	0.551985	1.586	0.000755613	0.0130849	0.0107825	4284	tags=54%, list=22%, signal=42%	Ccna2/Top2a/Cdk1/Tk1/Rrm2/Gmnn/Prim2/Cdt1/Pole/Cks1b/Cdc6/Psma5/Fbxo5/Psmb8/E2f2/Pole2/Psmd8/Psmd10/Cdkn1a/Rbl1/Rpa3/Mcm3/Psma7/Myc/Mcm5/Cdkn2b/Jak2/Psmb9/Psmd13/Lin9/Psmd14/Psme3/Psma1/Mcm6/Psmb5/Psmb6/Skp2/Orc3/Rb1/Mcm2/Psma4/Tfdp2/Psmd2/Psme1/Psmb2/Psmd11/Ccne2/Psmb3/Psmb7/Mcm7/Psmb10/Psmd9/Psmd6/Psmb1/Cdk7/Psma6/Psmd12/Psmd5/Pcna/Cdkn2d/Psmc6/Rbl2/Cdk4/Dbf4/Cdkn1b/Psmb4/Rpa2/Psma2/Rpa1/Lin54/…	Smoke_2month_vs_control	MSigDB_C2_CP	v2022.1
	REACTOME_ION_TRANSPORT_BY_P_TYPE_ATPASES	REACTOME_ION_TRANSPORT_BY_P_TYPE_ATPASES	54	-0.656421	-1.7503	0.000773042	0.0132008	0.010878	1980	tags=30%, list=10%, signal=27%	Atp2c2/Atp7b/Atp9a/Atp2a3/Camk2a/Fxyd6/Fxyd7/Atp1a2/Fxyd3/Atp1b2/Fxyd1/Atp2a2/Atp2a1/Atp13a4/Pln/Sln	Smoke_2month_vs_control	MSigDB_C2_CP	v2022.1
	KEGG_T_CELL_RECEPTOR_SIGNALING_PATHWAY	KEGG_T_CELL_RECEPTOR_SIGNALING_PATHWAY	106	0.584133	1.60972	0.000768891	0.0132008	0.010878	3372	tags=42%, list=17%, signal=34%	Csf2/Nfkbie/Tnf/Malt1/Icos/Vav1/Pik3cg/Lcp2/Ctla4/Pik3r5/Ptpn6/Ikbkg/Nfatc2/Mapk13/Cblc/Map3k8/Grb2/Cd3g/Rasgrp1/Cd28/Tec/Pdcd1/Pik3cd/Cd3d/Ptprc/Card11/Zap70/Cd3e/Lck/Cbl/Raf1/Map3k7/Map2k1/Nras/Nfkb1/Nfatc4/Lat/Gsk3b/Map3k14/Nfkbib/Map2k2/Vav2/Pak2/Bcl10	Smoke_2month_vs_control	MSigDB_C2_CP	v2022.1
	BIOCARTA_STEM_PATHWAY	BIOCARTA_STEM_PATHWAY	13	0.890252	1.74463	0.000795814	0.0134959	0.0111212	1051	tags=31%, list=5%, signal=29%	Csf2/Csf1/Il7/Il6	Smoke_2month_vs_control	MSigDB_C2_CP	v2022.1
	REACTOME_DOWNSTREAM_SIGNALING_EVENTS_OF_B_CELL_RECEPTOR_BCR	REACTOME_DOWNSTREAM_SIGNALING_EVENTS_OF_B_CELL_RECEPTOR_BCR	74	0.627236	1.64288	0.00086138	0.0145078	0.011955	4281	tags=64%, list=22%, signal=50%	Nfkbie/Malt1/Ikbkg/Nfatc2/Psma5/Psmb8/Rasgrp1/Psmd8/Rel/Psmd10/Psme4/Psma7/Psmb9/Psmd13/Card11/Psmd14/Psme3/Psma1/Psmb5/Psmb6/Psma4/Map3k7/Psmd2/Nras/Psme1/Psmb2/Nfkb1/Psmd11/Prkcb/Psmb3/Psmb7/Psmb10/Psmd9/Psmd6/Psmb1/Psma6/Psmd12/Psmd5/Nfkbib/Bcl10/Psmc6/Psmb4/Psma2/Psmd1/Psmc3/Psma8/Ppp3r1	Smoke_2month_vs_control	MSigDB_C2_CP	v2022.1
	REACTOME_BIOLOGICAL_OXIDATIONS	REACTOME_BIOLOGICAL_OXIDATIONS	165	0.522542	1.53147	0.000870118	0.0145552	0.0119941	1563	tags=17%, list=8%, signal=16%	Cyp1a1/Cyp1b1/Aldh3a1/Adh7/Mat1a/Cyp7b1/Hpgds/Arnt2/Gclm/Ggt1/Gclc/Cbr3/Cyp4f39/Mgst2/Tbxas1/Ptgs1/Cyp4f18/Gsto1/Gss/Smox/Gstp1/Cndp2/Gsta3/Acsm1/Ugdh/Ahr/Slc35b2/Chac2	Smoke_2month_vs_control	MSigDB_C2_CP	v2022.1
	REACTOME_ORC1_REMOVAL_FROM_CHROMATIN	REACTOME_ORC1_REMOVAL_FROM_CHROMATIN	66	0.668275	1.71997	0.000919848	0.0152831	0.0125939	4540	tags=71%, list=23%, signal=55%	Ccna2/Cdt1/Cdc6/Psma5/Psmb8/Psmd8/Psmd10/Mcm3/Psme4/Psma7/Mcm5/Psmb9/Psmd13/Psmd14/Psme3/Psma1/Mcm6/Psmb5/Psmb6/Skp2/Orc3/Mcm2/Psma4/Psmd2/Psme1/Psmb2/Psmd11/Psmb3/Psmb7/Mcm7/Psmb10/Psmd9/Psmd6/Psmb1/Psma6/Psmd12/Psmd5/Psmc6/Psmb4/Psma2/Psmd1/Psmc3/Psma8/Mcm4/Orc1/Psmd7/Psmd3	Smoke_2month_vs_control	MSigDB_C2_CP	v2022.1
	KEGG_AXON_GUIDANCE	KEGG_AXON_GUIDANCE	127	-0.521606	-1.59368	0.000937707	0.0154753	0.0127523	3401	tags=38%, list=18%, signal=31%	Nrp1/Sema3c/Lrrc4c/Nfat5/Ablim1/Nck2/Sema3e/Sema7a/Dpysl5/Rock2/Arhgef12/Robo1/Efna1/Ptk2/Plxna3/Plxnb1/Sema3f/Cfl2/Cxcl12/Efna5/Slit2/Abl1/Epha7/Nfatc1/Rnd1/Ntn4/Fyn/Sema6a/Pak4/Dpysl2/Rac3/Sema6d/Srgap1/Slit3/Sema3a/Ephb4/Ablim3/Efnb2/Unc5c/Sema3d/Sema3b/Epha2/Epha3/Epha1/Plxna2/Efnb1/Ngef/Sema3g	Smoke_2month_vs_control	MSigDB_C2_CP	v2022.1
	WP_ADIPOGENESIS	WP_ADIPOGENESIS	127	-0.521444	-1.59319	0.000949806	0.0155705	0.0128307	2738	tags=30%, list=14%, signal=26%	Stat5b/Ddit3/Cntfr/Gata4/Nr3c1/Klf6/Frzb/Mif/Rora/Mef2a/Nr2f1/Ncor2/Lpin2/Wwtr1/Lipe/Nr1h3/Id3/Mef2d/Lpin3/Wnt10b/Gata2/Ebf1/Irs2/Ptgis/Lpin1/Agpat2/Irs1/Klf7/Ndn/Slc2a4/Ucp1/Gdf10/Klf15/Retn/Cyp26b1/Cfd/Pck1/Adipoq	Smoke_2month_vs_control	MSigDB_C2_CP	v2022.1
	REACTOME_ROS_AND_RNS_PRODUCTION_IN_PHAGOCYTES	REACTOME_ROS_AND_RNS_PRODUCTION_IN_PHAGOCYTES	35	0.75586	1.75389	0.000964627	0.0157087	0.0129446	2369	tags=66%, list=12%, signal=58%	Atp6v0d2/Slc11a1/Ncf4/Cybb/Ncf1/Cyba/Hvcn1/Ncf2/Tcirg1/Atp6v0a1/Atp6v1b2/Atp6v1g2/Atp6v0c/Atp6v1c1/Atp6v1a/Atp6v0d1/Rac2/Atp6v1d/Atp6v1g1/Atp6v0e/Nos1/Atp6v1e1/Atp6v0b	Smoke_2month_vs_control	MSigDB_C2_CP	v2022.1
	REACTOME_METABOLISM_OF_POLYAMINES	REACTOME_METABOLISM_OF_POLYAMINES	56	0.687348	1.71361	0.00097381	0.0157539	0.0129819	4180	tags=70%, list=22%, signal=55%	Nqo1/Smox/Psma5/Psmb8/Sat1/Psmd8/Psmd10/Psme4/Psma7/Azin2/Psmb9/Psmd13/Psmd14/Psme3/Psma1/Psmb5/Psmb6/Psma4/Psmd2/Psme1/Psmb2/Psmd11/Psmb3/Psmb7/Psmb10/Odc1/Psmd9/Psmd6/Psmb1/Psma6/Psmd12/Psmd5/Psmc6/Paox/Psmb4/Psma2/Psmd1/Psmc3/Psma8	Smoke_2month_vs_control	MSigDB_C2_CP	v2022.1
	REACTOME_FORMATION_OF_FIBRIN_CLOT_CLOTTING_CASCADE	REACTOME_FORMATION_OF_FIBRIN_CLOT_CLOTTING_CASCADE	37	0.748969	1.74676	0.000981116	0.0157684	0.0129938	1540	tags=27%, list=8%, signal=25%	Cd177/Serpind1/F10/Pf4/F7/Fgg/Prcp/F13a1/Fga/Serpine2	Smoke_2month_vs_control	MSigDB_C2_CP	v2022.1
	REACTOME_ATTENUATION_PHASE	REACTOME_ATTENUATION_PHASE	24	-0.766989	-1.75366	0.00102399	0.0162452	0.0133867	3001	tags=62%, list=15%, signal=53%	Crebbp/Hsf1/Hspa2/Hspa8/Hsp90aa1/Fkbp4/Hsp90ab1/Hspb2/Serpinh1/Dnajb1/Hsph1/Col4a6/Hspb1/Hspa1b/Hspa1a	Smoke_2month_vs_control	MSigDB_C2_CP	v2022.1
	REACTOME_ACTIVATION_OF_MATRIX_METALLOPROTEINASES	REACTOME_ACTIVATION_OF_MATRIX_METALLOPROTEINASES	41	0.72271	1.72648	0.00101778	0.0162452	0.0133867	1082	tags=17%, list=6%, signal=16%	Mmp8/Mmp13/Ctsk/Timp1/Mmp14/Mmp2/Ctsl	Smoke_2month_vs_control	MSigDB_C2_CP	v2022.1
	BIOCARTA_IL10_PATHWAY	BIOCARTA_IL10_PATHWAY	13	0.884858	1.73406	0.00104548	0.0164798	0.01358	1920	tags=77%, list=10%, signal=69%	Hmox1/Tnf/Il1a/Blvrb/Il10ra/Blvra/Stat1/Il6/Il10rb/Stat5a	Smoke_2month_vs_control	MSigDB_C2_CP	v2022.1
	PID_PLK1_PATHWAY	PID_PLK1_PATHWAY	44	0.708196	1.70535	0.00108001	0.0169155	0.0139391	2207	tags=41%, list=11%, signal=36%	Cdk1/Cenpe/Bub1/Ect2/Incenp/Tpx2/Prc1/Plk1/Spc24/Aurka/Cdc20/Clspn/Bora/Fbxo5/Bub1b/Fzr1/Kif20a/Ercc6l	Smoke_2month_vs_control	MSigDB_C2_CP	v2022.1
	KEGG_PROPANOATE_METABOLISM	KEGG_PROPANOATE_METABOLISM	28	-0.725792	-1.7118	0.001131	0.0174913	0.0144136	3486	tags=61%, list=18%, signal=50%	Sucla2/Aldh2/Mcee/Echs1/Pccb/Acss2/Suclg2/Acadm/Acaca/Acat1/Pcca/Aldh6a1/Aldh7a1/Ldhb/Aldh1b1/Acacb/Abat	Smoke_2month_vs_control	MSigDB_C2_CP	v2022.1
	REACTOME_EPHA_MEDIATED_GROWTH_CONE_COLLAPSE	REACTOME_EPHA_MEDIATED_GROWTH_CONE_COLLAPSE	28	-0.725038	-1.71002	0.001131	0.0174913	0.0144136	2855	tags=61%, list=15%, signal=52%	Myh9/Epha4/Rock2/Efna1/Yes1/Myl6/Myh11/Efna5/Epha7/Fyn/Myh14/Myl9/Myh10/Epha2/Epha3/Epha1/Ngef	Smoke_2month_vs_control	MSigDB_C2_CP	v2022.1
	WP_TCELL_ACTIVATION_SARSCOV2	WP_TCELL_ACTIVATION_SARSCOV2	85	0.614183	1.64598	0.00114416	0.0175843	0.0144902	2479	tags=36%, list=13%, signal=32%	Ccl28/Cd86/Il12b/Tnf/Malt1/Icos/Lcp2/Cd80/Ctla4/Ikbkg/H2-Eb1/Grb2/Cd3g/Rasgrp1/Il18r1/Myd88/Ifnar2/Cd28/Cdkn1a/Pik3cd/Cd3d/Ptprc/Jak2/Tyk2/Card11/Bax/Zap70/Cd3e/Lck/Ifnar1/Raf1	Smoke_2month_vs_control	MSigDB_C2_CP	v2022.1
	WP_COVID19_ADVERSE_OUTCOME_PATHWAY	WP_COVID19_ADVERSE_OUTCOME_PATHWAY	14	0.888971	1.7756	0.00119699	0.0181691	0.0149721	1292	tags=57%, list=7%, signal=53%	Ccl3/Ccl2/Il1b/Cxcl10/Tnf/Il7/Il6/Ace2	Smoke_2month_vs_control	MSigDB_C2_CP	v2022.1
	REACTOME_DNA_REPLICATION_PRE_INITIATION	REACTOME_DNA_REPLICATION_PRE_INITIATION	97	0.602051	1.63995	0.0011936	0.0181691	0.0149721	4284	tags=55%, list=22%, signal=43%	Ube2c/Gmnn/Prim2/Cdt1/Pole/Cdc6/Psma5/Psmb8/Pole2/Psmd8/Psmd10/Rpa3/Mcm3/Psma7/Mcm5/Psmb9/Psmd13/Anapc15/Fzr1/Psmd14/Psme3/Psma1/Mcm6/Psmb5/Psmb6/Orc3/Mcm2/Psma4/Psmd2/Psme1/Psmb2/Psmd11/Psmb3/Psmb7/Mcm7/Psmb10/Psmd9/Psmd6/Psmb1/Psma6/Psmd12/Psmd5/Psmc6/Dbf4/Psmb4/Rpa2/Psma2/Rpa1/Anapc4/Psmd1/Psmc3/Mcm4/Orc1	Smoke_2month_vs_control	MSigDB_C2_CP	v2022.1
	REACTOME_SCF_SKP2_MEDIATED_DEGRADATION_OF_P27_P21	REACTOME_SCF_SKP2_MEDIATED_DEGRADATION_OF_P27_P21	55	0.675269	1.67625	0.00120715	0.0182109	0.0150066	4169	tags=69%, list=22%, signal=54%	Ccna2/Cks1b/Psma5/Psmb8/Psmd8/Psmd10/Cdkn1a/Psma7/Psmb9/Psmd13/Psmd14/Psme3/Psma1/Psmb5/Psmb6/Skp2/Psma4/Psmd2/Psme1/Psmb2/Psmd11/Ccne2/Psmb3/Psmb7/Psmb10/Psmd9/Psmd6/Psmb1/Psma6/Psmd12/Psmd5/Psmc6/Cdk4/Cdkn1b/Psmb4/Psma2/Psmd1/Psmc3	Smoke_2month_vs_control	MSigDB_C2_CP	v2022.1
	WP_INTERACTIONS_BETWEEN_IMMUNE_CELLS_AND_MICRORNAS_IN_TUMOR_MICROENVIRONMENT	WP_INTERACTIONS_BETWEEN_IMMUNE_CELLS_AND_MICRORNAS_IN_TUMOR_MICROENVIRONMENT	28	0.771036	1.72168	0.0012387	0.0185729	0.0153048	1925	tags=50%, list=10%, signal=45%	Ccl2/Cd86/Cxcl10/Cd274/Tlr7/Tlr8/Cd80/Ctla4/Nfkb2/Irak4/Pdcd1/Tgfb1/Il4ra/Tlr4	Smoke_2month_vs_control	MSigDB_C2_CP	v2022.1
	WP_CELLTYPE_DEPENDENT_SELECTIVITY_OF_CCK2R_SIGNALING	WP_CELLTYPE_DEPENDENT_SELECTIVITY_OF_CCK2R_SIGNALING	13	-0.862288	-1.74267	0.00128428	0.0190243	0.0156768	1788	tags=62%, list=9%, signal=56%	Itpr1/Ryr1/Cd38/Trpc1/Ryr3/Cnr1/Plcb1/Ryr2	Smoke_2month_vs_control	MSigDB_C2_CP	v2022.1
	REACTOME_TOLL_LIKE_RECEPTOR_TLR1_TLR2_CASCADE	REACTOME_TOLL_LIKE_RECEPTOR_TLR1_TLR2_CASCADE	106	0.571594	1.57516	0.00128147	0.0190243	0.0156768	3301	tags=41%, list=17%, signal=34%	Cd14/Saa1/S100a8/S100a9/Tifa/Tlr2/Ly96/Tlr1/Btk/Sftpd/Tlr6/Fgg/Saa2/Usp18/Ikbkg/Nfkb2/Map2k6/Map3k8/Mapkapk3/Myd88/Casp8/Fga/S100a1/Irak4/Irak2/Irak3/Traf2/Tlr4/Tirap/Nlrx1/Rps6ka1/Nlrc5/N4bp1/Map3k7/Sftpa1/Map2k1/Nfkb1/Rps6ka3/Sigirr/Vrk3/Nkiras2/Nfkbib/Usp14	Smoke_2month_vs_control	MSigDB_C2_CP	v2022.1
	REACTOME_SCF_BETA_TRCP_MEDIATED_DEGRADATION_OF_EMI1	REACTOME_SCF_BETA_TRCP_MEDIATED_DEGRADATION_OF_EMI1	50	0.684401	1.68327	0.00130192	0.0190561	0.015703	4540	tags=76%, list=23%, signal=58%	Cdc20/Psma5/Fbxo5/Psmb8/Psmd8/Psmd10/Psme4/Psma7/Psmb9/Psmd13/Fzr1/Psmd14/Psme3/Psma1/Psmb5/Psmb6/Psma4/Psmd2/Psme1/Psmb2/Psmd11/Psmb3/Psmb7/Psmb10/Psmd9/Psmd6/Psmb1/Psma6/Psmd12/Psmd5/Psmc6/Psmb4/Psma2/Psmd1/Psmc3/Psma8/Psmd7/Psmd3	Smoke_2month_vs_control	MSigDB_C2_CP	v2022.1
	WP_VITAMIN_D_RECEPTOR_PATHWAY	WP_VITAMIN_D_RECEPTOR_PATHWAY	154	0.527906	1.52787	0.00130048	0.0190561	0.015703	1750	tags=24%, list=9%, signal=22%	Cyp1a1/Orm2/Orm1/Steap4/Cd14/S100a8/Itgam/S100a9/Spp1/Slc37a2/Tnfaip3/Casp4/Ctla4/G6pdx/Trpv6/Trem1/S100a4/Cd200/H2-Aa/Nfatc2/H2-Eb1/Alox5/Irf5/Tnfrsf11b/Irf4/Hif1a/Rasgrp1/Serpinb1a/Cdkn1a/Irf8/Ninj1/Ppard/Ptger4/Vdr/Tgfb1/Myc/Cdkn2b	Smoke_2month_vs_control	MSigDB_C2_CP	v2022.1
	KEGG_ARRHYTHMOGENIC_RIGHT_VENTRICULAR_CARDIOMYOPATHY_ARVC	KEGG_ARRHYTHMOGENIC_RIGHT_VENTRICULAR_CARDIOMYOPATHY_ARVC	73	-0.587725	-1.65437	0.00136571	0.0197546	0.0162786	2002	tags=32%, list=10%, signal=28%	Jup/Sgcb/Itga9/Dsp/Cacnb2/Itga5/Cacna1d/Lama2/Cacna2d1/Itga1/Dsc2/Actn3/Itga6/Des/Itga8/Cacna1c/Cacna2d2/Atp2a2/Sgca/Sgcg/Cdh2/Actn2/Ryr2	Smoke_2month_vs_control	MSigDB_C2_CP	v2022.1
	WP_ARRHYTHMOGENIC_RIGHT_VENTRICULAR_CARDIOMYOPATHY	WP_ARRHYTHMOGENIC_RIGHT_VENTRICULAR_CARDIOMYOPATHY	73	-0.587725	-1.65437	0.00136571	0.0197546	0.0162786	2002	tags=32%, list=10%, signal=28%	Jup/Sgcb/Itga9/Dsp/Cacnb2/Itga5/Cacna1d/Lama2/Cacna2d1/Itga1/Dsc2/Actn3/Itga6/Des/Itga8/Cacna1c/Cacna2d2/Atp2a2/Sgca/Sgcg/Cdh2/Actn2/Ryr2	Smoke_2month_vs_control	MSigDB_C2_CP	v2022.1
	REACTOME_FCERI_MEDIATED_NF_KB_ACTIVATION	REACTOME_FCERI_MEDIATED_NF_KB_ACTIVATION	78	0.626309	1.65509	0.00149606	0.0215136	0.0177281	4180	tags=56%, list=22%, signal=44%	Fcer1g/Malt1/Igkv8-30/Ikbkg/Psma5/Psmb8/Rasgrp1/Psmd8/Psmd10/Psme4/Psma7/Psmb9/Psmd13/Card11/Psmd14/Psme3/Psma1/Psmb5/Psmb6/Cdc34/Psma4/Map3k7/Psmd2/Psme1/Psmb2/Nfkb1/Psmd11/Psmb3/Psmb7/Psmb10/Psmd9/Psmd6/Psmb1/Psma6/Psmd12/Psmd5/Bcl10/Psmc6/Tab3/Psmb4/Psma2/Psmd1/Psmc3/Psma8	Smoke_2month_vs_control	MSigDB_C2_CP	v2022.1
	WP_DEVELOPMENT_OF_URETERIC_COLLECTION_SYSTEM	WP_DEVELOPMENT_OF_URETERIC_COLLECTION_SYSTEM	58	-0.609122	-1.6344	0.00151677	0.0216846	0.017869	2902	tags=36%, list=15%, signal=31%	Crim1/Robo1/Bmp5/Rarg/Foxc1/Gli3/Smo/Sall1/Slit2/Tgfb2/Ilk/Fat4/Itga8/Ret/Gpc3/Gdnf/Bmp7/Rarb/Wt1/Frem1/Gfra1	Smoke_2month_vs_control	MSigDB_C2_CP	v2022.1
	REACTOME_COSTIMULATION_BY_THE_CD28_FAMILY	REACTOME_COSTIMULATION_BY_THE_CD28_FAMILY	60	0.649873	1.64085	0.0015358	0.0218296	0.0179885	1519	tags=27%, list=8%, signal=25%	Cd86/Cd274/Icos/Vav1/Cd80/Ctla4/Ptpn6/H2-Ab1/H2-Aa/H2-Eb1/Map3k8/Grb2/Cd3g/Cd28/Pdcd1/Cd3d	Smoke_2month_vs_control	MSigDB_C2_CP	v2022.1
	REACTOME_ABC_TRANSPORTER_DISORDERS	REACTOME_ABC_TRANSPORTER_DISORDERS	73	0.619766	1.62253	0.00160037	0.022506	0.0185458	4586	tags=63%, list=24%, signal=48%	Abcb6/Abca1/Psma5/Psmb8/Psmd8/Psmd10/Erlec1/Psme4/Psma7/Cftr/Psmb9/Psmd13/Psmd14/Psme3/Psma1/Psmb5/Psmb6/Abcb4/Derl2/Psma4/Psmd2/Psme1/Psmb2/Derl3/Psmd11/Derl1/Psmb3/Psmb7/Psmb10/Psmd9/Psmd6/Psmb1/Psma6/Psmd12/Psmd5/Os9/Psmc6/Vcp/Psmb4/Psma2/Psmd1/Psmc3/Psma8/Psmd7/Psmd3/Rnf5	Smoke_2month_vs_control	MSigDB_C2_CP	v2022.1
	REACTOME_CELL_SURFACE_INTERACTIONS_AT_THE_VASCULAR_WALL	REACTOME_CELL_SURFACE_INTERACTIONS_AT_THE_VASCULAR_WALL	116	0.559197	1.56942	0.00160169	0.022506	0.0185458	1026	tags=21%, list=5%, signal=20%	Cd177/Slc7a11/Gypa/Cd84/Itgam/Itgax/Olr1/Fcer1g/Pf4/Igkv8-30/Itgb2/Fcamr/Sirpa/Trem1/Slc7a8/Ptpn6/Slc7a5/Cd44/Selp/Cd48/Selplg/Cd74/Slc7a7/Grb2	Smoke_2month_vs_control	MSigDB_C2_CP	v2022.1
	KEGG_PROTEASOME	KEGG_PROTEASOME	42	0.710491	1.70147	0.00164753	0.0230186	0.0189683	5450	tags=93%, list=28%, signal=67%	Psma5/Psmb8/Psmd8/Psme4/Psma7/Psmb9/Psmd13/Psmd14/Psme3/Psma1/Psmb5/Psmb6/Psma4/Psmd2/Psme1/Psmb2/Psmd11/Pomp/Psmb3/Psmb7/Psmb10/Psmd6/Psmb1/Psma6/Psmd12/Psmc6/Psmb4/Psma2/Psmd1/Psmc3/Psma8/Psmd7/Psmd3/Psmd4/Psma3/Psmc2/Ifng/Psmc1/Psmf1	Smoke_2month_vs_control	MSigDB_C2_CP	v2022.1
	WP_NEPHROGENESIS	WP_NEPHROGENESIS	17	-0.809381	-1.7293	0.00166426	0.023121	0.0190526	594	tags=35%, list=3%, signal=34%	Wnt4/Tcf21/Rspo1/Osr1/Bmp7/Aldh1a2	Smoke_2month_vs_control	MSigDB_C2_CP	v2022.1
	REACTOME_INTEGRATION_OF_ENERGY_METABOLISM	REACTOME_INTEGRATION_OF_ENERGY_METABOLISM	105	-0.531512	-1.56027	0.00174804	0.0241485	0.0198993	2649	tags=33%, list=14%, signal=29%	Kcnb1/Prkaa2/Adcy4/Akap5/Gng4/Mlxipl/Prkca/Acly/Glp1r/Pfkfb1/Acaca/Gna11/Stx1a/Cacnb2/Itpr1/Cacna1d/Gng11/Stxbp1/Cacna1e/Gng2/Adcy1/Rapgef4/Adcy9/Prkab2/Adcy2/Vamp2/Acacb/Snap25/Adcy5/Cacna1c/Rapgef3/Adcy8/Cacna2d2/Plcb1/Adipoq	Smoke_2month_vs_control	MSigDB_C2_CP	v2022.1
	WP_TYPE_I_INTERFERON_INDUCTION_AND_SIGNALING_DURING_SARSCOV2_INFECTION	WP_TYPE_I_INTERFERON_INDUCTION_AND_SIGNALING_DURING_SARSCOV2_INFECTION	31	0.758646	1.71377	0.0018015	0.0246105	0.02028	2388	tags=61%, list=12%, signal=54%	Tlr7/Tlr2/Oas1a/Irf7/Tlr6/Ikbke/Oas2/Stat1/Ddx58/Myd88/Ifnar2/Ace2/Irak4/Traf3/Eif2ak2/Tyk2/Tlr4/Ifih1/Ifnar1	Smoke_2month_vs_control	MSigDB_C2_CP	v2022.1
	KEGG_METABOLISM_OF_XENOBIOTICS_BY_CYTOCHROME_P450	KEGG_METABOLISM_OF_XENOBIOTICS_BY_CYTOCHROME_P450	47	0.690508	1.68296	0.00179502	0.0246105	0.02028	1149	tags=17%, list=6%, signal=16%	Cyp1a1/Cyp1b1/Aldh3a1/Adh7/Mgst2/Gsto1/Gstp1/Gsta3	Smoke_2month_vs_control	MSigDB_C2_CP	v2022.1
	REACTOME_DEFECTIVE_CFTR_CAUSES_CYSTIC_FIBROSIS	REACTOME_DEFECTIVE_CFTR_CAUSES_CYSTIC_FIBROSIS	57	0.656976	1.64362	0.00183327	0.0249061	0.0205237	4586	tags=75%, list=24%, signal=58%	Psma5/Psmb8/Psmd8/Psmd10/Erlec1/Psme4/Psma7/Cftr/Psmb9/Psmd13/Psmd14/Psme3/Psma1/Psmb5/Psmb6/Derl2/Psma4/Psmd2/Psme1/Psmb2/Derl3/Psmd11/Derl1/Psmb3/Psmb7/Psmb10/Psmd9/Psmd6/Psmb1/Psma6/Psmd12/Psmd5/Os9/Psmc6/Vcp/Psmb4/Psma2/Psmd1/Psmc3/Psma8/Psmd7/Psmd3/Rnf5	Smoke_2month_vs_control	MSigDB_C2_CP	v2022.1
	KEGG_B_CELL_RECEPTOR_SIGNALING_PATHWAY	KEGG_B_CELL_RECEPTOR_SIGNALING_PATHWAY	73	0.616238	1.61329	0.00192942	0.0260683	0.0214813	1517	tags=30%, list=8%, signal=28%	Fcgr2b/Ifitm1/Nfkbie/Malt1/Cd72/Vav1/Pik3cg/Pirb/Btk/Pik3ap1/Blnk/Pik3r5/Ptpn6/Ikbkg/Nfatc2/Grb2/Dapp1/Cd22/Plcg2/Rac2/Syk/Pik3cd	Smoke_2month_vs_control	MSigDB_C2_CP	v2022.1
	REACTOME_CROSS_PRESENTATION_OF_SOLUBLE_EXOGENOUS_ANTIGENS_ENDOSOMES	REACTOME_CROSS_PRESENTATION_OF_SOLUBLE_EXOGENOUS_ANTIGENS_ENDOSOMES	47	0.686338	1.6728	0.00204917	0.027535	0.02269	4180	tags=77%, list=22%, signal=60%	Fcgr1/Mrc1/Cd207/Psma5/Psmb8/Psmd8/Psmd10/Psme4/Psma7/Psmb9/Psmd13/Psmd14/Psme3/Psma1/Psmb5/Psmb6/Psma4/Psmd2/Psme1/Psmb2/Psmd11/Psmb3/Psmb7/Psmb10/Psmd9/Psmd6/Psmb1/Psma6/Psmd12/Psmd5/Psmc6/Psmb4/Psma2/Psmd1/Psmc3/Psma8	Smoke_2month_vs_control	MSigDB_C2_CP	v2022.1
	WP_EXTRAFOLLICULAR_B_CELL_ACTIVATION_BY_SARSCOV2	WP_EXTRAFOLLICULAR_B_CELL_ACTIVATION_BY_SARSCOV2	63	0.643213	1.64756	0.00206611	0.0276118	0.0227532	2074	tags=37%, list=11%, signal=33%	Itgax/Tlr7/Ifitm1/Tnf/Icos/Ebi3/Itgb2/Cd80/Gpr183/Blnk/C3/Ccr7/Il6/Irf4/Cd22/Ifnar2/Syk/Pdcd1/Irf8/Ptprc/Stat5a/Tlr4/Maf	Smoke_2month_vs_control	MSigDB_C2_CP	v2022.1
	REACTOME_G1_S_DNA_DAMAGE_CHECKPOINTS	REACTOME_G1_S_DNA_DAMAGE_CHECKPOINTS	63	0.641794	1.64393	0.00212733	0.0281242	0.0231755	4192	tags=67%, list=22%, signal=52%	Ccna2/Zfp385a/Psma5/Psmb8/Psmd8/Psmd10/Cdkn1a/Psme4/Psma7/Psmb9/Psmd13/Psmd14/Psme3/Psma1/Psmb5/Psmb6/Mdm2/Psma4/Psmd2/Psme1/Psmb2/Psmd11/Ccne2/Psmb3/Psmb7/Psmb10/Psmd9/Psmd6/Psmb1/Psma6/Psmd12/Psmd5/Psmc6/Cdkn1b/Psmb4/Chek2/Psma2/Psmd1/Cdc25a/Psmc3/Psma8/Atm	Smoke_2month_vs_control	MSigDB_C2_CP	v2022.1
	REACTOME_PHASE_I_FUNCTIONALIZATION_OF_COMPOUNDS	REACTOME_PHASE_I_FUNCTIONALIZATION_OF_COMPOUNDS	83	0.585547	1.55833	0.00211921	0.0281242	0.0231755	995	tags=14%, list=5%, signal=14%	Cyp1a1/Cyp1b1/Aldh3a1/Adh7/Cyp7b1/Arnt2/Cbr3/Cyp4f39/Tbxas1/Ptgs1/Cyp4f18/Smox	Smoke_2month_vs_control	MSigDB_C2_CP	v2022.1
	REACTOME_RHO_GTPASES_ACTIVATE_PKNS	REACTOME_RHO_GTPASES_ACTIVATE_PKNS	45	-0.64376	-1.65012	0.00215905	0.028391	0.0233953	4949	tags=49%, list=26%, signal=36%	Myl12b/Pdpk1/Klk1/Rac1/Kdm4c/Pkn2/Myh9/Ywhab/H3f3b/Ppp1r12a/Pkn3/Ppp1r12b/Rhoc/Myl6/Myh11/Ywhaq/Myh14/Myl9/Rhob/Myh10/Ar/Ppp1r14a	Smoke_2month_vs_control	MSigDB_C2_CP	v2022.1
	REACTOME_RESOLUTION_OF_SISTER_CHROMATID_COHESION	REACTOME_RESOLUTION_OF_SISTER_CHROMATID_COHESION	112	0.563463	1.57692	0.00219434	0.0287015	0.0236512	1112	tags=21%, list=6%, signal=20%	Cdca5/Birc5/Cdca8/Spc25/Cdk1/Ccnb2/Spdl1/Cenpe/Bub1/Aurkb/Cenpk/Cenpf/Incenp/Plk1/Kif2c/Spc24/Zwilch/Cdc20/Nup37/Mad2l1/Kntc1/Cenpi/Cenpl/Cenpa	Smoke_2month_vs_control	MSigDB_C2_CP	v2022.1
	WP_TLR4_SIGNALING_AND_TOLERANCE	WP_TLR4_SIGNALING_AND_TOLERANCE	27	0.771326	1.71079	0.00226501	0.0294691	0.0242838	2786	tags=52%, list=14%, signal=44%	Tnf/Irf7/Ikbke/Ikbkg/Il6/Myd88/Irak4/Traf3/Irak3/Tlr4/Tirap/Inpp5d/Map3k7/Nfkb1	Smoke_2month_vs_control	MSigDB_C2_CP	v2022.1
	WP_MAMMALIAN_DISORDER_OF_SEXUAL_DEVELOPMENT	WP_MAMMALIAN_DISORDER_OF_SEXUAL_DEVELOPMENT	24	-0.738054	-1.6875	0.00244278	0.0316148	0.0260519	3479	tags=50%, list=18%, signal=41%	Pbx1/Srd5a1/Nr5a1/Wnt4/Gata4/Ptgds/Fgf9/Rbfox2/Dhh/Rspo1/Amhr2/Wt1	Smoke_2month_vs_control	MSigDB_C2_CP	v2022.1
	REACTOME_TRAFFICKING_AND_PROCESSING_OF_ENDOSOMAL_TLR	REACTOME_TRAFFICKING_AND_PROCESSING_OF_ENDOSOMAL_TLR	12	0.886969	1.71352	0.00248188	0.0319526	0.0263302	1652	tags=75%, list=9%, signal=69%	Ctsk/Tlr7/Tlr8/Ctss/Lgmn/Ctsb/Unc93b1/Ctsl/Cnpy3	Smoke_2month_vs_control	MSigDB_C2_CP	v2022.1
	WP_2Q13_COPY_NUMBER_VARIATION_SYNDROME	WP_2Q13_COPY_NUMBER_VARIATION_SYNDROME	50	0.663461	1.63177	0.00255403	0.0327102	0.0269545	1413	tags=32%, list=7%, signal=30%	Il1rn/Il1b/Csf2/Lgals3/Il1a/Csf1/Polr1c/Psd4/Il1rl2/Cxcl13/Stat1/Grb2/Il6/Ckap2l/Plcg2/Gata3	Smoke_2month_vs_control	MSigDB_C2_CP	v2022.1
	KEGG_TYPE_I_DIABETES_MELLITUS	KEGG_TYPE_I_DIABETES_MELLITUS	33	0.729896	1.67138	0.00274899	0.0350248	0.0288618	699	tags=39%, list=4%, signal=38%	Il1b/Cd86/H2-D1/Il12b/Tnf/Il1a/H2-Oa/Cd80/H2-DMa/H2-Ab1/H2-Aa/H2-Q2/H2-Eb1	Smoke_2month_vs_control	MSigDB_C2_CP	v2022.1
	WP_LDL_INFLUENCE_ON_CD14_AND_TLR4	WP_LDL_INFLUENCE_ON_CD14_AND_TLR4	24	0.775037	1.68125	0.00276575	0.0350566	0.0288881	1252	tags=38%, list=6%, signal=35%	Ccl2/Cd14/Il1b/Relb/Creb3l1/Mapk13/Nfkb2/Il6/Rel	Smoke_2month_vs_control	MSigDB_C2_CP	v2022.1
	REACTOME_RHO_GTPASE_EFFECTORS	REACTOME_RHO_GTPASE_EFFECTORS	253	0.47392	1.44516	0.00279488	0.0352442	0.0290426	1919	tags=19%, list=10%, signal=18%	Noxo1/Birc5/S100a8/Cdca8/S100a9/Spc25/Ncf4/Spdl1/Cybb/Cenpe/Bub1/Nckap1l/Aurkb/Btk/Ncf1/Cyba/Cenpk/Was/Cenpf/Ncf2/Incenp/Wipf3/Prc1/Plk1/Kif2c/Spc24/Zwilch/Cdc20/Cyfip2/Nup37/Mad2l1/Kntc1/Cenpi/Grb2/Cenpl/Cenpa/Prkcd/Rac2/Arpc5/Bub1b/Pfn1/Cenpq/Iqgap2/Actr3/Cftr/Cenpo/Fmnl2/Klc4/Arpc4	Smoke_2month_vs_control	MSigDB_C2_CP	v2022.1
	KEGG_FOCAL_ADHESION	KEGG_FOCAL_ADHESION	191	-0.446955	-1.43962	0.00285666	0.0358394	0.0295331	2908	tags=38%, list=15%, signal=32%	Ppp1r12a/Rock2/Flnc/Cav1/Pik3r1/Parva/Akt2/Ptk2/Mapk8/Capn2/Crk/Lamb2/Lamb1/Thbs2/Sos1/Kdr/Prkca/Bcl2/Col6a1/Col5a3/Col6a3/Cav2/Itga9/Parvb/Lama3/Fn1/Tln1/Ccnd2/Col4a4/Itga5/Flnb/Lama2/Ilk/Fyn/Lama4/Jun/Pak4/Igf1r/Bcar1/Tnn/Rapgef1/Flt1/Itga1/Ccnd3/Vegfa/Rac3/Comp/Prkcg/Vcl/Actn3/Mylk/Pdgfb/Col5a1/Itga6/Myl9/Itga8/Egfr/Thbs1/Zyx/Flt4/Col6a2/Col4a6/Tnxb/Pdgfd/Thbs3/Mapk10/Tln2/Vtn/Mylk3/Mylpf/Myl7…	Smoke_2month_vs_control	MSigDB_C2_CP	v2022.1
	REACTOME_DISEASES_ASSOCIATED_WITH_GLYCOSAMINOGLYCAN_METABOLISM	REACTOME_DISEASES_ASSOCIATED_WITH_GLYCOSAMINOGLYCAN_METABOLISM	41	-0.658178	-1.64831	0.00289256	0.0359232	0.0296022	1259	tags=37%, list=6%, signal=34%	Sdc2/Papss2/Fmod/Hspg2/Slc26a2/Gpc1/Cspg4/Gpc3/Gpc6/Prelp/Lum/Dcn/Ogn/Omd/Bcan	Smoke_2month_vs_control	MSigDB_C2_CP	v2022.1
	PID_TCR_PATHWAY	PID_TCR_PATHWAY	63	0.633552	1.62282	0.00289254	0.0359232	0.0296022	2884	tags=48%, list=15%, signal=41%	Cd86/Malt1/Vav1/Lcp2/Fyb/Cd80/Sh3bp2/Was/Trpv6/Ptpn6/Ikbkg/Map3k8/Grb2/Cd3g/Rasgrp1/Cd28/Cd3d/Ptprc/Card11/Gab2/Map4k1/Zap70/Cd3e/Dbnl/Lck/Shc1/Cbl/Nras/Rassf5/Prkcb	Smoke_2month_vs_control	MSigDB_C2_CP	v2022.1
	PID_IL1_PATHWAY	PID_IL1_PATHWAY	32	0.728671	1.6552	0.00299851	0.0369726	0.0304669	1918	tags=34%, list=10%, signal=31%	Il1rn/Il1r2/Il1b/Il1a/Casp1/Ikbkg/Map2k6/Myd88/Irak4/Irak3/Sqstm1	Smoke_2month_vs_control	MSigDB_C2_CP	v2022.1
	WP_GENES_CONTROLLING_NEPHROGENESIS	WP_GENES_CONTROLLING_NEPHROGENESIS	43	-0.641196	-1.62593	0.00300712	0.0369726	0.0304669	3142	tags=44%, list=16%, signal=37%	Nck2/Pdgfrb/Cd36/Wnt4/Lamb2/Kirrel/Kdr/Foxc1/Gli3/Cxcl12/Slit2/Ilk/Vegfa/Pdgfb/Itga8/Ret/Tcf21/Gdnf/Wt1	Smoke_2month_vs_control	MSigDB_C2_CP	v2022.1
	REACTOME_FGFR2C_LIGAND_BINDING_AND_ACTIVATION	REACTOME_FGFR2C_LIGAND_BINDING_AND_ACTIVATION	13	-0.833705	-1.68491	0.00303342	0.0371103	0.0305804	1444	tags=31%, list=7%, signal=28%	Fgf9/Fgf18/Fgf2/Fgf1	Smoke_2month_vs_control	MSigDB_C2_CP	v2022.1
	REACTOME_UNBLOCKING_OF_NMDA_RECEPTORS_GLUTAMATE_BINDING_AND_ACTIVATION	REACTOME_UNBLOCKING_OF_NMDA_RECEPTORS_GLUTAMATE_BINDING_AND_ACTIVATION	19	-0.774795	-1.68834	0.00309079	0.0372561	0.0307005	1428	tags=26%, list=7%, signal=24%	Camk2a/Nefl/Grin2c/Gria1/Actn2	Smoke_2month_vs_control	MSigDB_C2_CP	v2022.1
	REACTOME_TNFS_BIND_THEIR_PHYSIOLOGICAL_RECEPTORS	REACTOME_TNFS_BIND_THEIR_PHYSIOLOGICAL_RECEPTORS	25	0.770595	1.6832	0.00307696	0.0372561	0.0307005	1463	tags=32%, list=8%, signal=30%	Tnfrsf9/Tnfsf9/Tnfrsf4/Tnfrsf18/Tnfrsf1b/Tnfrsf13b/Tnfrsf11b/Cd27	Smoke_2month_vs_control	MSigDB_C2_CP	v2022.1
	REACTOME_FCGR_ACTIVATION	REACTOME_FCGR_ACTIVATION	16	0.817125	1.66762	0.00306519	0.0372561	0.0307005	1867	tags=50%, list=10%, signal=45%	Fcgr2b/Fcgr1/Fcgr4/Igkv8-30/Fgr/Cd3g/Syk/Hck	Smoke_2month_vs_control	MSigDB_C2_CP	v2022.1
	REACTOME_STABILIZATION_OF_P53	REACTOME_STABILIZATION_OF_P53	52	0.645551	1.59476	0.00323825	0.0388432	0.0320084	4975	tags=79%, list=26%, signal=59%	Psma5/Psmb8/Psmd8/Psmd10/Psme4/Psma7/Psmb9/Psmd13/Psmd14/Psme3/Psma1/Psmb5/Psmb6/Mdm2/Psma4/Psmd2/Psme1/Psmb2/Psmd11/Psmb3/Psmb7/Psmb10/Psmd9/Psmd6/Psmb1/Psma6/Psmd12/Psmd5/Psmc6/Psmb4/Chek2/Psma2/Psmd1/Psmc3/Psma8/Atm/Psmd7/Psmd3/Phf20/Psmd4/Psma3	Smoke_2month_vs_control	MSigDB_C2_CP	v2022.1
	REACTOME_FGFR1_LIGAND_BINDING_AND_ACTIVATION	REACTOME_FGFR1_LIGAND_BINDING_AND_ACTIVATION	15	-0.801903	-1.66344	0.00335203	0.0399598	0.0329285	1444	tags=27%, list=7%, signal=25%	Fgfr1/Fgf9/Fgf2/Fgf1	Smoke_2month_vs_control	MSigDB_C2_CP	v2022.1
	REACTOME_DAP12_INTERACTIONS	REACTOME_DAP12_INTERACTIONS	36	0.711781	1.65095	0.00336384	0.0399598	0.0329285	1403	tags=31%, list=7%, signal=28%	Clec5a/Trem2/Cd300lb/H2-D1/Tyrobp/Lcp2/Btk/Trem1/Grb2/Plcg2/Syk	Smoke_2month_vs_control	MSigDB_C2_CP	v2022.1
	BIOCARTA_NO1_PATHWAY	BIOCARTA_NO1_PATHWAY	24	-0.72837	-1.66536	0.00340449	0.0400557	0.0330075	3238	tags=58%, list=17%, signal=49%	Pde3b/Prkar1a/Cav1/Kdr/Hsp90aa1/Chrm1/Tnni1/Slc7a1/Flt1/Vegfa/Nos3/Flt4/Acta1/Ryr2	Smoke_2month_vs_control	MSigDB_C2_CP	v2022.1
	WP_B_CELL_RECEPTOR_SIGNALING_PATHWAY	WP_B_CELL_RECEPTOR_SIGNALING_PATHWAY	96	0.56651	1.54132	0.00339098	0.0400557	0.0330075	2884	tags=42%, list=15%, signal=36%	Malt1/Vav1/Pik3cg/Btk/Sh3bp2/Pik3ap1/Blnk/Lat2/Hcls1/Ptpn6/Ikbkg/Nfatc2/Map2k6/Grb2/Dapp1/Irf4/Cd22/Prkcd/Rel/Plcg2/Rac2/Tec/Syk/Ptprc/Myc/Pip5k1b/Card11/Ptpn18/Gab2/Map4k1/Rps6ka1/Lck/Inpp5d/Shc1/Cbl/Raf1/Map3k7/Map2k1/Nfkb1/Prkcb	Smoke_2month_vs_control	MSigDB_C2_CP	v2022.1
	WP_IMMUNE_RESPONSE_TO_TUBERCULOSIS	WP_IMMUNE_RESPONSE_TO_TUBERCULOSIS	22	0.789384	1.68163	0.00349409	0.0409142	0.0337149	2388	tags=55%, list=12%, signal=48%	Ifitm1/Oas1a/Ifngr2/Tap1/Ifit3/Stat1/Psmb8/Ifnar2/Jak2/Tyk2/Ptpn2/Ifnar1	Smoke_2month_vs_control	MSigDB_C2_CP	v2022.1
	REACTOME_NEGATIVE_REGULATION_OF_NMDA_RECEPTOR_MEDIATED_NEURONAL_TRANSMISSION	REACTOME_NEGATIVE_REGULATION_OF_NMDA_RECEPTOR_MEDIATED_NEURONAL_TRANSMISSION	19	-0.770656	-1.67932	0.00352389	0.0410675	0.0338413	1428	tags=26%, list=7%, signal=24%	Camk2a/Nefl/Grin2c/Ppm1f/Actn2	Smoke_2month_vs_control	MSigDB_C2_CP	v2022.1
	WP_PURINERGIC_SIGNALING	WP_PURINERGIC_SIGNALING	29	0.74932	1.6828	0.00364228	0.042247	0.0348132	2262	tags=45%, list=12%, signal=40%	P2ry13/P2ry12/Adora1/P2ry6/P2rx5/Adora2b/Lpar6/Panx1/P2rx4/P2ry2/Gnaz/P2rx7/P2ry10	Smoke_2month_vs_control	MSigDB_C2_CP	v2022.1
	WP_MYD88_DISTINCT_INPUTOUTPUT_PATHWAY	WP_MYD88_DISTINCT_INPUTOUTPUT_PATHWAY	16	0.812543	1.65827	0.00366794	0.0423426	0.034892	1214	tags=50%, list=6%, signal=47%	Tifa/Tlr7/Tlr2/Tlr1/Il1a/Tlr8/Tlr6/Myd88	Smoke_2month_vs_control	MSigDB_C2_CP	v2022.1
	KEGG_COMPLEMENT_AND_COAGULATION_CASCADES	KEGG_COMPLEMENT_AND_COAGULATION_CASCADES	62	0.631765	1.61017	0.00368496	0.0423426	0.034892	1258	tags=23%, list=6%, signal=21%	C3ar1/Cfb/C1qc/C1qa/C1qb/Serpind1/F10/F7/Fgg/C3/C1s1/Cfi/F13a1/Fga	Smoke_2month_vs_control	MSigDB_C2_CP	v2022.1
	WP_NEURAL_CREST_DIFFERENTIATION	WP_NEURAL_CREST_DIFFERENTIATION	101	-0.518227	-1.51554	0.00376908	0.0431077	0.0355225	2270	tags=20%, list=12%, signal=18%	Hoxa1/Ctbp2/Pmp22/Hes1/Tbx6/Hdac10/Fgf2/Notch3/Fgfr3/Sox5/Rhob/Snai2/Notch4/Hdac11/Dll4/Notch1/Id1/Bmp7/Dll1/Cdh2	Smoke_2month_vs_control	MSigDB_C2_CP	v2022.1
	REACTOME_SLC_MEDIATED_TRANSMEMBRANE_TRANSPORT	REACTOME_SLC_MEDIATED_TRANSMEMBRANE_TRANSPORT	230	0.468588	1.41338	0.00387315	0.044093	0.0363344	2031	tags=22%, list=10%, signal=20%	Slc26a4/Slc39a2/Slc4a1/Slc6a20a/Slc7a11/Slc11a1/Slc15a3/Slc39a4/Slco1a5/Slc40a1/Slc5a1/Cp/Slc6a2/Slc27a1/Slc29a3/Slc44a4/Slc41a2/Slc7a8/Slc1a4/Slc7a5/Slc36a1/Slc13a3/Slc7a2/Slc13a2/Slc1a2/Slc2a6/Slc2a1/Slc7a7/Slco2b1/Slc4a7/Slc39a1/Slc4a4/Slc16a3/Slc39a14/Slc16a7/Slc35c1/Slc16a10/Slc36a4/Slc43a2/Ctns/Slc35b2/Runx1/Slc13a4/Slc38a1/Slco4c1/Slc3a2/Slc30a7/Emb/Slc22a12/Slc6a14	Smoke_2month_vs_control	MSigDB_C2_CP	v2022.1
	WP_IL10_ANTIINFLAMMATORY_SIGNALING_PATHWAY	WP_IL10_ANTIINFLAMMATORY_SIGNALING_PATHWAY	12	0.873492	1.68749	0.00412701	0.0467664	0.0385374	1653	tags=67%, list=9%, signal=61%	Hmox1/Il1a/Blvrb/Il10ra/Blvra/Stat1/Il6/Il10rb	Smoke_2month_vs_control	MSigDB_C2_CP	v2022.1
	REACTOME_CYTOCHROME_P450_ARRANGED_BY_SUBSTRATE_TYPE	REACTOME_CYTOCHROME_P450_ARRANGED_BY_SUBSTRATE_TYPE	52	0.63932	1.57937	0.0041814	0.0471655	0.0388663	756	tags=13%, list=4%, signal=13%	Cyp1a1/Cyp1b1/Cyp7b1/Arnt2/Cyp4f39/Tbxas1/Cyp4f18	Smoke_2month_vs_control	MSigDB_C2_CP	v2022.1
	KEGG_PORPHYRIN_AND_CHLOROPHYLL_METABOLISM	KEGG_PORPHYRIN_AND_CHLOROPHYLL_METABOLISM	30	0.730067	1.65165	0.00421012	0.0472725	0.0389545	2314	tags=37%, list=12%, signal=32%	Alas2/Hmox1/Blvrb/Cp/Fech/Gusb/Blvra/Fth1/Hmbs/Urod/Hmox2	Smoke_2month_vs_control	MSigDB_C2_CP	v2022.1
	REACTOME_PD_1_SIGNALING	REACTOME_PD_1_SIGNALING	15	0.833527	1.68465	0.00422957	0.047275	0.0389565	2289	tags=67%, list=12%, signal=59%	Cd274/Ptpn6/H2-Ab1/H2-Aa/H2-Eb1/Cd3g/Pdcd1/Cd3d/Cd3e/Lck	Smoke_2month_vs_control	MSigDB_C2_CP	v2022.1
	WP_4249_HEDGEHOG_SIGNALING_PATHWAY	WP_4249_HEDGEHOG_SIGNALING_PATHWAY	39	-0.651423	-1.62316	0.00433943	0.0479492	0.0395121	2135	tags=36%, list=11%, signal=32%	Bcl2/Ccnd2/Gli3/Smo/Cdon/Kif7/Smurf2/Csnk1e/Dhh/Hhip/Gas1/Evc2/Evc/Boc	Smoke_2month_vs_control	MSigDB_C2_CP	v2022.1
	WP_RETINOBLASTOMA_GENE_IN_CANCER	WP_RETINOBLASTOMA_GENE_IN_CANCER	85	0.580895	1.55677	0.00432376	0.0479492	0.0395121	2482	tags=39%, list=13%, signal=34%	Ccna2/Top2a/Cdk1/Ccnb2/Rrm2/Rfc5/Cdt1/Pole/Mapk13/Rfc4/Hmgb2/Plk4/E2f2/Pole2/Rfc3/Dck/Cdkn1a/Fancg/Anln/Smc2/Rpa3/Mcm3/Dnmt1/Myc/Sap30/Kif4/Mcm6/Faf1/Skp2/Hltf/Mdm2/Raf1/Rb1	Smoke_2month_vs_control	MSigDB_C2_CP	v2022.1
	REACTOME_SARS_COV_2_ACTIVATES_MODULATES_INNATE_AND_ADAPTIVE_IMMUNE_RESPONSES	REACTOME_SARS_COV_2_ACTIVATES_MODULATES_INNATE_AND_ADAPTIVE_IMMUNE_RESPONSES	106	0.542842	1.49593	0.00434839	0.0479492	0.0395121	2666	tags=26%, list=14%, signal=23%	H2-D1/Tlr7/Tlr2/Tlr1/Tlr8/Irf7/Sftpd/Ptpn6/Ikbke/Ikbkg/H2-Q2/Nup37/Stat1/Ddx58/Ifnar2/Traf3/Irak2/Aaas/Il17ra/Tyk2/Rnf135/Ifih1/Nup93/Ifnar1/Nupl2/Ndc1/B2m/Map3k7	Smoke_2month_vs_control	MSigDB_C2_CP	v2022.1
	WP_TCELL_ANTIGEN_RECEPTOR_TCR_PATHWAY_DURING_STAPHYLOCOCCUS_AUREUS_INFECTION	WP_TCELL_ANTIGEN_RECEPTOR_TCR_PATHWAY_DURING_STAPHYLOCOCCUS_AUREUS_INFECTION	60	0.623976	1.57546	0.00437747	0.0480544	0.0395988	3372	tags=47%, list=17%, signal=39%	Csf2/Tnf/Malt1/Icos/Lcp2/Ctla4/Ptpn6/Ikbkg/Nfatc2/Map3k8/Grb2/Cd28/Pdcd1/Cd3d/Ptprc/Card11/Zap70/Lck/Cbl/Raf1/Map3k7/Map2k1/Nfkb1/Lat/Gsk3b/Map3k14/Map2k2/Bcl10	Smoke_2month_vs_control	MSigDB_C2_CP	v2022.1
	KEGG_LONG_TERM_POTENTIATION	KEGG_LONG_TERM_POTENTIATION	64	-0.58143	-1.59052	0.00440838	0.0481787	0.0397012	1788	tags=28%, list=9%, signal=26%	Crebbp/Ppp1r12a/Atf4/Prkca/Itpr1/Camk2a/Rps6ka6/Adcy1/Ppp1r1a/Prkcg/Grin2c/Cacna1c/Rapgef3/Gria1/Adcy8/Calm4/Plcb1/Calml3	Smoke_2month_vs_control	MSigDB_C2_CP	v2022.1
	KEGG_NATURAL_KILLER_CELL_MEDIATED_CYTOTOXICITY	KEGG_NATURAL_KILLER_CELL_MEDIATED_CYTOTOXICITY	100	0.568562	1.55358	0.00447385	0.0486779	0.0401126	2884	tags=37%, list=15%, signal=32%	H2-D1/Csf2/Fcgr4/Fcer1g/Tnf/Vav1/Pik3cg/Tyrobp/Lcp2/Itgb2/Sh3bp2/Ifngr2/Pik3r5/Casp3/Ptpn6/Nfatc2/Cd48/Ptk2b/Hcst/Grb2/Ifnar2/Plcg2/Rac2/Syk/Pik3cd/Bid/Icam1/Sh2d1a/Zap70/Lck/Ifnar1/Shc1/Raf1/Map2k1/Nras/Nfatc4/Prkcb	Smoke_2month_vs_control	MSigDB_C2_CP	v2022.1
	BIOCARTA_IL1R_PATHWAY	BIOCARTA_IL1R_PATHWAY	34	0.699256	1.60897	0.00450429	0.0487932	0.0402076	1628	tags=29%, list=8%, signal=27%	Il1rn/Il1b/Tnf/Il1a/Map2k6/Il6/Myd88/Irak2/Tgfb1/Irak3	Smoke_2month_vs_control	MSigDB_C2_CP	v2022.1
	WP_TAMOXIFEN_METABOLISM	WP_TAMOXIFEN_METABOLISM	14	0.85795	1.71364	0.00454883	0.0490595	0.040427	10	tags=14%, list=0%, signal=14%	Cyp1a1/Cyp1b1	Smoke_2month_vs_control	MSigDB_C2_CP	v2022.1
	BIOCARTA_INFLAM_PATHWAY	BIOCARTA_INFLAM_PATHWAY	27	0.747042	1.65693	0.00468931	0.0503538	0.0414935	2095	tags=33%, list=11%, signal=30%	Csf2/Tnf/Il1a/Csf1/H2-Eb1/Il7/Il6/Tgfb1/Il15	Smoke_2month_vs_control	MSigDB_C2_CP	v2022.1
	REACTOME_TRANSCRIPTIONAL_REGULATION_OF_TESTIS_DIFFERENTIATION	REACTOME_TRANSCRIPTIONAL_REGULATION_OF_TESTIS_DIFFERENTIATION	13	-0.817865	-1.65289	0.00473356	0.0506079	0.0417029	3287	tags=62%, list=17%, signal=51%	Nr5a1/Wnt4/Gata4/Ptgds/Fgf9/Dhh/Wt1/Zfpm2	Smoke_2month_vs_control	MSigDB_C2_CP	v2022.1
	REACTOME_LONG_TERM_POTENTIATION	REACTOME_LONG_TERM_POTENTIATION	21	-0.751165	-1.65813	0.00476971	0.0507736	0.0418395	1428	tags=24%, list=7%, signal=22%	Camk2a/Nefl/Grin2c/Gria1/Actn2	Smoke_2month_vs_control	MSigDB_C2_CP	v2022.1
	REACTOME_ROLE_OF_PHOSPHOLIPIDS_IN_PHAGOCYTOSIS	REACTOME_ROLE_OF_PHOSPHOLIPIDS_IN_PHAGOCYTOSIS	28	0.725345	1.61966	0.00493576	0.0523148	0.0431095	2159	tags=39%, list=11%, signal=35%	Fcgr2b/Fcgr1/Fcgr4/Igkv8-30/Pld3/Cd3g/Prkcd/Plcg2/Syk/Ahcyl1/Pld4	Smoke_2month_vs_control	MSigDB_C2_CP	v2022.1
	REACTOME_PROGRAMMED_CELL_DEATH	REACTOME_PROGRAMMED_CELL_DEATH	189	0.479657	1.42885	0.00520447	0.0549262	0.0452614	3944	tags=43%, list=20%, signal=35%	Cd14/Il1b/Ly96/Il1a/Casp4/Birc3/Casp3/Mlkl/Casp1/Ripk3/Clspn/Psma5/Hmgb2/Bmf/Psmb8/Gsdmd/Prkcd/Casp8/Psmd8/Lmnb1/Bak1/Psmd10/Fadd/H1f0/Bid/Psme4/Psma7/Nmt1/Casp7/Pmaip1/Psmb9/Psmd13/Traf2/Tlr4/Bax/Dsg2/Psmd14/Bcap31/Psme3/Psma1/Tradd/Flot1/Sdcbp/Psmb5/Psmb6/Dbnl/Sfn/Chmp2b/Psma4/Tfdp2/Psmd2/Psme1/Trp73/Psmb2/Psmd11/Casp6/Dapk1/Psmb3/Psmb7/Psmb10/Birc2/Psmd9/Psmd6/Psmb1/Psma6/Psmd12/Psmd5/Casp9/Pa…	Smoke_2month_vs_control	MSigDB_C2_CP	v2022.1
	WP_SOMATIC_SEX_DETERMINATION	WP_SOMATIC_SEX_DETERMINATION	14	-0.815236	-1.66454	0.00530711	0.0552974	0.0455673	3287	tags=57%, list=17%, signal=47%	Nr5a1/Wnt4/Gata4/Ptgds/Fgf9/Dhh/Rspo1/Wt1	Smoke_2month_vs_control	MSigDB_C2_CP	v2022.1
	KEGG_GRAFT_VERSUS_HOST_DISEASE	KEGG_GRAFT_VERSUS_HOST_DISEASE	25	0.755505	1.65024	0.0052655	0.0552974	0.0455673	1299	tags=56%, list=7%, signal=52%	Il1b/Cd86/H2-D1/Tnf/Il1a/H2-Oa/Cd80/H2-DMa/H2-Ab1/H2-Aa/H2-Q2/H2-Eb1/Il6/Cd28	Smoke_2month_vs_control	MSigDB_C2_CP	v2022.1
	WP_OLIGODENDROCYTE_SPECIFICATION_AND_DIFFERENTIATION_LEADING_TO_MYELIN_COMPONENTS_FOR_CNS	WP_OLIGODENDROCYTE_SPECIFICATION_AND_DIFFERENTIATION_LEADING_TO_MYELIN_COMPONENTS_FOR_CNS	30	0.724715	1.63954	0.00530541	0.0552974	0.0455673	230	tags=17%, list=1%, signal=16%	Cxcl1/Cxcl2/Cxcl3/Il1b/Tnf	Smoke_2month_vs_control	MSigDB_C2_CP	v2022.1
	REACTOME_ACTIVATION_OF_AMPK_DOWNSTREAM_OF_NMDARS	REACTOME_ACTIVATION_OF_AMPK_DOWNSTREAM_OF_NMDARS	19	-0.755448	-1.64618	0.00534163	0.0554222	0.0456701	1107	tags=58%, list=6%, signal=55%	Tubb6/Tuba1a/Prkaa2/Prkag3/Tubb1/Prkab2/Tuba8/Mapt/Tubb2a/Tubb2b/Tubb4a	Smoke_2month_vs_control	MSigDB_C2_CP	v2022.1
	WP_COHESIN_COMPLEX_CORNELIA_DE_LANGE_SYNDROME	WP_COHESIN_COMPLEX_CORNELIA_DE_LANGE_SYNDROME	30	0.724654	1.6394	0.00537387	0.0555224	0.0457527	1249	tags=23%, list=6%, signal=22%	Cdca5/Cdk1/Aurkb/Pttg1/Plk1/Esco2/Espl1	Smoke_2month_vs_control	MSigDB_C2_CP	v2022.1
	WP_PHOSPHODIESTERASES_IN_NEURONAL_FUNCTION	WP_PHOSPHODIESTERASES_IN_NEURONAL_FUNCTION	47	-0.605973	-1.56651	0.00539733	0.0555315	0.0457602	1364	tags=30%, list=7%, signal=28%	Pde8b/Pde4d/Adcy1/Adcy9/Pde7b/Pde4a/Adcy2/Grin2c/Gucy1a2/Adcy5/Gria1/Adcy8/Ppp1r1b/Pde5a	Smoke_2month_vs_control	MSigDB_C2_CP	v2022.1
	BIOCARTA_CTLA4_PATHWAY	BIOCARTA_CTLA4_PATHWAY	18	0.81435	1.70913	0.00547267	0.0560721	0.0462057	2289	tags=61%, list=12%, signal=54%	Cd86/Icos/Cd80/Ctla4/H2-Eb1/Grb2/Cd3g/Cd28/Cd3d/Cd3e/Lck	Smoke_2month_vs_control	MSigDB_C2_CP	v2022.1
	REACTOME_DEGRADATION_OF_DVL	REACTOME_DEGRADATION_OF_DVL	53	0.642701	1.59387	0.00554587	0.0565863	0.0466294	4975	tags=72%, list=26%, signal=53%	Psma5/Psmb8/Psmd8/Psmd10/Psme4/Psma7/Psmb9/Psmd13/Psmd14/Psme3/Psma1/Psmb5/Psmb6/Psma4/Psmd2/Psme1/Psmb2/Psmd11/Psmb3/Psmb7/Psmb10/Psmd9/Psmd6/Psmb1/Psma6/Psmd12/Psmd5/Psmc6/Psmb4/Psma2/Psmd1/Psmc3/Psma8/Psmd7/Psmd3/Klhl12/Psmd4/Psma3	Smoke_2month_vs_control	MSigDB_C2_CP	v2022.1
	PID_RHODOPSIN_PATHWAY	PID_RHODOPSIN_PATHWAY	21	-0.744657	-1.64377	0.00565148	0.0572677	0.0471909	1891	tags=10%, list=10%, signal=9%	Rdh5/Lrat	Smoke_2month_vs_control	MSigDB_C2_CP	v2022.1
	WP_AIRWAY_SMOOTH_MUSCLE_CELL_CONTRACTION	WP_AIRWAY_SMOOTH_MUSCLE_CELL_CONTRACTION	15	-0.785822	-1.63008	0.00565923	0.0572677	0.0471909	3125	tags=60%, list=16%, signal=50%	Gdi1/Rock2/Adrb2/Ryr1/Cd38/Mylk/Ppp1r14a/Plcb1/Myl1	Smoke_2month_vs_control	MSigDB_C2_CP	v2022.1
	KEGG_PRIMARY_BILE_ACID_BIOSYNTHESIS	KEGG_PRIMARY_BILE_ACID_BIOSYNTHESIS	17	0.813389	1.6781	0.00575405	0.0579874	0.047784	238	tags=18%, list=1%, signal=17%	Ch25h/Cyp7b1/Acox2	Smoke_2month_vs_control	MSigDB_C2_CP	v2022.1
	REACTOME_CELL_CELL_COMMUNICATION	REACTOME_CELL_CELL_COMMUNICATION	116	-0.484009	-1.46029	0.00577752	0.0579874	0.047784	3391	tags=41%, list=17%, signal=34%	Cldn23/Cldn5/Flna/Nck2/Pik3ca/Cldn22/Ctnna1/Wasl/Flnc/Cadm3/Sptbn1/Plec/Cd151/Pik3r1/Parva/Sptan1/Rsu1/Ptk2/Jup/Lims1/Kirrel/Ang/Col17a1/Parvb/Lama3/Pard3/Cdh5/Dst/Cadm2/Ilk/Pvr/Fblim1/Fyn/Cadm1/Tesk1/Krt14/Pard6g/Fermt2/Actn3/Itga6/Krt5/Cdh11/Lims2/Cldn15/Cldn8/Cdh2/Cdh13/Actn2	Smoke_2month_vs_control	MSigDB_C2_CP	v2022.1
	REACTOME_HSF1_ACTIVATION	REACTOME_HSF1_ACTIVATION	26	-0.691331	-1.61951	0.00580868	0.0580632	0.0478464	1549	tags=42%, list=8%, signal=39%	Hsp90aa1/Fkbp4/Hsp90ab1/Hspb2/Serpinh1/Dnajb1/Hsph1/Col4a6/Hspb1/Hspa1b/Hspa1a	Smoke_2month_vs_control	MSigDB_C2_CP	v2022.1
	WP_SIGNAL_TRANSDUCTION_THROUGH_IL1R	WP_SIGNAL_TRANSDUCTION_THROUGH_IL1R	36	0.689649	1.59962	0.00589498	0.0584775	0.0481878	1628	tags=28%, list=8%, signal=25%	Il1rn/Il1b/Tnf/Il1a/Map2k6/Il6/Myd88/Irak2/Tgfb1/Irak3	Smoke_2month_vs_control	MSigDB_C2_CP	v2022.1
	REACTOME_HIV_INFECTION	REACTOME_HIV_INFECTION	209	0.46197	1.38392	0.00589769	0.0584775	0.0481878	4590	tags=49%, list=24%, signal=38%	Ccr5/Nup37/Psma5/Psmb8/Psmd8/Cd28/Rcc1/Psmd10/Gtf2h2/Psme4/Taf15/Psma7/Aaas/Nmt1/Psmb9/Psmd13/Hck/Psmd14/Ap1s1/Psme3/Psma1/Slc25a5/Lig4/Psmb5/Lig1/Psmb6/Fen1/Nup93/Lck/Ap2s1/Cxcr4/Xrcc5/Gtf2e2/Nupl2/Ndc1/Chmp2b/Dock2/Psma4/Ap1s3/B2m/Rangap1/Psmd2/Psme1/Atp6v1h/Psmb2/Npm1/Gtf2f2/Psmd11/Gtf2h3/Elmo1/Ubap1/Psmb3/Psmb7/Ap2a1/Psmb10/Furin/Psmd9/Psmd6/Psmb1/Cdk7/Ccnk/Psma6/Ap1m2/Psmd12/Psmd5/Nmt2/Pak2/…	Smoke_2month_vs_control	MSigDB_C2_CP	v2022.1
	KEGG_ALLOGRAFT_REJECTION	KEGG_ALLOGRAFT_REJECTION	27	0.741517	1.64468	0.00592152	0.0584779	0.0481882	699	tags=41%, list=4%, signal=39%	Cd86/H2-D1/Il12b/Tnf/H2-Oa/Cd80/H2-DMa/H2-Ab1/H2-Aa/H2-Q2/H2-Eb1	Smoke_2month_vs_control	MSigDB_C2_CP	v2022.1
	REACTOME_RECYCLING_OF_BILE_ACIDS_AND_SALTS	REACTOME_RECYCLING_OF_BILE_ACIDS_AND_SALTS	17	0.811252	1.67369	0.00603303	0.0593025	0.0488676	394	tags=12%, list=2%, signal=12%	Slco1a5/Stard5	Smoke_2month_vs_control	MSigDB_C2_CP	v2022.1
	KEGG_APOPTOSIS	KEGG_APOPTOSIS	81	0.582464	1.54644	0.00605324	0.0593025	0.0488676	3809	tags=42%, list=20%, signal=34%	Il1b/Csf2rb2/Tnf/Pik3cg/Il1a/Birc3/Pik3r5/Casp3/Ikbkg/Myd88/Casp8/Irak4/Fadd/Pik3cd/Bid/Irak2/Irak3/Casp7/Traf2/Bax/Tradd/Tnfrsf1a/Prkar2b/Nfkb1/Il1r1/Casp6/Birc2/Map3k14/Casp9/Tnfsf10/Bad/Apaf1/Ripk1/Pik3cb	Smoke_2month_vs_control	MSigDB_C2_CP	v2022.1
	REACTOME_CELL_CELL_JUNCTION_ORGANIZATION	REACTOME_CELL_CELL_JUNCTION_ORGANIZATION	54	-0.608235	-1.62181	0.00609836	0.0595074	0.0490365	4509	tags=44%, list=23%, signal=34%	Prkci/Sdk2/Cldn10/Pard6b/Cdh4/F11r/Cldn23/Cldn5/Cldn22/Ctnna1/Cadm3/Jup/Ang/Pard3/Cdh5/Cadm2/Pvr/Cadm1/Pard6g/Cdh11/Cldn15/Cldn8/Cdh2/Cdh13	Smoke_2month_vs_control	MSigDB_C2_CP	v2022.1
	WP_EMBRYONIC_STEM_CELL_PLURIPOTENCY_PATHWAYS	WP_EMBRYONIC_STEM_CELL_PLURIPOTENCY_PATHWAYS	115	-0.480812	-1.44434	0.00615614	0.0598338	0.0493055	3631	tags=27%, list=19%, signal=22%	Fzd1/Fgf7/Fgfr1/Smad4/Akt3/Pdgfrb/Fzd7/Wnt4/Mapk12/Smad5/Akt2/Lrp6/Sos1/Wnt7b/Fzd8/Fgf9/Jun/Wnt10b/Fgf18/Fgf2/Pdgfb/Fgf1/Fgfr3/Fzd4/Egfr/Smad6/Wnt2/Fgf13/Fos/Fgf12/Fgfr4	Smoke_2month_vs_control	MSigDB_C2_CP	v2022.1
	REACTOME_TRP_CHANNELS	REACTOME_TRP_CHANNELS	26	0.738028	1.61408	0.00621937	0.0602104	0.0496158	1226	tags=27%, list=6%, signal=25%	Mcoln2/Trpv2/Trpv6/Mlkl/Ripk3/Mcoln3/Trpm6	Smoke_2month_vs_control	MSigDB_C2_CP	v2022.1
	WP_VITAMIN_K_METABOLISM_AND_ACTIVATION_OF_DEPENDENT_PROTEINS	WP_VITAMIN_K_METABOLISM_AND_ACTIVATION_OF_DEPENDENT_PROTEINS	12	0.85648	1.65462	0.00628018	0.0605607	0.0499045	1186	tags=50%, list=6%, signal=47%	Nqo1/F10/Proz/F7/Vkorc1l1/Ggcx	Smoke_2month_vs_control	MSigDB_C2_CP	v2022.1
	KEGG_EPITHELIAL_CELL_SIGNALING_IN_HELICOBACTER_PYLORI_INFECTION	KEGG_EPITHELIAL_CELL_SIGNALING_IN_HELICOBACTER_PYLORI_INFECTION	66	0.613192	1.5782	0.00635737	0.0608279	0.0501247	1362	tags=29%, list=7%, signal=27%	Cxcl1/Cxcl2/Cxcl3/Atp6v0d2/Tcirg1/Casp3/Atp6v0a1/Ikbkg/Mapk13/Atp6v1b2/Atp6v1g2/Atp6v0c/Atp6v1c1/Cxcr2/Atp6v1a/Plcg2/Adam17/Atp6v0d1/Atp6v1d	Smoke_2month_vs_control	MSigDB_C2_CP	v2022.1
	KEGG_VASCULAR_SMOOTH_MUSCLE_CONTRACTION	KEGG_VASCULAR_SMOOTH_MUSCLE_CONTRACTION	102	-0.502927	-1.47367	0.00635313	0.0608279	0.0501247	2908	tags=37%, list=15%, signal=32%	Ppp1r12a/Rock2/Arhgef12/Adcy4/Ppp1r12b/Acta2/Myl6/Prkca/Myh11/Kcnma1/Gna11/Gna12/Itpr1/Cacna1d/Kcnmb2/Kcnmb1/Ramp2/Prkch/Adcy1/Npr2/Ednra/Adcy9/Prkce/Prkcg/Prkg1/Mylk/Adcy2/Myl9/Gucy1a2/Agtr1a/Adcy5/Cacna1c/Adcy8/Ppp1r14a/Mylk3/Calm4/Plcb1/Calml3	Smoke_2month_vs_control	MSigDB_C2_CP	v2022.1
	REACTOME_GENERATION_OF_SECOND_MESSENGER_MOLECULES	REACTOME_GENERATION_OF_SECOND_MESSENGER_MOLECULES	25	0.74824	1.63437	0.00653769	0.0618314	0.0509516	3348	tags=60%, list=17%, signal=50%	Lcp2/Fyb/Was/H2-Ab1/H2-Aa/H2-Eb1/Cd3g/Plcg2/Cd3d/Zap70/Cd3e/Lck/Evl/Lat/Pak2	Smoke_2month_vs_control	MSigDB_C2_CP	v2022.1
	PID_INTEGRIN2_PATHWAY	PID_INTEGRIN2_PATHWAY	25	0.747134	1.63195	0.00653769	0.0618314	0.0509516	1258	tags=40%, list=6%, signal=37%	Fcgr2b/Itgam/Itgax/F10/Itgb2/Tgfbi/Fgg/C3/Vcam1/Fga	Smoke_2month_vs_control	MSigDB_C2_CP	v2022.1
	PID_GMCSF_PATHWAY	PID_GMCSF_PATHWAY	34	0.68882	1.58495	0.00650617	0.0618314	0.0509516	2727	tags=53%, list=14%, signal=46%	Ccl2/Csf2rb2/Csf2/Csf2ra/Pim1/Osm/Stat1/Grb2/Syk/Irf8/Jak2/Stat5a/Gab2/Cish/Shc1/Raf1/Map2k1/Nras	Smoke_2month_vs_control	MSigDB_C2_CP	v2022.1
	REACTOME_SENSORY_PROCESSING_OF_SOUND	REACTOME_SENSORY_PROCESSING_OF_SOUND	64	-0.567248	-1.55172	0.00661009	0.0622767	0.0513185	2747	tags=28%, list=14%, signal=24%	Sptbn1/Cib2/Sptan1/Ctbp2/Myo1c/Gsn/Kcnma1/Stx1a/Cacnb2/Pclo/Clic5/Cacna1d/Kcnmb1/Rab3a/Vamp2/Kcnn2/Snap25/Cacna2d2	Smoke_2month_vs_control	MSigDB_C2_CP	v2022.1
	REACTOME_DDX58_IFIH1_MEDIATED_INDUCTION_OF_INTERFERON_ALPHA_BETA	REACTOME_DDX58_IFIH1_MEDIATED_INDUCTION_OF_INTERFERON_ALPHA_BETA	66	0.611343	1.57344	0.00685114	0.0643013	0.0529869	2349	tags=32%, list=12%, signal=28%	Saa1/Tnfaip3/Ube2l6/Irf7/Saa2/Dhx58/Ikbke/Ikbkg/Nfkb2/Ddx58/Casp8/Fadd/Traf3/Atg5/Tank/Cyld/Traf2/Rnf135/Nlrx1/Ifih1/Nlrc5	Smoke_2month_vs_control	MSigDB_C2_CP	v2022.1
	WP_REGULATION_OF_SISTER_CHROMATID_SEPARATION_AT_THE_METAPHASEANAPHASE_TRANSITION	WP_REGULATION_OF_SISTER_CHROMATID_SEPARATION_AT_THE_METAPHASEANAPHASE_TRANSITION	15	0.809697	1.63649	0.00693075	0.0643254	0.0530067	1549	tags=47%, list=8%, signal=43%	Cenpe/Bub1/Pttg1/Cdc20/Mad2l1/Espl1/Bub1b	Smoke_2month_vs_control	MSigDB_C2_CP	v2022.1
	REACTOME_FCERI_MEDIATED_CA_2_MOBILIZATION	REACTOME_FCERI_MEDIATED_CA_2_MOBILIZATION	33	0.700479	1.60401	0.00693218	0.0643254	0.0530067	1793	tags=33%, list=9%, signal=30%	Fcer1g/Vav1/Lcp2/Igkv8-30/Btk/Nfatc2/Grb2/Plcg2/Tec/Syk/Ahcyl1	Smoke_2month_vs_control	MSigDB_C2_CP	v2022.1
	KEGG_HEDGEHOG_SIGNALING_PATHWAY	KEGG_HEDGEHOG_SIGNALING_PATHWAY	53	-0.59473	-1.56674	0.00689341	0.0643254	0.0530067	2785	tags=28%, list=14%, signal=24%	Wnt4/Csnk1g2/Wnt9a/Bmp5/Wnt7b/Gli3/Smo/Csnk1e/Wnt10b/Dhh/Hhip/Gas1/Bmp6/Bmp7/Wnt2	Smoke_2month_vs_control	MSigDB_C2_CP	v2022.1
	WP_TRANSCRIPTIONAL_ACTIVATION_BY_NRF2_IN_RESPONSE_TO_PHYTOCHEMICALS	WP_TRANSCRIPTIONAL_ACTIVATION_BY_NRF2_IN_RESPONSE_TO_PHYTOCHEMICALS	14	0.847039	1.69185	0.00698438	0.0643783	0.0530503	274	tags=36%, list=1%, signal=35%	Nqo1/Slc7a11/Hmox1/Gclm/Gclc	Smoke_2month_vs_control	MSigDB_C2_CP	v2022.1
	REACTOME_REGULATION_OF_RUNX3_EXPRESSION_AND_ACTIVITY	REACTOME_REGULATION_OF_RUNX3_EXPRESSION_AND_ACTIVITY	51	0.628118	1.54856	0.00699024	0.0643783	0.0530503	4975	tags=76%, list=26%, signal=57%	Runx3/Psma5/Psmb8/Psmd8/Psmd10/Tgfb1/Psma7/Psmb9/Psmd13/Psmd14/Psme3/Psma1/Psmb5/Psmb6/Mdm2/Psma4/Psmd2/Psme1/Psmb2/Psmd11/Psmb3/Psmb7/Psmb10/Psmd9/Psmd6/Psmb1/Psma6/Psmd12/Psmd5/Psmc6/Psmb4/Psma2/Psmd1/Psmc3/Psmd7/Psmd3/Src/Psmd4/Psma3	Smoke_2month_vs_control	MSigDB_C2_CP	v2022.1
	WP_PROSURVIVAL_SIGNALING_OF_NEUROPROTECTIN_D1	WP_PROSURVIVAL_SIGNALING_OF_NEUROPROTECTIN_D1	15	0.806934	1.6309	0.00721509	0.0657347	0.054168	2480	tags=73%, list=13%, signal=64%	Tnf/Birc3/Casp3/Ripk3/Casp8/Fadd/Casp7/Traf2/Bax/Tradd/Tnfrsf1a	Smoke_2month_vs_control	MSigDB_C2_CP	v2022.1
	PID_IL12_2PATHWAY	PID_IL12_2PATHWAY	61	0.625541	1.58771	0.00721771	0.0657347	0.054168	2943	tags=41%, list=15%, signal=35%	Ccl3/Il1b/Ccr5/Il12b/Ccl4/Relb/Gadd45g/Nfkb2/Map2k6/Stat1/Cd3g/Il18r1/Il18rap/Cd3d/Jak2/Tyk2/Stat5a/Sphk2/Cd3e/Lck/Il2rg/B2m/Nfkb1/Gadd45b/Il1r1	Smoke_2month_vs_control	MSigDB_C2_CP	v2022.1
	REACTOME_FC_EPSILON_RECEPTOR_FCERI_SIGNALING	REACTOME_FC_EPSILON_RECEPTOR_FCERI_SIGNALING	127	0.518691	1.47222	0.00720545	0.0657347	0.054168	3530	tags=44%, list=18%, signal=36%	Fcer1g/Malt1/Vav1/Lcp2/Igkv8-30/Btk/Lat2/Ikbkg/Nfatc2/Grb2/Psma5/Psmb8/Rasgrp1/Psmd8/Plcg2/Psmd10/Tec/Syk/Psme4/Psma7/Ahcyl1/Psmb9/Psmd13/Card11/Psmd14/Psme3/Gab2/Psma1/Psmb5/Psmb6/Shc1/Cdc34/Psma4/Map3k7/Psmd2/Nras/Psme1/Psmb2/Nfkb1/Psmd11/Psmb3/Psmb7/Lat/Psmb10/Psmd9/Psmd6/Psmb1/Psma6/Psmd12/Psmd5/Vav2/Pak2/Bcl10/Psmc6/Map3k1/Tab3	Smoke_2month_vs_control	MSigDB_C2_CP	v2022.1
	WP_MEASLES_VIRUS_INFECTION	WP_MEASLES_VIRUS_INFECTION	123	0.513015	1.44843	0.00725187	0.065802	0.0542235	3824	tags=49%, list=20%, signal=39%	Fcgr2b/Il1b/Il12b/Tlr7/Tlr2/Oas1a/Tnfaip3/Il1a/Irf7/Casp3/Ikbke/Ikbkg/Oas2/Nfkb2/Stat1/Il6/Cd3g/Ddx58/Myd88/Casp8/Ifnar2/Cd28/Bak1/Irak4/Fadd/Traf3/Eif2ak2/Pik3cd/Cd3d/Bid/Tyk2/Stat5a/Tlr4/Bax/Rab9/Tradd/Ifih1/Cd3e/Ifnar1/Jak3/Il2rg/Map3k7/Trp73/Csnk2a2/Nfkb1/Ccne2/Mx2/Eif2s1/Tbk1/Nfkbib/Casp9/Il2ra/Bad/Stat2/Apaf1/Cdk4/Cdkn1b/Eif2ak1/Pik3cb/Cd46	Smoke_2month_vs_control	MSigDB_C2_CP	v2022.1
	WP_FATTY_ACID_OMEGAOXIDATION	WP_FATTY_ACID_OMEGAOXIDATION	11	0.854056	1.6217	0.00747214	0.0675448	0.0556596	54	tags=18%, list=0%, signal=18%	Cyp1a1/Adh7	Smoke_2month_vs_control	MSigDB_C2_CP	v2022.1
	WP_FOCAL_ADHESION	WP_FOCAL_ADHESION	192	-0.428467	-1.38315	0.00749887	0.0675448	0.0556596	2908	tags=36%, list=15%, signal=31%	Ppp1r12a/Rock2/Flnc/Cav1/Pik3r1/Parva/Ppp1r12b/Akt2/Ptk2/Mapk8/Capn2/Crk/Lamb2/Lamb1/Thbs2/Sos1/Kdr/Prkca/Bcl2/Col5a3/Cav2/Itga9/Parvb/Lama3/Fn1/Tln1/Ccnd2/Col4a4/Itga5/Flnb/Lama2/Ilk/Srms/Fyn/Lama4/Jun/Pak4/Igf1r/Bcar1/Tnn/Rapgef1/Flt1/Mylk4/Itga1/Ccnd3/Vegfa/Rac3/Comp/Prkcg/Vcl/Mylk/Pdgfb/Itga6/Myl9/Itga8/Egfr/Thbs1/Zyx/Col6a2/Col4a6/Tnxb/Pdgfd/Thbs3/Mapk10/Tln2/Vtn/Mylk3/Mylpf/Myl7	Smoke_2month_vs_control	MSigDB_C2_CP	v2022.1
	REACTOME_NUCLEOTIDE_LIKE_PURINERGIC_RECEPTORS	REACTOME_NUCLEOTIDE_LIKE_PURINERGIC_RECEPTORS	14	0.845394	1.68856	0.00755886	0.0677881	0.0558601	1467	tags=50%, list=8%, signal=46%	P2ry13/P2ry12/Adora1/P2ry6/Adora2b/Lpar6/P2ry2	Smoke_2month_vs_control	MSigDB_C2_CP	v2022.1
	BIOCARTA_INTEGRIN_PATHWAY	BIOCARTA_INTEGRIN_PATHWAY	34	-0.655064	-1.59084	0.00758102	0.0677881	0.0558601	2760	tags=50%, list=14%, signal=43%	Cav1/Ppp1r12b/Mapk8/Sos1/Capns2/Tln1/Bcr/Fyn/Jun/Bcar1/Rapgef1/Tns1/Vcl/Actn3/Zyx/Acta1/Actn2	Smoke_2month_vs_control	MSigDB_C2_CP	v2022.1
	REACTOME_FORMATION_OF_TUBULIN_FOLDING_INTERMEDIATES_BY_CCT_TRIC	REACTOME_FORMATION_OF_TUBULIN_FOLDING_INTERMEDIATES_BY_CCT_TRIC	19	-0.74403	-1.6213	0.00763651	0.0677913	0.0558628	896	tags=47%, list=5%, signal=45%	Cct6a/Cct7/Tubb6/Tuba1a/Tubb1/Tuba8/Tubb2a/Tubb2b/Tubb4a	Smoke_2month_vs_control	MSigDB_C2_CP	v2022.1
	REACTOME_FCGAMMA_RECEPTOR_FCGR_DEPENDENT_PHAGOCYTOSIS	REACTOME_FCGAMMA_RECEPTOR_FCGR_DEPENDENT_PHAGOCYTOSIS	87	0.566511	1.52434	0.00763299	0.0677913	0.0558628	1919	tags=26%, list=10%, signal=24%	Fcgr2b/Fcgr1/Fcgr4/Vav1/Igkv8-30/Nckap1l/Btk/Pld3/Was/Wipf3/Myo5a/Cyfip2/Grb2/Fgr/Cd3g/Prkcd/Plcg2/Syk/Arpc5/Actr3/Ahcyl1/Hck/Arpc4	Smoke_2month_vs_control	MSigDB_C2_CP	v2022.1
	WP_PLATELETMEDIATED_INTERACTIONS_WITH_VASCULAR_AND_CIRCULATING_CELLS	WP_PLATELETMEDIATED_INTERACTIONS_WITH_VASCULAR_AND_CIRCULATING_CELLS	17	0.803231	1.65714	0.0077801	0.0684549	0.0564096	1943	tags=65%, list=10%, signal=58%	Ccl2/Il1b/Tlr7/Tlr2/Pf4/Selp/Selplg/Vcam1/Tgfb1/Tlr4/Icam1	Smoke_2month_vs_control	MSigDB_C2_CP	v2022.1
	WP_NRF2ARE_REGULATION	WP_NRF2ARE_REGULATION	22	0.76845	1.63703	0.00779478	0.0684549	0.0564096	274	tags=23%, list=1%, signal=22%	Nqo1/Slc7a11/Hmox1/Gclm/Gclc	Smoke_2month_vs_control	MSigDB_C2_CP	v2022.1
	BIOCARTA_CLASSIC_PATHWAY	BIOCARTA_CLASSIC_PATHWAY	10	0.875626	1.62815	0.00778656	0.0684549	0.0564096	754	tags=50%, list=4%, signal=48%	C1qc/C1qa/C1qb/C3/C1s1	Smoke_2month_vs_control	MSigDB_C2_CP	v2022.1
	REACTOME_NUCLEAR_RECEPTOR_TRANSCRIPTION_PATHWAY	REACTOME_NUCLEAR_RECEPTOR_TRANSCRIPTION_PATHWAY	53	-0.589679	-1.55343	0.00806483	0.0705744	0.0581562	2598	tags=34%, list=13%, signal=29%	Nr3c1/Nr6a1/Rora/Rarg/Nr2f1/Ncor2/Esrrg/Nr1h3/Thra/Nr3c2/Nr4a2/Ar/Esr1/Rarb/Nr4a1/Nr4a3/Nr1d2/Nr1d1	Smoke_2month_vs_control	MSigDB_C2_CP	v2022.1
	PID_IL27_PATHWAY	PID_IL27_PATHWAY	25	0.739996	1.61636	0.00831019	0.0723635	0.0596305	1920	tags=44%, list=10%, signal=40%	Il1b/Il12b/Tnf/Ebi3/Stat1/Il6/Gata3/Tgfb1/Jak2/Tyk2/Stat5a	Smoke_2month_vs_control	MSigDB_C2_CP	v2022.1
	REACTOME_ANTI_INFLAMMATORY_RESPONSE_FAVOURING_LEISHMANIA_PARASITE_INFECTION	REACTOME_ANTI_INFLAMMATORY_RESPONSE_FAVOURING_LEISHMANIA_PARASITE_INFECTION	148	0.492704	1.42628	0.00832813	0.0723635	0.0596305	1940	tags=19%, list=10%, signal=17%	Fcgr2b/Ptgir/Adcyap1r1/Fcgr1/Fcgr4/Ggt1/Adm/Igkv8-30/Adora2b/Gpr176/Cysltr1/Ramp3/Fgr/Il6/Cd3g/Plcg2/Adam17/Calca/Syk/Gngt2/Ptger4/Calcr/Pth1r/Gnaz/Ahcyl1/Gpr15/Hck/Adcy7	Smoke_2month_vs_control	MSigDB_C2_CP	v2022.1
	WP_CIRCADIAN_RHYTHM_GENES	WP_CIRCADIAN_RHYTHM_GENES	190	-0.423097	-1.35768	0.00842184	0.0729201	0.0600891	2894	tags=27%, list=15%, signal=23%	Kmt2a/Hdac2/Rock2/Atf4/Cartpt/Prkdc/Prkaa2/Mapk8/Ptgds/Jund/Homer1/Slc6a4/Rora/Chrm1/Rai1/Kcnd2/Kcnma1/Gna11/Cipc/Ubc/Maged1/Nr1h3/Phlpp1/Atf5/Id3/Jun/Csnk1e/Adcy1/Egr1/Ngfr/Prkcg/Per2/Klf10/Ddc/Crem/Id4/Ntrk3/Cry2/Per3/Klf9/Usp2/Ada/Star/Mapk10/Nr1d2/Prf1/Per1/Ciart/Dbp/Adipoq/Nr1d1	Smoke_2month_vs_control	MSigDB_C2_CP	v2022.1
	REACTOME_COOPERATION_OF_PREFOLDIN_AND_TRIC_CCT_IN_ACTIN_AND_TUBULIN_FOLDING	REACTOME_COOPERATION_OF_PREFOLDIN_AND_TRIC_CCT_IN_ACTIN_AND_TUBULIN_FOLDING	26	-0.67693	-1.58577	0.00854063	0.0731757	0.0602997	896	tags=38%, list=5%, signal=37%	Cct6a/Cct7/Tubb6/Pfdn2/Tuba1a/Tubb1/Tuba8/Tubb2a/Tubb2b/Tubb4a	Smoke_2month_vs_control	MSigDB_C2_CP	v2022.1
	KEGG_AUTOIMMUNE_THYROID_DISEASE	KEGG_AUTOIMMUNE_THYROID_DISEASE	34	0.677895	1.55982	0.0085166	0.0731757	0.0602997	699	tags=29%, list=4%, signal=28%	Cd86/H2-D1/H2-Oa/Cd80/Ctla4/H2-DMa/H2-Ab1/H2-Aa/H2-Q2/H2-Eb1	Smoke_2month_vs_control	MSigDB_C2_CP	v2022.1
	REACTOME_DEGRADATION_OF_THE_EXTRACELLULAR_MATRIX	REACTOME_DEGRADATION_OF_THE_EXTRACELLULAR_MATRIX	144	0.495939	1.42395	0.00849863	0.0731757	0.0602997	1082	tags=12%, list=6%, signal=12%	Mmp12/Mmp8/Mmp13/Ctsk/Timp1/Adam8/Spp1/Ctsd/Mmp14/Ctss/Casp3/Eln/Cd44/Ctsb/Mmp19/Mmp2/Capn15/Ctsl	Smoke_2month_vs_control	MSigDB_C2_CP	v2022.1
	NABA_COLLAGENS	NABA_COLLAGENS	41	-0.614478	-1.53887	0.00865588	0.0736498	0.0606905	3367	tags=44%, list=17%, signal=36%	Col4a3/Col27a1/Col25a1/Col7a1/Col17a1/Col6a1/Col5a3/Col6a3/Col4a4/Col16a1/Col4a5/Col14a1/Col8a2/Col5a1/Col6a2/Col13a1/Col4a6/Col12a1	Smoke_2month_vs_control	MSigDB_C2_CP	v2022.1
	REACTOME_COLLAGEN_CHAIN_TRIMERIZATION	REACTOME_COLLAGEN_CHAIN_TRIMERIZATION	41	-0.614478	-1.53887	0.00865588	0.0736498	0.0606905	3367	tags=44%, list=17%, signal=36%	Col4a3/Col27a1/Col25a1/Col7a1/Col17a1/Col6a1/Col5a3/Col6a3/Col4a4/Col16a1/Col4a5/Col14a1/Col8a2/Col5a1/Col6a2/Col13a1/Col4a6/Col12a1	Smoke_2month_vs_control	MSigDB_C2_CP	v2022.1
	REACTOME_METABOLIC_DISORDERS_OF_BIOLOGICAL_OXIDATION_ENZYMES	REACTOME_METABOLIC_DISORDERS_OF_BIOLOGICAL_OXIDATION_ENZYMES	29	0.720026	1.61701	0.00868881	0.0736751	0.0607113	889	tags=31%, list=5%, signal=30%	Cyp1b1/Mat1a/Cyp7b1/Gclm/Ggt1/Gclc/Cyp4f39/Tbxas1/Gss	Smoke_2month_vs_control	MSigDB_C2_CP	v2022.1
	WP_AGERAGE_PATHWAY	WP_AGERAGE_PATHWAY	65	0.598428	1.53817	0.00879701	0.0743363	0.0612561	2884	tags=37%, list=15%, signal=32%	Msr1/Mmp13/Lgals3/Mmp14/Ncf1/Casp3/Stat1/Mmp2/Hif1a/Pla2g4a/Myd88/Prkcd/Casp8/Alpl/Irak4/Jak2/Mmp9/Stat5a/Tirap/Shc1/Raf1/Map2k1/Nfkb1/Prkcb	Smoke_2month_vs_control	MSigDB_C2_CP	v2022.1
	REACTOME_NUCLEOTIDE_BINDING_DOMAIN_LEUCINE_RICH_REPEAT_CONTAINING_RECEPTOR_NLR_SIGNALING_PATHWAYS	REACTOME_NUCLEOTIDE_BINDING_DOMAIN_LEUCINE_RICH_REPEAT_CONTAINING_RECEPTOR_NLR_SIGNALING_PATHWAYS	49	0.643349	1.57753	0.00895522	0.075414	0.0621442	1786	tags=37%, list=9%, signal=33%	Hmox1/Tnfaip3/Casp4/Birc3/Aim2/Casp1/Ikbkg/Pycard/Mapk13/Panx1/Nfkb2/Map2k6/Pstpip1/Casp8/Mefv/Irak2/Cyld/Txn1	Smoke_2month_vs_control	MSigDB_C2_CP	v2022.1
	REACTOME_GABA_SYNTHESIS_RELEASE_REUPTAKE_AND_DEGRADATION	REACTOME_GABA_SYNTHESIS_RELEASE_REUPTAKE_AND_DEGRADATION	19	-0.738208	-1.60861	0.00898647	0.0754189	0.0621482	2265	tags=37%, list=12%, signal=33%	Hspa8/Stx1a/Stxbp1/Rab3a/Vamp2/Snap25/Abat	Smoke_2month_vs_control	MSigDB_C2_CP	v2022.1
	BIOCARTA_NFKB_PATHWAY	BIOCARTA_NFKB_PATHWAY	21	0.75324	1.60897	0.0091667	0.0766698	0.063179	3757	tags=71%, list=19%, signal=58%	Tnf/Tnfaip3/Il1a/Tnfrsf1b/Ikbkg/Myd88/Fadd/Tradd/Tnfrsf1a/Map3k7/Nfkb1/Il1r1/Map3k14/Map3k1/Ripk1	Smoke_2month_vs_control	MSigDB_C2_CP	v2022.1
	REACTOME_CYTOSOLIC_SENSORS_OF_PATHOGEN_ASSOCIATED_DNA	REACTOME_CYTOSOLIC_SENSORS_OF_PATHOGEN_ASSOCIATED_DNA	55	0.607934	1.5091	0.00928852	0.0774253	0.0638016	3267	tags=38%, list=17%, signal=32%	Zbp1/Irf7/Dtx4/Polr1c/Aim2/Ikbkg/Ripk3/Nfkb2/Myd88/Lrrfip1/Crcp/Polr3c/Mre11a/Xrcc5/Ddx41/Polr3g/Nfkb1/Nkiras2/Tbk1/Nlrc3/Nfkbib	Smoke_2month_vs_control	MSigDB_C2_CP	v2022.1
	WP_DEVELOPMENT_OF_PULMONARY_DENDRITIC_CELLS_AND_MACROPHAGE_SUBSETS	WP_DEVELOPMENT_OF_PULMONARY_DENDRITIC_CELLS_AND_MACROPHAGE_SUBSETS	12	0.841547	1.62577	0.0094488	0.0777077	0.0640343	1767	tags=67%, list=9%, signal=61%	Csf2/Csf1/Spi1/Batf3/Id2/Irf4/Irf8/Runx2	Smoke_2month_vs_control	MSigDB_C2_CP	v2022.1
	REACTOME_METAL_ION_SLC_TRANSPORTERS	REACTOME_METAL_ION_SLC_TRANSPORTERS	26	0.722096	1.57923	0.00939282	0.0777077	0.0640343	1217	tags=31%, list=6%, signal=29%	Slc39a2/Slc11a1/Slc39a4/Slc40a1/Cp/Slc41a2/Slc39a1/Slc39a14	Smoke_2month_vs_control	MSigDB_C2_CP	v2022.1
	WP_OXIDATION_BY_CYTOCHROME_P450	WP_OXIDATION_BY_CYTOCHROME_P450	48	0.632279	1.55114	0.00943112	0.0777077	0.0640343	756	tags=10%, list=4%, signal=10%	Cyp1a1/Cyp1b1/Cyp7b1/Cyp4f39/Cyp4f18	Smoke_2month_vs_control	MSigDB_C2_CP	v2022.1
	REACTOME_CLASS_I_MHC_MEDIATED_ANTIGEN_PROCESSING_PRESENTATION	REACTOME_CLASS_I_MHC_MEDIATED_ANTIGEN_PROCESSING_PRESENTATION	359	0.416711	1.31403	0.00942857	0.0777077	0.0640343	3511	tags=30%, list=18%, signal=25%	Cd14/H2-D1/S100a8/S100a9/Ube2c/Tlr2/Ly96/Fcgr1/Ncf4/Tlr1/Cybb/Ube2l6/Btk/Ncf1/Ctss/Cyba/Tlr6/Ncf2/Fgg/Tap1/Mrc1/Ikbkg/Cd207/H2-Q2/Fbxl20/Cdc20/Dtx3l/Rnf19b/Psma5/Ctsl/Psmb8/Myd88/Psmd8/Fga/S100a1/Psmd10/Vamp8/Fbxl15/Mylip/Asb3/Psme4/Psma7/Vhl/Psmb9/Herc6/Psmd13/Tlr4/Fzr1/Psmd14/Bcap31/Psme3/Tirap/Trim36/Socs3/Psma1/Ube2q2/Psmb5/Rnf144b/Ccnf/Psmb6/Skp2/Asb6/Znrf1/Atg7/Cdc34/Fbxo6/Spsb4/Psma4/Fbxl5…	Smoke_2month_vs_control	MSigDB_C2_CP	v2022.1
	WP_METAPATHWAY_BIOTRANSFORMATION_PHASE_I_AND_II	WP_METAPATHWAY_BIOTRANSFORMATION_PHASE_I_AND_II	140	0.497833	1.42944	0.00949381	0.0778176	0.0641248	1883	tags=15%, list=10%, signal=14%	Cyp1a1/Cyp1b1/Akr1b8/Gpx2/Cyp7b1/Gsr/Cyp4f39/Mgst2/Kcnab2/Cyp4f18/Gsto1/Gss/Gstp1/Gsta3/Hs6st1/Gal3st1/Hs3st1/Naa40/Hnmt/Tpmt/Cyp4v3	Smoke_2month_vs_control	MSigDB_C2_CP	v2022.1
	WP_KYNURENINE_PATHWAY_AND_LINKS_TO_CELL_SENESCENCE	WP_KYNURENINE_PATHWAY_AND_LINKS_TO_CELL_SENESCENCE	22	0.76253	1.62442	0.00976099	0.0797417	0.0657104	2216	tags=41%, list=11%, signal=36%	Il1r2/Kynu/Tnf/Kmo/Cdkn1a/Ahr/Tlr4/Tdo2/Nos1	Smoke_2month_vs_control	MSigDB_C2_CP	v2022.1
	WP_COMPLEMENT_AND_COAGULATION_CASCADES	WP_COMPLEMENT_AND_COAGULATION_CASCADES	54	0.637571	1.58092	0.00984437	0.0801567	0.0660524	972	tags=20%, list=5%, signal=19%	C3ar1/Cfb/C1qc/C1qa/C1qb/Serpind1/F10/F7/C3/C1s1/Cfi	Smoke_2month_vs_control	MSigDB_C2_CP	v2022.1
	BIOCARTA_CELL2CELL_PATHWAY	BIOCARTA_CELL2CELL_PATHWAY	12	-0.81329	-1.60212	0.0098789	0.0801724	0.0660653	1307	tags=50%, list=7%, signal=47%	Ctnna1/Bcar1/Pecam1/Vcl/Actn3/Actn2	Smoke_2month_vs_control	MSigDB_C2_CP	v2022.1
	BIOCARTA_RACC_PATHWAY	BIOCARTA_RACC_PATHWAY	12	-0.811612	-1.59881	0.0101852	0.0821989	0.0677352	1292	tags=42%, list=7%, signal=39%	Gnas/Kcnq5/Adcy1/Nos3/Gucy1a2	Smoke_2month_vs_control	MSigDB_C2_CP	v2022.1
	REACTOME_DISEASES_OF_GLYCOSYLATION	REACTOME_DISEASES_OF_GLYCOSYLATION	131	-0.451039	-1.38294	0.0101955	0.0821989	0.0677352	2237	tags=26%, list=12%, signal=23%	Sdc3/Thbs2/Adamtsl3/Chst5/Sbspon/Adamtsl5/Adamts9/Thsd7a/Adamts20/Sdc2/Adamts10/Papss2/Fmod/Notch3/Hspg2/Slc26a2/Gpc1/Thbs1/Cspg4/Thsd1/Notch4/Gpc3/Gpc6/Notch1/Prelp/Lum/Dcn/Ogn/Thsd4/Omd/Adamts1/Adamtsl1/Bcan/Muc16	Smoke_2month_vs_control	MSigDB_C2_CP	v2022.1
	REACTOME_ENDOGENOUS_STEROLS	REACTOME_ENDOGENOUS_STEROLS	24	0.731213	1.58618	0.0104609	0.0840634	0.0692717	208	tags=12%, list=1%, signal=12%	Cyp1b1/Cyp7b1/Arnt2	Smoke_2month_vs_control	MSigDB_C2_CP	v2022.1
	REACTOME_SARS_COV_2_HOST_INTERACTIONS	REACTOME_SARS_COV_2_HOST_INTERACTIONS	169	0.472586	1.39329	0.0105442	0.0844563	0.0695954	3623	tags=26%, list=19%, signal=21%	H2-D1/Tlr7/Tlr2/Tlr1/Tlr8/Irf7/Sftpd/Ptpn6/Ikbke/Ikbkg/H2-Q2/Gemin8/Nup37/Stat1/Ddx58/Ifnar2/Traf3/Irak2/Vps39/Aaas/Il17ra/Tyk2/Rnf135/Ifih1/Nup93/Sfn/Rps6/Ifnar1/Crb3/Nupl2/Ndc1/B2m/Map3k7/G3bp2/Tbk1/Ddx20/Gemin5/Becn1/Nup35/H2-M3/Tab3/Gemin2/Stat2/G3bp1	Smoke_2month_vs_control	MSigDB_C2_CP	v2022.1
	WP_APOPTOSISRELATED_NETWORK_DUE_TO_ALTERED_NOTCH3_IN_OVARIAN_CANCER	WP_APOPTOSISRELATED_NETWORK_DUE_TO_ALTERED_NOTCH3_IN_OVARIAN_CANCER	52	0.606883	1.49924	0.0106789	0.0852575	0.0702557	2071	tags=27%, list=11%, signal=24%	Nqo1/Birc5/Tnf/Gclc/Il7r/Hells/Bcl3/Ier3/Ptk2b/Apoe/Cdkn1a/Casp7/Sqstm1/Socs3	Smoke_2month_vs_control	MSigDB_C2_CP	v2022.1
	KEGG_GLUTATHIONE_METABOLISM	KEGG_GLUTATHIONE_METABOLISM	44	0.634611	1.52815	0.0107172	0.085287	0.07028	1426	tags=34%, list=7%, signal=32%	Gpx2/Gclm/Ggt1/Gclc/Gsr/Rrm2/Pgd/Mgst2/Idh1/G6pdx/Gsto1/Gss/Gstp1/Gsta3/Lap3	Smoke_2month_vs_control	MSigDB_C2_CP	v2022.1
	BIOCARTA_NO2IL12_PATHWAY	BIOCARTA_NO2IL12_PATHWAY	15	0.795398	1.60759	0.0107868	0.0855638	0.0705081	2223	tags=47%, list=11%, signal=41%	Ccr5/Cd3g/Cxcr3/Cd3d/Jak2/Tyk2/Cd3e	Smoke_2month_vs_control	MSigDB_C2_CP	v2022.1
	REACTOME_INTERLEUKIN_3_INTERLEUKIN_5_AND_GM_CSF_SIGNALING	REACTOME_INTERLEUKIN_3_INTERLEUKIN_5_AND_GM_CSF_SIGNALING	45	0.636483	1.54069	0.0108851	0.0860661	0.070922	2612	tags=42%, list=13%, signal=37%	Csf2rb2/Csf2/Vav1/Csf2ra/Blnk/Ptpn6/Grb2/Tec/Syk/Pik3cd/Jak2/Hck/Stat5a/Gab2/Inpp5d/Jak3/Shc1/Cbl/Il2rg	Smoke_2month_vs_control	MSigDB_C2_CP	v2022.1
	REACTOME_RETINOID_CYCLE_DISEASE_EVENTS	REACTOME_RETINOID_CYCLE_DISEASE_EVENTS	12	-0.80835	-1.59239	0.010951	0.0863094	0.0711225	2399	tags=42%, list=12%, signal=37%	Stra6/Rdh5/Rbp4/Rbp1/Lrat	Smoke_2month_vs_control	MSigDB_C2_CP	v2022.1
	REACTOME_SUMOYLATION_OF_DNA_REPLICATION_PROTEINS	REACTOME_SUMOYLATION_OF_DNA_REPLICATION_PROTEINS	44	0.633397	1.52523	0.011107	0.0872588	0.0719048	2657	tags=27%, list=14%, signal=24%	Birc5/Cdca8/Top2a/Aurkb/Incenp/Aurka/Nup37/Aaas/Nup93/Nupl2/Ndc1/Rangap1	Smoke_2month_vs_control	MSigDB_C2_CP	v2022.1
	KEGG_RIG_I_LIKE_RECEPTOR_SIGNALING_PATHWAY	KEGG_RIG_I_LIKE_RECEPTOR_SIGNALING_PATHWAY	55	0.600147	1.48977	0.0112102	0.0877898	0.0723424	2209	tags=35%, list=11%, signal=31%	Cxcl10/Il12b/Tnf/Irf7/Dhx58/Ikbke/Ikbkg/Mapk13/Ddx58/Casp8/Fadd/Traf3/Atg5/Tank/Cyld/Traf2/Tradd/Nlrx1/Ifih1	Smoke_2month_vs_control	MSigDB_C2_CP	v2022.1
	REACTOME_IKK_COMPLEX_RECRUITMENT_MEDIATED_BY_RIP1	REACTOME_IKK_COMPLEX_RECRUITMENT_MEDIATED_BY_RIP1	19	0.779902	1.64123	0.0116394	0.0908608	0.074873	727	tags=26%, list=4%, signal=25%	Cd14/Ly96/Birc3/Ikbkg/Ripk3	Smoke_2month_vs_control	MSigDB_C2_CP	v2022.1
	PID_BMP_PATHWAY	PID_BMP_PATHWAY	41	-0.603422	-1.51118	0.0116848	0.0909268	0.0749273	4348	tags=46%, list=22%, signal=36%	Smad7/Bmpr2/Ppm1a/Rgma/Ctdsp1/Smad4/Xiap/Smad5/Ski/Sostdc1/Ctdspl/Rgmb/Smurf2/Bambi/Ppp1r15a/Smad6/Bmp6/Bmp7/Chrdl1	Smoke_2month_vs_control	MSigDB_C2_CP	v2022.1
	REACTOME_DEGRADATION_OF_AXIN	REACTOME_DEGRADATION_OF_AXIN	51	0.615587	1.51767	0.0117763	0.0913496	0.0752757	4540	tags=71%, list=23%, signal=54%	Psma5/Psmb8/Psmd8/Psmd10/Psme4/Psma7/Psmb9/Psmd13/Psmd14/Psme3/Psma1/Psmb5/Psmb6/Psma4/Psmd2/Psme1/Psmb2/Axin2/Psmd11/Psmb3/Psmb7/Psmb10/Psmd9/Psmd6/Psmb1/Psma6/Psmd12/Psmd5/Psmc6/Psmb4/Psma2/Psmd1/Psmc3/Psma8/Psmd7/Psmd3	Smoke_2month_vs_control	MSigDB_C2_CP	v2022.1
	REACTOME_ABC_FAMILY_PROTEINS_MEDIATED_TRANSPORT	REACTOME_ABC_FAMILY_PROTEINS_MEDIATED_TRANSPORT	95	0.539006	1.46181	0.0119265	0.0922244	0.0759966	4180	tags=57%, list=22%, signal=45%	Abcb6/Abcg1/Abcc1/Psma5/Psmb8/Psmd8/Abcc5/Psmd10/Erlec1/Psme4/Psma7/Abcd2/Cftr/Psmb9/Psmd13/Psmd14/Psme3/Psma1/Psmb5/Psmb6/Abcc4/Abcb9/Abcb4/Derl2/Abcb8/Psma4/Psmd2/Psme1/Psmb2/Derl3/Psmd11/Abcd3/Derl1/Abcc3/Psmb3/Psmb7/Eif2s1/Psmb10/Psmd9/Psmd6/Psmb1/Psma6/Abca9/Psmd12/Psmd5/Abcb7/Os9/Psmc6/Vcp/Psmb4/Psma2/Psmd1/Psmc3/Psma8	Smoke_2month_vs_control	MSigDB_C2_CP	v2022.1
	WP_COMPLEMENT_SYSTEM	WP_COMPLEMENT_SYSTEM	89	0.53886	1.45599	0.0119925	0.0924434	0.0761771	1258	tags=26%, list=6%, signal=24%	C3ar1/Cfb/Itgax/Fcer2a/Tlr2/Spp1/Fcgr4/F10/Adm/Itgb2/Was/Fgg/C3/Selp/C1s1/Arrb2/Gna15/Selplg/Cfi/Ptx3/F13a1/Cfp/Fga	Smoke_2month_vs_control	MSigDB_C2_CP	v2022.1
	WP_SARS_CORONAVIRUS_AND_INNATE_IMMUNITY	WP_SARS_CORONAVIRUS_AND_INNATE_IMMUNITY	23	0.726763	1.55344	0.0120688	0.0927409	0.0764223	4274	tags=57%, list=22%, signal=44%	Ikbke/Stat1/Ddx58/Ifnar2/Ace2/Traf3/Tyk2/Ifih1/Ifnar1/Tbk1/Stat2/Tlr3/Irf9	Smoke_2month_vs_control	MSigDB_C2_CP	v2022.1
	WP_FERROPTOSIS	WP_FERROPTOSIS	60	0.590372	1.49062	0.0123427	0.0945505	0.0779134	1839	tags=33%, list=9%, signal=30%	Slc7a11/Hmox1/Gclm/Txnrd1/Gclc/Slc40a1/Gch1/Cybb/Cp/Gss/Tfrc/Lpcat3/Sat1/Slc39a14/Ncoa4/Fth1/Atg5/Acsl4/Slc38a1/Slc3a2	Smoke_2month_vs_control	MSigDB_C2_CP	v2022.1
	REACTOME_CREATION_OF_C4_AND_C2_ACTIVATORS	REACTOME_CREATION_OF_C4_AND_C2_ACTIVATORS	16	0.776551	1.58482	0.0123822	0.0945581	0.0779197	754	tags=31%, list=4%, signal=30%	C1qc/C1qa/C1qb/Igkv8-30/C1s1	Smoke_2month_vs_control	MSigDB_C2_CP	v2022.1
	WP_LIPID_METABOLISM_IN_SENESCENT_CELLS	WP_LIPID_METABOLISM_IN_SENESCENT_CELLS	20	0.770225	1.62902	0.0127827	0.0952511	0.0784908	1360	tags=30%, list=7%, signal=28%	Pla2g7/Ptgs2/Alox5/Pla2g2d/Pla2g4a/Cdkn1a	Smoke_2month_vs_control	MSigDB_C2_CP	v2022.1
	WP_MIR5093P_ALTERATION_OF_YAP1ECM_AXIS	WP_MIR5093P_ALTERATION_OF_YAP1ECM_AXIS	17	-0.751295	-1.6052	0.0127221	0.0952511	0.0784908	2513	tags=76%, list=13%, signal=67%	Yap1/Tead3/Sparc/Thbs2/Fn1/Bcar1/Tead1/Ednra/Tead2/Col5a1/Snai2/Gpc6/Tead4	Smoke_2month_vs_control	MSigDB_C2_CP	v2022.1
	REACTOME_PHOSPHOLIPASE_C_MEDIATED_CASCADE_FGFR2	REACTOME_PHOSPHOLIPASE_C_MEDIATED_CASCADE_FGFR2	18	-0.742329	-1.60372	0.0125932	0.0952511	0.0784908	1444	tags=28%, list=7%, signal=26%	Fgf7/Fgf9/Fgf18/Fgf2/Fgf1	Smoke_2month_vs_control	MSigDB_C2_CP	v2022.1
	KEGG_TRYPTOPHAN_METABOLISM	KEGG_TRYPTOPHAN_METABOLISM	35	0.679246	1.57611	0.0125176	0.0952511	0.0784908	743	tags=14%, list=4%, signal=14%	Cyp1a1/Cyp1b1/Kynu/Aox1/Kmo	Smoke_2month_vs_control	MSigDB_C2_CP	v2022.1
	PID_RET_PATHWAY	PID_RET_PATHWAY	38	-0.627392	-1.55221	0.0128603	0.0952511	0.0784908	3143	tags=47%, list=16%, signal=40%	Pdlim7/Pik3ca/Frs2/Pik3r1/Ptk2/Mapk8/Crk/Sos1/Prkca/Jun/Bcar1/Irs2/Ret/Gdnf/Irs1/Dok4/Shank3/Gfra1	Smoke_2month_vs_control	MSigDB_C2_CP	v2022.1
	WP_FGF23_SIGNALING_IN_HYPOPHOSPHATEMIC_RICKETS_AND_RELATED_DISORDERS	WP_FGF23_SIGNALING_IN_HYPOPHOSPHATEMIC_RICKETS_AND_RELATED_DISORDERS	23	0.725093	1.54987	0.0126469	0.0952511	0.0784908	1360	tags=35%, list=7%, signal=32%	Spp1/Galnt3/Enpp1/Nfkb2/Phex/Alpl/Fam20c/Cdkn1a	Smoke_2month_vs_control	MSigDB_C2_CP	v2022.1
	REACTOME_COPI_INDEPENDENT_GOLGI_TO_ER_RETROGRADE_TRAFFIC	REACTOME_COPI_INDEPENDENT_GOLGI_TO_ER_RETROGRADE_TRAFFIC	44	-0.599324	-1.52647	0.0127531	0.0952511	0.0784908	1370	tags=23%, list=7%, signal=21%	Dctn4/Bicd2/Dctn6/Tubb1/Rab6b/Tuba8/Tubb2a/Bicd1/Tubb2b/Tubb4a	Smoke_2month_vs_control	MSigDB_C2_CP	v2022.1
	REACTOME_DISEASES_OF_DNA_REPAIR	REACTOME_DISEASES_OF_DNA_REPAIR	50	0.614499	1.51135	0.0128491	0.0952511	0.0784908	4192	tags=44%, list=22%, signal=35%	Rad51/Rfc5/Dna2/Rfc4/Rfc3/Rad51b/Brca1/Xrcc2/Rpa3/Neil1/Mre11a/Rad51c/Msh6/Top3a/Pms2/Rpa2/Rfc2/Mlh1/Rad9b/Rpa1/Msh2/Atm	Smoke_2month_vs_control	MSigDB_C2_CP	v2022.1
	WP_MODULATORS_OF_TCR_SIGNALING_AND_T_CELL_ACTIVATION	WP_MODULATORS_OF_TCR_SIGNALING_AND_T_CELL_ACTIVATION	60	0.588659	1.48629	0.0127225	0.0952511	0.0784908	3386	tags=42%, list=17%, signal=34%	Malt1/Cd5/Vav1/Tnfaip3/Lcp2/Ptpn6/Ikbkg/Map3k8/Grb2/Cd3g/Rel/Cd28/Cd3d/Card11/Sh2d1a/Map4k1/Zap70/Cd3e/Lck/Rhoh/Nfkb1/Lat/Map3k14/Bcl10/Zfp36l1	Smoke_2month_vs_control	MSigDB_C2_CP	v2022.1
	PID_IL4_2PATHWAY	PID_IL4_2PATHWAY	60	0.587944	1.48449	0.0128491	0.0952511	0.0784908	2612	tags=38%, list=13%, signal=33%	Pigr/Fcer2a/Ccl17/Spi1/Ptpn6/Selp/Egr2/Grb2/Irf4/Fes/Parp14/Il4ra/Jak2/Stat5a/Col1a1/Socs3/Myb/Mybl1/Jak3/Il13ra1/Shc1/Cbl/Il2rg	Smoke_2month_vs_control	MSigDB_C2_CP	v2022.1
	WP_GDNFRET_SIGNALING_AXIS	WP_GDNFRET_SIGNALING_AXIS	22	-0.706704	-1.59103	0.0130105	0.0957872	0.0789326	1902	tags=36%, list=10%, signal=33%	Foxc1/Gli3/Sall1/Slit2/Fat4/Ret/Gdnf/Gfra1	Smoke_2month_vs_control	MSigDB_C2_CP	v2022.1
	KEGG_AMINO_SUGAR_AND_NUCLEOTIDE_SUGAR_METABOLISM	KEGG_AMINO_SUGAR_AND_NUCLEOTIDE_SUGAR_METABOLISM	42	0.642072	1.53763	0.0129875	0.0957872	0.0789326	3470	tags=52%, list=18%, signal=43%	Npl/Gnpda1/Amdhd2/Hk3/Renbp/Hexa/Hexb/Cmas/Galk2/Ugdh/Pgm3/Nans/Pgm2/Uxs1/Nagk/Gmppa/Pmm1/Cyb5r1/Gmppb/Hk2/Pmm2/Gpi1	Smoke_2month_vs_control	MSigDB_C2_CP	v2022.1
	REACTOME_FGFRL1_MODULATION_OF_FGFR1_SIGNALING	REACTOME_FGFRL1_MODULATION_OF_FGFR1_SIGNALING	13	-0.779726	-1.57581	0.0131671	0.0966115	0.0796118	2841	tags=31%, list=15%, signal=26%	Fgfrl1/Spred2/Fgf18/Fgf2	Smoke_2month_vs_control	MSigDB_C2_CP	v2022.1
	WP_OXIDATIVE_DAMAGE_RESPONSE	WP_OXIDATIVE_DAMAGE_RESPONSE	38	0.657074	1.54198	0.0132404	0.0966115	0.0796118	2059	tags=42%, list=11%, signal=38%	C3ar1/C1qc/C1qa/C1qb/Nfkbie/Tnf/Casp3/Tnfrsf1b/C1s1/Mapk13/Bak1/Cdkn1a/Traf3/Traf2/Bag4/C5ar1	Smoke_2month_vs_control	MSigDB_C2_CP	v2022.1
	PID_TNF_PATHWAY	PID_TNF_PATHWAY	45	0.629888	1.52473	0.0132316	0.0966115	0.0796118	3129	tags=51%, list=16%, signal=43%	Tnf/Tnfaip3/Birc3/Tnfrsf1b/Ikbkg/Stat1/Casp8/Adam17/Fadd/Rffl/Cyld/Txn1/Traf2/Bag4/Sqstm1/Tradd/Tnfrsf1a/Map3k7/Nfkb1/Smpd1/Traf1/Nsmaf/Birc2	Smoke_2month_vs_control	MSigDB_C2_CP	v2022.1
	WP_CANCER_IMMUNOTHERAPY_BY_CTLA4_BLOCKADE	WP_CANCER_IMMUNOTHERAPY_BY_CTLA4_BLOCKADE	14	0.824428	1.64668	0.0134618	0.0979368	0.0807039	1517	tags=50%, list=8%, signal=46%	Cd86/Cd80/Ctla4/Ptpn6/H2-Eb1/Cd28/Pik3cd	Smoke_2month_vs_control	MSigDB_C2_CP	v2022.1
	WP_STING_PATHWAY_IN_KAWASAKILIKE_DISEASE_AND_COVID19	WP_STING_PATHWAY_IN_KAWASAKILIKE_DISEASE_AND_COVID19	19	0.772997	1.6267	0.0137302	0.0993019	0.0818288	1252	tags=37%, list=6%, signal=34%	Fcgr2b/Il1b/Nfkbie/Ikbke/Ikbkg/Gsdmd/Rel	Smoke_2month_vs_control	MSigDB_C2_CP	v2022.1
	PID_CERAMIDE_PATHWAY	PID_CERAMIDE_PATHWAY	44	0.626969	1.50975	0.0137076	0.0993019	0.0818288	3757	tags=61%, list=19%, signal=50%	Tnf/Ctsd/Birc3/Cradd/Prkcd/Casp8/Fadd/Eif2ak2/Bid/Myc/Traf2/Bag4/Bax/Sphk2/Tradd/Asah1/Raf1/Tnfrsf1a/Prkra/Map2k1/Nfkb1/Smpd1/Map2k2/Map3k1/Bad/Madd/Ripk1	Smoke_2month_vs_control	MSigDB_C2_CP	v2022.1
	REACTOME_FGFR2_LIGAND_BINDING_AND_ACTIVATION	REACTOME_FGFR2_LIGAND_BINDING_AND_ACTIVATION	19	-0.722444	-1.57426	0.014076	0.10133	0.0834997	3546	tags=32%, list=18%, signal=26%	Fgf7/Fgfbp1/Fgf9/Fgf18/Fgf2/Fgf1	Smoke_2month_vs_control	MSigDB_C2_CP	v2022.1
	REACTOME_A_TETRASACCHARIDE_LINKER_SEQUENCE_IS_REQUIRED_FOR_GAG_SYNTHESIS	REACTOME_A_TETRASACCHARIDE_LINKER_SEQUENCE_IS_REQUIRED_FOR_GAG_SYNTHESIS	25	-0.674831	-1.56533	0.014093	0.10133	0.0834997	1259	tags=36%, list=6%, signal=34%	Sdc3/Sdc2/Hspg2/Gpc1/Cspg4/Gpc3/Gpc6/Dcn/Bcan	Smoke_2month_vs_control	MSigDB_C2_CP	v2022.1
	REACTOME_RESPIRATORY_ELECTRON_TRANSPORT_ATP_SYNTHESIS_BY_CHEMIOSMOTIC_COUPLING_AND_HEAT_PRODUCTION_BY_UNCOUPLING_PROTEINS	REACTOME_RESPIRATORY_ELECTRON_TRANSPORT_ATP_SYNTHESIS_BY_CHEMIOSMOTIC_COUPLING_AND_HEAT_PRODUCTION_BY_UNCOUPLING_PROTEINS	107	-0.468171	-1.38506	0.0143527	0.102896	0.0847906	5407	tags=50%, list=28%, signal=37%	Atp5d/Cox4i1/Ndufb7/Surf1/Cox20/Ndufb9/Etfb/Atp5j2/Cyc1/Slc25a14/Cox6a1/Ndufb5/Uqcrc1/Atp5h/Uqcrc2/Trap1/Atp5k/Sdhb/Ndufs2/Atp5a1/Uqcrh/Sco1/Etfa/Ndufs5/Sdha/Atp5j/Ndufab1/Ndufb3/Ndufb11/Uqcr11/Uqcrb/Ndufa4/Atp5o/Ndufaf4/Ecsit/Ndufs7/Atp5b/Atp5g1/Ndufc1/Ndufv1/Ndufs1/Ndufb2/Ndufa13/Slc25a27/Ndufs8/Timmdc1/Ndufa5/Ndufb10/Ndufaf6/Sco2/Ucp3/Pm20d1/Coq10b/Ucp1	Smoke_2month_vs_control	MSigDB_C2_CP	v2022.1
	WP_CONTROL_OF_IMMUNE_TOLERANCE_BY_VASOACTIVE_INTESTINAL_PEPTIDE	WP_CONTROL_OF_IMMUNE_TOLERANCE_BY_VASOACTIVE_INTESTINAL_PEPTIDE	13	0.797661	1.56318	0.0145825	0.103637	0.0854009	1598	tags=38%, list=8%, signal=35%	Cd86/Cd80/Ctla4/Cd28/Tgfb1	Smoke_2month_vs_control	MSigDB_C2_CP	v2022.1
	WP_HEPATITIS_C_AND_HEPATOCELLULAR_CARCINOMA	WP_HEPATITIS_C_AND_HEPATOCELLULAR_CARCINOMA	47	0.624472	1.52202	0.0145739	0.103637	0.0854009	1713	tags=36%, list=9%, signal=33%	Birc5/Ptgs2/Rrm2/Birc3/Casp3/Cd44/Grb2/Tgfbr1/Il6/Hif1a/E2f2/Brca1/Cdkn1a/Myof/Tgfb1/Casp7/Myc	Smoke_2month_vs_control	MSigDB_C2_CP	v2022.1
	WP_COMPLEMENT_SYSTEM_IN_NEURONAL_DEVELOPMENT_AND_PLASTICITY	WP_COMPLEMENT_SYSTEM_IN_NEURONAL_DEVELOPMENT_AND_PLASTICITY	92	0.526969	1.42911	0.0145286	0.103637	0.0854009	2065	tags=27%, list=11%, signal=24%	C3ar1/Cfb/C1qc/C1qa/Itgam/Cx3cr1/C1qb/Itgax/Itgb2/Casp3/C3/C1s1/Plscr1/Cfi/Casp8/Atp10a/Cfp/Bak1/Bid/Tgfb1/Casp7/Bax/Axl/C5ar1/Atp8b1	Smoke_2month_vs_control	MSigDB_C2_CP	v2022.1
	REACTOME_HOST_INTERACTIONS_OF_HIV_FACTORS	REACTOME_HOST_INTERACTIONS_OF_HIV_FACTORS	119	0.492618	1.38997	0.0147214	0.104323	0.0859662	4180	tags=50%, list=22%, signal=40%	Nup37/Psma5/Psmb8/Psmd8/Cd28/Rcc1/Psmd10/Psme4/Psma7/Aaas/Psmb9/Psmd13/Hck/Psmd14/Ap1s1/Psme3/Psma1/Slc25a5/Psmb5/Psmb6/Nup93/Lck/Ap2s1/Nupl2/Ndc1/Dock2/Psma4/Ap1s3/B2m/Rangap1/Psmd2/Psme1/Atp6v1h/Psmb2/Npm1/Psmd11/Elmo1/Psmb3/Psmb7/Ap2a1/Psmb10/Psmd9/Psmd6/Psmb1/Psma6/Ap1m2/Psmd12/Psmd5/Pak2/Nup35/Psmc6/Cdk9/Psmb4/Ap1b1/Nup62/Psma2/Ap2m1/Psmd1/Psmc3/Psma8	Smoke_2month_vs_control	MSigDB_C2_CP	v2022.1
	BIOCARTA_GHRELIN_PATHWAY	BIOCARTA_GHRELIN_PATHWAY	13	-0.772037	-1.56028	0.0148415	0.104571	0.0861708	1400	tags=38%, list=7%, signal=36%	Igfbp4/Rapgef5/Igfbp5/Igfbp6/Igfbp3	Smoke_2month_vs_control	MSigDB_C2_CP	v2022.1
	WP_NUCLEOTIDEBINDING_OLIGOMERIZATION_DOMAIN_NOD_PATHWAY	WP_NUCLEOTIDEBINDING_OLIGOMERIZATION_DOMAIN_NOD_PATHWAY	32	0.676302	1.53624	0.0148248	0.104571	0.0861708	1710	tags=31%, list=9%, signal=29%	Il1b/Naip2/Casp4/Aim2/Casp1/Ikbkg/Pycard/Casp8/Mefv/Casp7	Smoke_2month_vs_control	MSigDB_C2_CP	v2022.1
	BIOCARTA_TH1TH2_PATHWAY	BIOCARTA_TH1TH2_PATHWAY	19	0.766829	1.61372	0.0149889	0.105308	0.0867777	1693	tags=37%, list=9%, signal=34%	Cd86/Il12b/Ifngr2/H2-Eb1/Il18r1/Cd28/Il4ra	Smoke_2month_vs_control	MSigDB_C2_CP	v2022.1
	REACTOME_INTERLEUKIN_RECEPTOR_SHC_SIGNALING	REACTOME_INTERLEUKIN_RECEPTOR_SHC_SIGNALING	27	0.70363	1.56064	0.015348	0.107523	0.0886037	2612	tags=44%, list=13%, signal=39%	Csf2rb2/Csf2/Csf2ra/Ptpn6/Grb2/Pik3cd/Jak2/Gab2/Inpp5d/Jak3/Shc1/Il2rg	Smoke_2month_vs_control	MSigDB_C2_CP	v2022.1
	KEGG_GAP_JUNCTION	KEGG_GAP_JUNCTION	77	-0.493858	-1.39813	0.0155728	0.108789	0.0896462	4093	tags=45%, list=21%, signal=36%	Egf/Tjp1/Mapk3/Pdgfa/Prkg2/Adcy6/Gnas/Kras/Tubb6/Adcy3/Pdgfrb/Tuba1a/Adrb1/Adcy4/Sos1/Prkca/Gna11/Itpr1/Adcy1/Adcy9/Prkcg/Prkg1/Tubb1/Adcy2/Pdgfb/Tuba8/Egfr/Gucy1a2/Tubb2a/Adcy5/Adcy8/Pdgfd/Tubb2b/Plcb1/Tubb4a	Smoke_2month_vs_control	MSigDB_C2_CP	v2022.1
	WP_G_PROTEIN_SIGNALING_PATHWAYS	WP_G_PROTEIN_SIGNALING_PATHWAYS	87	-0.502554	-1.43433	0.0156655	0.109126	0.0899243	3875	tags=40%, list=20%, signal=32%	Akap8/Prkcz/Adcy6/Gnas/Kras/Gna13/Adcy3/Prkar1a/Pde4b/Rras/Adcy4/Akap5/Gng4/Prkca/Gna11/Gna12/Itpr1/Gng11/Prkd1/Pde8b/Prkch/Pde4d/Adcy1/Adcy9/Prkce/Prkcg/Pde7b/Pde4a/Adcy2/Gnao1/Akap12/Adcy5/Adcy8/Kcnj3/Akap6	Smoke_2month_vs_control	MSigDB_C2_CP	v2022.1
	REACTOME_ACETYLCHOLINE_BINDING_AND_DOWNSTREAM_EVENTS	REACTOME_ACETYLCHOLINE_BINDING_AND_DOWNSTREAM_EVENTS	14	0.819706	1.63725	0.0157711	0.109551	0.0902747	382	tags=7%, list=2%, signal=7%	Chrna7	Smoke_2month_vs_control	MSigDB_C2_CP	v2022.1
	REACTOME_RHO_GTPASES_ACTIVATE_ROCKS	REACTOME_RHO_GTPASES_ACTIVATE_ROCKS	19	-0.717795	-1.56413	0.0158256	0.10962	0.0903314	2908	tags=58%, list=15%, signal=49%	Myh9/Ppp1r12a/Rock2/Ppp1r12b/Rhoc/Myl6/Myh11/Myh14/Myl9/Rhob/Myh10	Smoke_2month_vs_control	MSigDB_C2_CP	v2022.1
	REACTOME_ACTIVATION_OF_IRF3_IRF7_MEDIATED_BY_TBK1_IKK_EPSILON	REACTOME_ACTIVATION_OF_IRF3_IRF7_MEDIATED_BY_TBK1_IKK_EPSILON	14	0.81892	1.63568	0.0160605	0.110934	0.0914143	1925	tags=50%, list=10%, signal=45%	Cd14/Ly96/Irf7/Ikbke/Traf3/Tank/Tlr4	Smoke_2month_vs_control	MSigDB_C2_CP	v2022.1
	REACTOME_O_GLYCOSYLATION_OF_TSR_DOMAIN_CONTAINING_PROTEINS	REACTOME_O_GLYCOSYLATION_OF_TSR_DOMAIN_CONTAINING_PROTEINS	36	-0.609734	-1.49385	0.0161055	0.110934	0.0914143	2428	tags=42%, list=13%, signal=37%	Adamtsl2/Thbs2/Adamtsl3/Sbspon/Adamtsl5/Pofut2/Adamts9/Thsd7a/Adamts20/Adamts10/Thbs1/Thsd1/Thsd4/Adamts1/Adamtsl1	Smoke_2month_vs_control	MSigDB_C2_CP	v2022.1
	BIOCARTA_LAIR_PATHWAY	BIOCARTA_LAIR_PATHWAY	14	0.81769	1.63322	0.0166392	0.111184	0.0916204	1051	tags=57%, list=5%, signal=54%	Tnf/Il1a/Itgb2/C3/Selp/Selplg/Vcam1/Il6	Smoke_2month_vs_control	MSigDB_C2_CP	v2022.1
	WP_CELLS_AND_MOLECULES_INVOLVED_IN_LOCAL_ACUTE_INFLAMMATORY_RESPONSE	WP_CELLS_AND_MOLECULES_INVOLVED_IN_LOCAL_ACUTE_INFLAMMATORY_RESPONSE	14	0.81769	1.63322	0.0166392	0.111184	0.0916204	1051	tags=57%, list=5%, signal=54%	Tnf/Il1a/Itgb2/C3/Selp/Selplg/Vcam1/Il6	Smoke_2month_vs_control	MSigDB_C2_CP	v2022.1
	SA_MMP_CYTOKINE_CONNECTION	SA_MMP_CYTOKINE_CONNECTION	15	0.778154	1.57273	0.0165115	0.111184	0.0916204	623	tags=40%, list=3%, signal=39%	Il1b/Fcgr4/Tnf/Csf1/Tnfrsf1b/Cd44	Smoke_2month_vs_control	MSigDB_C2_CP	v2022.1
	WP_CODEINE_AND_MORPHINE_METABOLISM	WP_CODEINE_AND_MORPHINE_METABOLISM	12	-0.796872	-1.56977	0.0164693	0.111184	0.0916204	1073	tags=17%, list=6%, signal=16%	Cyp2d22/Abcb1a	Smoke_2month_vs_control	MSigDB_C2_CP	v2022.1
	REACTOME_FGFR1C_LIGAND_BINDING_AND_ACTIVATION	REACTOME_FGFR1C_LIGAND_BINDING_AND_ACTIVATION	11	-0.81298	-1.56153	0.0163976	0.111184	0.0916204	1444	tags=36%, list=7%, signal=34%	Fgfr1/Fgf9/Fgf2/Fgf1	Smoke_2month_vs_control	MSigDB_C2_CP	v2022.1
	REACTOME_REGULATED_NECROSIS	REACTOME_REGULATED_NECROSIS	49	0.625561	1.53391	0.0162118	0.111184	0.0916204	2133	tags=35%, list=11%, signal=31%	Il1b/Il1a/Casp4/Birc3/Casp3/Mlkl/Casp1/Ripk3/Gsdmd/Casp8/Bak1/Fadd/Traf2/Bax/Tradd/Flot1/Sdcbp	Smoke_2month_vs_control	MSigDB_C2_CP	v2022.1
	REACTOME_AGGREPHAGY	REACTOME_AGGREPHAGY	31	-0.63083	-1.52147	0.0165696	0.111184	0.0916204	3397	tags=45%, list=18%, signal=37%	Dync1li2/Tubb6/Park7/Hsf1/Tuba1a/Dynll1/Hsp90aa1/Ubc/Arl13b/Tubb1/Tuba8/Tubb2a/Tubb2b/Tubb4a	Smoke_2month_vs_control	MSigDB_C2_CP	v2022.1
	REACTOME_INTERLEUKIN_12_FAMILY_SIGNALING	REACTOME_INTERLEUKIN_12_FAMILY_SIGNALING	51	0.605235	1.49215	0.0165809	0.111184	0.0916204	1894	tags=25%, list=10%, signal=23%	Il12b/Ebi3/Lcp1/Sod2/Gsto1/Stat1/Taldo1/Crlf1/Bola2/Lmnb1/Jak2/Tyk2/Capza1	Smoke_2month_vs_control	MSigDB_C2_CP	v2022.1
	WP_HEMATOPOIETIC_STEM_CELL_DIFFERENTIATION	WP_HEMATOPOIETIC_STEM_CELL_DIFFERENTIATION	52	0.592631	1.46403	0.0163832	0.111184	0.0916204	1059	tags=29%, list=5%, signal=27%	Il1b/Csf2/Gypa/Vav1/Il1a/Csf1/Nckap1l/Spi1/Pim1/Nfatc2/Trim29/Ciita/Muc1/Il6/Irf5	Smoke_2month_vs_control	MSigDB_C2_CP	v2022.1
	WP_NONGENOMIC_ACTIONS_OF_125_DIHYDROXYVITAMIN_D3	WP_NONGENOMIC_ACTIONS_OF_125_DIHYDROXYVITAMIN_D3	73	0.554133	1.4507	0.0163937	0.111184	0.0916204	2884	tags=37%, list=15%, signal=32%	Rsad2/Ccl2/Tlr2/Tnf/Relb/Tlr8/Ifngr2/Med1/Oas2/Mapk13/Nfkb2/Plcb2/Stat1/Il6/Prkcd/Ifnar2/Plcg2/Vdr/Tyk2/Tlr4/Ifi27l2a/Tnfrsf1a/Camp/Camk2g/Nras/Nfkb1/Prkcb	Smoke_2month_vs_control	MSigDB_C2_CP	v2022.1
	WP_CALCIUM_REGULATION_IN_CARDIAC_CELLS	WP_CALCIUM_REGULATION_IN_CARDIAC_CELLS	143	-0.445268	-1.37549	0.0163719	0.111184	0.0916204	3011	tags=34%, list=16%, signal=29%	Prkar1a/Gja5/Adrb1/Stim2/Adrb2/Kcnb1/Adcy4/Rgs11/Fkbp1a/Gng4/Rgs5/Pkig/Chrm1/Prkca/Gjb6/Anxa6/Gna11/Ywhaq/Itpr1/Cacna1d/Gng11/Atp2a3/Prkd1/Ryr1/Gja4/Camk2a/Prkch/Cacna1e/Gng2/Adcy1/Adcy9/Prkce/Ryr3/Prkcg/Adcy2/Gnao1/Gjc1/Casq1/Adcy5/Cacna1c/Adcy8/Kcnj3/Kcnj5/Atp1b2/Atp2a2/Adrb3/Casq2/Ryr2/Pln	Smoke_2month_vs_control	MSigDB_C2_CP	v2022.1
	REACTOME_BASE_EXCISION_REPAIR	REACTOME_BASE_EXCISION_REPAIR	42	0.633349	1.51674	0.016753	0.111641	0.0919968	4708	tags=64%, list=24%, signal=49%	Rfc5/Pole/Rfc4/Pole2/Rfc3/Pnkp/Rpa3/Mbd4/Neil1/Lig1/Fen1/Pot1a/Parp1/Apex1/Terf1/Tinf2/Pcna/Acd/Rpa2/Rfc2/Rpa1/Parp2/Parg/Mpg/Pold3/Neil3/Pold4	Smoke_2month_vs_control	MSigDB_C2_CP	v2022.1
	REACTOME_IRON_UPTAKE_AND_TRANSPORT	REACTOME_IRON_UPTAKE_AND_TRANSPORT	51	0.604698	1.49082	0.016834	0.111878	0.0921922	2369	tags=45%, list=12%, signal=40%	Lcn2/Atp6v0d2/Hmox1/Slc40a1/Cp/Tcirg1/Atp6v0a1/Atp6v1b2/Atp6v1g2/Atp6v0c/Tfrc/Atp6v1c1/Atp6v1a/Atp6v0d1/Atp6v1d/Fth1/Steap2/Aco1/Atp6v1g1/Atp6v0e/Atp6v1e1/Hmox2/Atp6v0b	Smoke_2month_vs_control	MSigDB_C2_CP	v2022.1
	PID_ATR_PATHWAY	PID_ATR_PATHWAY	39	0.632965	1.49891	0.0171617	0.113498	0.0935268	2524	tags=28%, list=13%, signal=25%	Ccna2/Rad51/Rfc5/Plk1/Clspn/Rfc4/Cdc6/Rfc3/Tipin/Mdm2/Mcm2	Smoke_2month_vs_control	MSigDB_C2_CP	v2022.1
	REACTOME_CYCLIN_A_CDK2_ASSOCIATED_EVENTS_AT_S_PHASE_ENTRY	REACTOME_CYCLIN_A_CDK2_ASSOCIATED_EVENTS_AT_S_PHASE_ENTRY	80	0.546611	1.45107	0.0171701	0.113498	0.0935268	4540	tags=64%, list=23%, signal=49%	Ccna2/Cks1b/Psma5/Psmb8/Psmd8/Psmd10/Cdkn1a/Psma7/Myc/Psmb9/Psmd13/Lin9/Fzr1/Psmd14/Psme3/Psma1/Psmb5/Psmb6/Skp2/Rb1/Psma4/Tfdp2/Psmd2/Psme1/Psmb2/Psmd11/Ccne2/Psmb3/Psmb7/Psmb10/Psmd9/Psmd6/Psmb1/Cdk7/Psma6/Psmd12/Psmd5/Psmc6/Rbl2/Cdk4/Cdkn1b/Psmb4/Psma2/Lin54/Psmd1/Cdc25a/Psmc3/Mnat1/Tfdp1/Psmd7/Psmd3	Smoke_2month_vs_control	MSigDB_C2_CP	v2022.1
	REACTOME_SIGNAL_REGULATORY_PROTEIN_FAMILY_INTERACTIONS	REACTOME_SIGNAL_REGULATORY_PROTEIN_FAMILY_INTERACTIONS	14	0.816383	1.63061	0.017218	0.113509	0.0935363	1026	tags=50%, list=5%, signal=47%	Tyrobp/Fyb/Sftpd/Sirpa/Ptpn6/Ptk2b/Grb2	Smoke_2month_vs_control	MSigDB_C2_CP	v2022.1
	REACTOME_TRIGLYCERIDE_METABOLISM	REACTOME_TRIGLYCERIDE_METABOLISM	32	-0.637683	-1.53018	0.0173771	0.114252	0.0941485	2952	tags=34%, list=15%, signal=29%	Agmo/Cav1/Fabp7/Lpin2/Lipe/Lpin3/Lpin1/Fabp4/Fabp3/Fabp1/Dgat2	Smoke_2month_vs_control	MSigDB_C2_CP	v2022.1
	REACTOME_MYD88_INDEPENDENT_TLR4_CASCADE	REACTOME_MYD88_INDEPENDENT_TLR4_CASCADE	100	0.523157	1.42951	0.0175939	0.115123	0.0948656	3301	tags=36%, list=17%, signal=30%	Cd14/Saa1/Tifa/Ly96/Birc3/Irf7/Saa2/Usp18/Ikbke/Ikbkg/Ripk3/Nfkb2/Map2k6/Map3k8/Mapkapk3/Casp8/Fadd/Traf3/Irak2/Tank/Traf2/Tlr4/Nlrx1/Rps6ka1/Nlrc5/N4bp1/Map3k7/Map2k1/Nfkb1/Rps6ka3/Birc2/Vrk3/Nkiras2/Tbk1/Nfkbib/Usp14	Smoke_2month_vs_control	MSigDB_C2_CP	v2022.1
	WP_OSTEOBLAST_DIFFERENTIATION_AND_RELATED_DISEASES	WP_OSTEOBLAST_DIFFERENTIATION_AND_RELATED_DISEASES	117	-0.462988	-1.3936	0.0176031	0.115123	0.0948656	3631	tags=36%, list=19%, signal=29%	Fzd1/Fgf7/Fgfr1/Hes2/Hey2/Smad4/Pik3ca/Fzd7/Wnt4/Mapk12/Smad5/Pik3r1/Hey1/Prkdc/Wnt9a/Lrp6/Mapk8/Prkca/Wnt7b/Gli3/Smo/Prkd1/Fzd8/Jag2/Fgf9/Prkch/Wnt10b/Prkce/Fgf18/Fgf2/Prkcg/Notch3/Fgf1/Fgfr3/Fzd4/Notch4/Dll4/Notch1/Wnt2/Mapk10/Dll1/Fgfr4	Smoke_2month_vs_control	MSigDB_C2_CP	v2022.1
	WP_PROTEASOME_DEGRADATION	WP_PROTEASOME_DEGRADATION	54	0.615042	1.52505	0.0179989	0.117399	0.0967412	4169	tags=61%, list=22%, signal=48%	H2-D1/H2-Q2/Psma5/Psmb8/Psmd8/Psmd10/Psma7/Psmb9/Psmd13/Psme3/Psma1/Psmb5/Psmb6/Psma4/Psmd2/Psme1/Psmb2/Psmd11/Psmb3/Psmb7/Psmb10/Psmd9/Psmd6/Psmb1/Psma6/Psmd12/Psmd5/Psmc6/H2-M3/Psmb4/Psma2/Psmd1/Psmc3	Smoke_2month_vs_control	MSigDB_C2_CP	v2022.1
	BIOCARTA_SODD_PATHWAY	BIOCARTA_SODD_PATHWAY	10	0.846633	1.57424	0.0182344	0.118585	0.0977192	2480	tags=90%, list=13%, signal=79%	Tnf/Birc3/Tnfrsf1b/Casp8/Fadd/Traf2/Bag4/Tradd/Tnfrsf1a	Smoke_2month_vs_control	MSigDB_C2_CP	v2022.1
	KEGG_FC_EPSILON_RI_SIGNALING_PATHWAY	KEGG_FC_EPSILON_RI_SIGNALING_PATHWAY	76	0.553925	1.45918	0.0182773	0.118585	0.0977192	1517	tags=24%, list=8%, signal=22%	Csf2/Fcer1g/Tnf/Vav1/Pik3cg/Lcp2/Btk/Pik3r5/Mapk13/Map2k6/Grb2/Pla2g2d/Pla2g4a/Prkcd/Plcg2/Rac2/Syk/Pik3cd	Smoke_2month_vs_control	MSigDB_C2_CP	v2022.1
	REACTOME_COLLAGEN_DEGRADATION	REACTOME_COLLAGEN_DEGRADATION	64	0.57761	1.48434	0.0183621	0.118637	0.0977613	1496	tags=19%, list=8%, signal=17%	Mmp12/Mmp8/Mmp13/Ctsk/Ctsd/Mmp14/Ctsb/Mmp19/Mmp2/Ctsl/Adam17/Col5a2	Smoke_2month_vs_control	MSigDB_C2_CP	v2022.1
	REACTOME_HOMOLOGY_DIRECTED_REPAIR	REACTOME_HOMOLOGY_DIRECTED_REPAIR	95	0.526322	1.42741	0.0184299	0.118637	0.0977613	4269	tags=38%, list=22%, signal=30%	Ccna2/Rad51/Rfc5/Dna2/Clspn/Polh/Pole/Rfc4/Pole2/Rfc3/Rad51b/Brca1/Xrcc2/Rpa3/Eme2/Spidr/Mre11a/Tipin/Fen1/Parp1/Polk/Rad51c/Gen1/Mdc1/Ppp4c/Top3a/Pcna/Rpa2/Rfc2/Rad9b/Rpa1/Parp2/Slx4/Babam1/Atm/Rad52	Smoke_2month_vs_control	MSigDB_C2_CP	v2022.1
	REACTOME_RHO_GTPASES_ACTIVATE_FORMINS	REACTOME_RHO_GTPASES_ACTIVATE_FORMINS	123	0.479149	1.35282	0.0184299	0.118637	0.0977613	2714	tags=28%, list=14%, signal=25%	Birc5/Cdca8/Spc25/Spdl1/Cenpe/Bub1/Aurkb/Cenpk/Cenpf/Incenp/Plk1/Kif2c/Spc24/Zwilch/Cdc20/Nup37/Mad2l1/Kntc1/Cenpi/Cenpl/Cenpa/Bub1b/Pfn1/Cenpq/Cenpo/Fmnl2/Ska1/Ercc6l/Dsn1/Pfn2/Tuba4a/Cenpn/Rangap1/Ndc80/Evl	Smoke_2month_vs_control	MSigDB_C2_CP	v2022.1
	REACTOME_TRANSPORT_OF_BILE_SALTS_AND_ORGANIC_ACIDS_METAL_IONS_AND_AMINE_COMPOUNDS	REACTOME_TRANSPORT_OF_BILE_SALTS_AND_ORGANIC_ACIDS_METAL_IONS_AND_AMINE_COMPOUNDS	82	0.525864	1.3991	0.0185494	0.119094	0.0981382	2031	tags=26%, list=10%, signal=23%	Slc39a2/Slc6a20a/Slc11a1/Slc39a4/Slc40a1/Cp/Slc6a2/Slc44a4/Slc41a2/Slc13a3/Slc13a2/Slc39a1/Slc16a3/Slc39a14/Slc16a7/Runx1/Slc13a4/Slc30a7/Emb/Slc22a12/Slc6a14	Smoke_2month_vs_control	MSigDB_C2_CP	v2022.1
	REACTOME_PARASITE_INFECTION	REACTOME_PARASITE_INFECTION	62	0.565003	1.44002	0.0186384	0.119354	0.0983523	1919	tags=27%, list=10%, signal=25%	Fcgr4/Vav1/Igkv8-30/Nckap1l/Btk/Was/Wipf3/Myo5a/Cyfip2/Grb2/Fgr/Cd3g/Syk/Arpc5/Actr3/Hck/Arpc4	Smoke_2month_vs_control	MSigDB_C2_CP	v2022.1
	REACTOME_PYROPTOSIS	REACTOME_PYROPTOSIS	23	0.708685	1.5148	0.0187373	0.119675	0.0986174	1926	tags=35%, list=10%, signal=31%	Il1b/Il1a/Casp4/Casp3/Casp1/Gsdmd/Bak1/Bax	Smoke_2month_vs_control	MSigDB_C2_CP	v2022.1
	REACTOME_ZBP1_DAI_MEDIATED_INDUCTION_OF_TYPE_I_IFNS	REACTOME_ZBP1_DAI_MEDIATED_INDUCTION_OF_TYPE_I_IFNS	21	0.734835	1.56965	0.018978	0.12025	0.0990905	3931	tags=57%, list=20%, signal=46%	Zbp1/Dtx4/Ikbkg/Ripk3/Nfkb2/Myd88/Nfkb1/Nkiras2/Tbk1/Nfkbib/Ripk1/Tlr3	Smoke_2month_vs_control	MSigDB_C2_CP	v2022.1
	WP_LEUKOTRIENE_METABOLIC_PATHWAY	WP_LEUKOTRIENE_METABOLIC_PATHWAY	12	0.81223	1.56913	0.0189909	0.12025	0.0990905	2618	tags=58%, list=14%, signal=50%	Ggt1/Alox5ap/Alox5/Cyp4f18/Abcc1/Lta4h/Ptgr1	Smoke_2month_vs_control	MSigDB_C2_CP	v2022.1
	REACTOME_HIGHLY_CALCIUM_PERMEABLE_POSTSYNAPTIC_NICOTINIC_ACETYLCHOLINE_RECEPTORS	REACTOME_HIGHLY_CALCIUM_PERMEABLE_POSTSYNAPTIC_NICOTINIC_ACETYLCHOLINE_RECEPTORS	11	0.823466	1.56361	0.0190228	0.12025	0.0990905	382	tags=9%, list=2%, signal=9%	Chrna7	Smoke_2month_vs_control	MSigDB_C2_CP	v2022.1
	REACTOME_G_ALPHA_Q_SIGNALLING_EVENTS	REACTOME_G_ALPHA_Q_SIGNALLING_EVENTS	191	0.438944	1.30744	0.0189332	0.12025	0.0990905	2262	tags=19%, list=12%, signal=17%	Rgs1/Ccl9/Saa1/Rgs16/Fpr2/P2ry6/Gpr65/Btk/Uts2r/Gpr68/Edn1/Cysltr1/Saa2/Gna15/Abhd12/Lpar6/Plcb2/Grb2/Kalrn/Xcr1/Rgs19/Rasgrp1/Prkcd/Grp/P2ry2/Rgs18/Gngt2/Htr2c/F2rl2/Bdkrb2/Cckar/Anxa1/Lpar3/Ffar2/Nmur1/Rps6ka1/P2ry10	Smoke_2month_vs_control	MSigDB_C2_CP	v2022.1
	WP_GALANIN_RECEPTOR_PATHWAY	WP_GALANIN_RECEPTOR_PATHWAY	21	-0.696659	-1.53782	0.0192677	0.121485	0.100109	1085	tags=33%, list=6%, signal=32%	Vegfa/Vamp2/Cdkn1c/Fos/Slc2a4/Ucp1/Adipoq	Smoke_2month_vs_control	MSigDB_C2_CP	v2022.1
	REACTOME_MYOGENESIS	REACTOME_MYOGENESIS	28	-0.641343	-1.51262	0.019436	0.121699	0.100285	4390	tags=57%, list=23%, signal=44%	Mef2c/Tcf3/Tcf12/Mapk11/Cdh4/Tcf4/Myf6/Ctnna1/Mapk12/Mef2a/Mef2d/Abl1/Cdon/Neo1/Boc/Cdh2	Smoke_2month_vs_control	MSigDB_C2_CP	v2022.1
	REACTOME_ECM_PROTEOGLYCANS	REACTOME_ECM_PROTEOGLYCANS	74	-0.505034	-1.42791	0.0193724	0.121699	0.100285	2570	tags=43%, list=13%, signal=38%	Ncam1/Sparc/Lamb2/Lamb1/Col6a1/Matn4/Col5a3/Col6a3/Itga9/Lama3/Fn1/Ptprs/Col4a4/Tgfb3/Lama2/Col4a5/Tgfb2/Lama4/Tnn/Comp/Fmod/Col5a1/Hspg2/Itga8/Aspn/Col6a2/Col4a6/Lum/Dcn/Tnxb/Vtn/Bcan	Smoke_2month_vs_control	MSigDB_C2_CP	v2022.1
	REACTOME_SENSORY_PERCEPTION	REACTOME_SENSORY_PERCEPTION	203	-0.399547	-1.29303	0.0194501	0.121699	0.100285	2945	tags=18%, list=15%, signal=16%	Ldlr/Apob/Sptbn1/Cib2/Sptan1/Stra6/Scnn1b/Sdc3/Ctbp2/Prkca/Myo1c/Gsn/Kcnma1/Rdh5/Stx1a/Cacnb2/Pclo/Clic5/Cacna1d/Kcnmb1/Sdc2/Rbp4/Rab3a/Ebf1/Hspg2/Gpihbp1/Vamp2/Gpc1/Kcnn2/Gpc3/Gpc6/Snap25/Cacna2d2/Rbp1/Retsat/Scn3a/Lrat	Smoke_2month_vs_control	MSigDB_C2_CP	v2022.1
	REACTOME_BILE_ACID_AND_BILE_SALT_METABOLISM	REACTOME_BILE_ACID_AND_BILE_SALT_METABOLISM	43	0.630084	1.50744	0.019554	0.122039	0.100565	723	tags=14%, list=4%, signal=13%	Ch25h/Cyp7b1/Slco1a5/Acox2/Stard5/Osbpl3	Smoke_2month_vs_control	MSigDB_C2_CP	v2022.1
	REACTOME_RA_BIOSYNTHESIS_PATHWAY	REACTOME_RA_BIOSYNTHESIS_PATHWAY	19	-0.707462	-1.54161	0.01966	0.12239	0.100854	2579	tags=32%, list=13%, signal=27%	Adh1/Rdh13/Rdh5/Aldh1a3/Aldh1a2/Cyp26b1	Smoke_2month_vs_control	MSigDB_C2_CP	v2022.1
	REACTOME_ABACAVIR_ADME	REACTOME_ABACAVIR_ADME	10	-0.811523	-1.53647	0.0197507	0.122527	0.100967	950	tags=70%, list=5%, signal=67%	Abcg2/Slc22a1/Adh1/Guk1/Slc22a3/Abcb1a/Pck1	Smoke_2month_vs_control	MSigDB_C2_CP	v2022.1
	WP_THYMIC_STROMAL_LYMPHOPOIETIN_TSLP_SIGNALING_PATHWAY	WP_THYMIC_STROMAL_LYMPHOPOIETIN_TSLP_SIGNALING_PATHWAY	45	0.617014	1.49356	0.0197817	0.122527	0.100967	2933	tags=44%, list=15%, signal=38%	Il7r/Relb/Btk/Nfkb2/Stat1/Il6/Fes/Tec/Crlf2/Myc/Jak2/Hck/Stat5a/Gab2/Lck/Rps6/Cish/Map2k1/Nfkb1/Pi4k2a	Smoke_2month_vs_control	MSigDB_C2_CP	v2022.1
	PID_AURORA_B_PATHWAY	PID_AURORA_B_PATHWAY	37	0.663365	1.54711	0.0200463	0.123854	0.102061	2053	tags=41%, list=11%, signal=36%	Birc5/Cdca8/Kif23/Bub1/Aurkb/Incenp/Kif2c/Aurka/Ncapg/Ncapd2/Racgap1/Cenpa/Smc2/Smc4/Kif20a	Smoke_2month_vs_control	MSigDB_C2_CP	v2022.1
	REACTOME_REDUCTION_OF_CYTOSOLIC_CA_LEVELS	REACTOME_REDUCTION_OF_CYTOSOLIC_CA_LEVELS	11	-0.805079	-1.54635	0.0201455	0.124155	0.102309	1595	tags=36%, list=8%, signal=33%	Slc8a3/Atp2a3/Atp2a2/Atp2a1	Smoke_2month_vs_control	MSigDB_C2_CP	v2022.1
	BIOCARTA_AGR_PATHWAY	BIOCARTA_AGR_PATHWAY	32	-0.633366	-1.51982	0.020687	0.127112	0.104746	4671	tags=50%, list=24%, signal=38%	Itgb1/Pak3/Rac1/Mapk3/Git2/Dmd/Mapk8/Chrm1/Lama3/Lama2/Lama4/Jun/Utrn/Pak4/Egfr/Acta1	Smoke_2month_vs_control	MSigDB_C2_CP	v2022.1
	BIOCARTA_HIVNEF_PATHWAY	BIOCARTA_HIVNEF_PATHWAY	55	0.575604	1.42884	0.0207287	0.127112	0.104746	3757	tags=55%, list=19%, signal=44%	Tnf/Birc3/Casp3/Tnfrsf1b/Cradd/Arhgdib/Prkcd/Casp8/Psen2/Lmnb1/Fadd/Bid/Casp7/Traf2/Bag4/Tradd/Mdm2/Tnfrsf1a/Rb1/Parp1/Nfkb1/Traf1/Casp6/Birc2/Map3k14/Casp9/Pak2/Map3k1/Apaf1/Ripk1	Smoke_2month_vs_control	MSigDB_C2_CP	v2022.1
	REACTOME_GOLGI_CISTERNAE_PERICENTRIOLAR_STACK_REORGANIZATION	REACTOME_GOLGI_CISTERNAE_PERICENTRIOLAR_STACK_REORGANIZATION	13	0.78528	1.53892	0.0208518	0.127548	0.105105	605	tags=23%, list=3%, signal=22%	Cdk1/Ccnb2/Plk1	Smoke_2month_vs_control	MSigDB_C2_CP	v2022.1
	WP_NOTCH1_REGULATION_OF_ENDOTHELIAL_CELL_CALCIFICATION	WP_NOTCH1_REGULATION_OF_ENDOTHELIAL_CELL_CALCIFICATION	17	-0.727088	-1.55348	0.021123	0.128887	0.106208	1535	tags=53%, list=8%, signal=49%	Jag2/Plat/Itga1/Vegfa/Fgfr3/Sox6/Dll4/Notch1/Dll1	Smoke_2month_vs_control	MSigDB_C2_CP	v2022.1
	REACTOME_REGULATION_OF_IFNA_IFNB_SIGNALING	REACTOME_REGULATION_OF_IFNA_IFNB_SIGNALING	18	0.758849	1.59264	0.0212732	0.128915	0.106231	2388	tags=39%, list=12%, signal=34%	Ptpn6/Usp18/Stat1/Ifnar2/Tyk2/Socs3/Ifnar1	Smoke_2month_vs_control	MSigDB_C2_CP	v2022.1
	REACTOME_KERATAN_SULFATE_BIOSYNTHESIS	REACTOME_KERATAN_SULFATE_BIOSYNTHESIS	26	-0.637835	-1.49419	0.0212601	0.128915	0.106231	2575	tags=46%, list=13%, signal=40%	B3gnt4/Chst1/Chst5/St3gal6/Fmod/St3gal2/B4galt4/Prelp/Lum/Ogn/B3gnt3/Omd	Smoke_2month_vs_control	MSigDB_C2_CP	v2022.1
	WP_VEGFAVEGFR2_SIGNALING_PATHWAY	WP_VEGFAVEGFR2_SIGNALING_PATHWAY	412	-0.350894	-1.20087	0.0212848	0.128915	0.106231	2855	tags=26%, list=15%, signal=23%	Rock2/Frs2/P4ha2/Map2k7/Mapk12/Htra1/Cav1/Atf4/Rbm39/Adrb2/Pik3r1/Prkaa2/Rcan1/Wasf1/Foxo4/Ptk2/Mapk8/Capn2/Crk/Hlx/Tnfrsf25/Shroom2/Rhoc/Usp10/Ndrg1/Kdr/Fhl2/Hsp90aa1/Ptpn14/Prkca/Bcl2/Txnip/Fxr2/Kank1/Mapkap1/Mical2/Nrarp/Fn1/Acaca/F3/Myo1c/Myh11/Ocln/Tmod1/Fhod1/Rps6ka5/Flnb/Cdh5/Taok2/Numb/Dsc1/Crip2/Foxo3/Abl1/Adamts9/Stip1/Prkd1/Nexn/Nfatc1/Trpc1/Rnd1/Fyn/Jun/Cacna2d1/Rcn1/Slc7a1/Csrp1/Smar…	Smoke_2month_vs_control	MSigDB_C2_CP	v2022.1
	REACTOME_PRE_NOTCH_PROCESSING_IN_GOLGI	REACTOME_PRE_NOTCH_PROCESSING_IN_GOLGI	18	-0.72108	-1.55781	0.0214416	0.129545	0.106751	1766	tags=61%, list=9%, signal=56%	Rab6a/Rfng/Lfng/St3gal6/Atp2a3/Notch3/Notch4/Mfng/Notch1/Atp2a2/Atp2a1	Smoke_2month_vs_control	MSigDB_C2_CP	v2022.1
	REACTOME_XENOBIOTICS	REACTOME_XENOBIOTICS	17	0.766607	1.58158	0.0215536	0.129903	0.107045	208	tags=12%, list=1%, signal=12%	Cyp1a1/Arnt2	Smoke_2month_vs_control	MSigDB_C2_CP	v2022.1
	REACTOME_RESOLUTION_OF_ABASIC_SITES_AP_SITES	REACTOME_RESOLUTION_OF_ABASIC_SITES_AP_SITES	35	0.650345	1.50905	0.0219299	0.131526	0.108382	4708	tags=63%, list=24%, signal=48%	Rfc5/Pole/Rfc4/Pole2/Rfc3/Pnkp/Rpa3/Mbd4/Neil1/Lig1/Fen1/Parp1/Apex1/Pcna/Rpa2/Rfc2/Rpa1/Parp2/Parg/Mpg/Pold3/Pold4	Smoke_2month_vs_control	MSigDB_C2_CP	v2022.1
	KEGG_PRIMARY_IMMUNODEFICIENCY	KEGG_PRIMARY_IMMUNODEFICIENCY	35	0.649915	1.50805	0.0219299	0.131526	0.108382	2612	tags=49%, list=13%, signal=42%	Icos/Il7r/Btk/Blnk/Tap1/Tnfrsf13b/Ikbkg/Ciita/Rfxank/Rfx5/Cd3d/Ptprc/Zap70/Cd3e/Lck/Jak3/Il2rg	Smoke_2month_vs_control	MSigDB_C2_CP	v2022.1
	WP_ELECTRON_TRANSPORT_CHAIN_OXPHOS_SYSTEM_IN_MITOCHONDRIA	WP_ELECTRON_TRANSPORT_CHAIN_OXPHOS_SYSTEM_IN_MITOCHONDRIA	85	-0.50112	-1.43709	0.022186	0.132419	0.109118	5407	tags=53%, list=28%, signal=38%	Atp5d/Cox4i1/Ndufb7/Surf1/Ndufb9/Atp5j2/Slc25a14/Cox6a1/Ndufb5/Cox7a2/Uqcrc1/Atp5h/Uqcrc2/Atp5k/Sdhb/Ndufs2/Atp5a1/Uqcrh/Sco1/Ndufs5/Sdha/Atp5j/Ndufab1/Ndufb3/Uqcr11/Uqcrb/Ndufa4/Atp5o/Ndufs7/Atp5b/Atp5g1/Ndufc1/Ndufv1/Ndufs1/Ndufb2/Slc25a27/Ndufs8/Ndufa5/Cox17/Ndufb10/Ucp3/Slc25a4/Ucp1/Cox6a2/Cox7a1	Smoke_2month_vs_control	MSigDB_C2_CP	v2022.1
	WP_APOPTOSIS	WP_APOPTOSIS	82	0.518783	1.38026	0.0221865	0.132419	0.109118	3616	tags=49%, list=19%, signal=40%	Birc5/Nfkbie/Tnf/Casp4/Hells/Birc3/Irf7/Casp3/Tnfrsf1b/Casp1/Ikbkg/Cradd/Irf5/Irf4/Casp8/Bak1/Fadd/Traf3/Bid/Casp7/Myc/Pmaip1/Igf1/Traf2/Bax/Tradd/Mdm2/Tnfrsf1a/Tnfrsf21/Trp73/Nfkb1/Traf1/Casp6/Birc2/Nfkbib/Casp9/Tnfsf10/Map3k1/Bad/Apaf1	Smoke_2month_vs_control	MSigDB_C2_CP	v2022.1
	PID_UPA_UPAR_PATHWAY	PID_UPA_UPAR_PATHWAY	42	0.623086	1.49216	0.0224671	0.133769	0.110231	486	tags=14%, list=3%, signal=14%	Mmp12/Mmp13/Itgam/Fpr2/Itgb2/Fgg	Smoke_2month_vs_control	MSigDB_C2_CP	v2022.1
	WP_HEPATITIS_B_INFECTION	WP_HEPATITIS_B_INFECTION	140	0.475113	1.3642	0.0225933	0.134195	0.110582	3616	tags=40%, list=19%, signal=33%	Birc5/Tlr2/Tnf/Irf7/Casp3/Ikbke/Ikbkg/Nfatc2/Egr2/Creb3l1/Mapk13/Ptk2b/Map2k6/Stat1/Grb2/Tgfbr1/Il6/Ddx58/Myd88/Casp8/Irak4/Cdkn1a/Fadd/Traf3/Pik3cd/Bid/Tgfb1/Myc/Jak2/Tyk2/Mmp9/Stat5a/Tlr4/Bax/Tirap/Ifih1/Ifnar1/Jak3/Raf1/Tgfbr2/Map3k7/Map2k1/Nras/Nfkb1/Nfatc4/Prkcb/Tbk1/Casp9/Map2k2/Creb3/Pcna/Atp6ap1/Map3k1/Bad/Stat2/Apaf1	Smoke_2month_vs_control	MSigDB_C2_CP	v2022.1
	REACTOME_PI_3K_CASCADE_FGFR4	REACTOME_PI_3K_CASCADE_FGFR4	20	-0.709061	-1.55956	0.0228349	0.135303	0.111495	3099	tags=40%, list=16%, signal=34%	Pik3ca/Frs2/Pik3r1/Fgf9/Fgf18/Fgf2/Fgf1/Fgfr4	Smoke_2month_vs_control	MSigDB_C2_CP	v2022.1
	REACTOME_DECTIN_2_FAMILY	REACTOME_DECTIN_2_FAMILY	20	0.748252	1.58255	0.0231366	0.136434	0.112427	1403	tags=55%, list=7%, signal=51%	Clec4d/Clec4e/Clec4n/Fcer1g/Muc4/Clec4a3/Muc5b/Muc20/Muc1/Plcg2/Syk	Smoke_2month_vs_control	MSigDB_C2_CP	v2022.1
	BIOCARTA_PDZS_PATHWAY	BIOCARTA_PDZS_PATHWAY	16	-0.718116	-1.50959	0.023124	0.136434	0.112427	3280	tags=62%, list=17%, signal=52%	Dlg4/Dlg1/Ank1/Add1/Sptbn1/Ncam1/Sptan1/Pclo/Guk1/Acta1	Smoke_2month_vs_control	MSigDB_C2_CP	v2022.1
	BIOCARTA_ERYTH_PATHWAY	BIOCARTA_ERYTH_PATHWAY	14	0.805104	1.60809	0.0232948	0.137038	0.112925	1814	tags=50%, list=9%, signal=45%	Ccl3/Csf2/Il1a/Flt3/Il6/Tgfb1/Igf1	Smoke_2month_vs_control	MSigDB_C2_CP	v2022.1
	WP_ALTERNATIVE_PATHWAY_OF_FETAL_ANDROGEN_SYNTHESIS	WP_ALTERNATIVE_PATHWAY_OF_FETAL_ANDROGEN_SYNTHESIS	12	-0.777962	-1.53252	0.0235493	0.137222	0.113077	887	tags=17%, list=5%, signal=16%	Por/Star	Smoke_2month_vs_control	MSigDB_C2_CP	v2022.1
	REACTOME_RECYCLING_PATHWAY_OF_L1	REACTOME_RECYCLING_PATHWAY_OF_L1	38	-0.606092	-1.49951	0.0234511	0.137222	0.113077	1858	tags=29%, list=10%, signal=26%	Dnm1/Rps6ka5/Numb/Dpysl2/Rps6ka6/Dnm3/Tubb1/Tuba8/Tubb2a/Tubb2b/Tubb4a	Smoke_2month_vs_control	MSigDB_C2_CP	v2022.1
	REACTOME_REGULATION_OF_RUNX2_EXPRESSION_AND_ACTIVITY	REACTOME_REGULATION_OF_RUNX2_EXPRESSION_AND_ACTIVITY	68	0.555699	1.43156	0.0235493	0.137222	0.113077	4540	tags=63%, list=23%, signal=49%	Ppargc1b/Stat1/Psma5/Psmb8/Psmd8/Psmd10/Psme4/Psma7/Runx2/Bmp2/Psmb9/Psmd13/Psmd14/Psme3/Psma1/Psmb5/Psmb6/Skp2/Psma4/Psmd2/Psme1/Psmb2/Psmd11/Psmb3/Psmb7/Psmb10/Gsk3b/Psmd9/Psmd6/Psmb1/Psma6/Psmd12/Psmd5/Psmc6/Psmb4/Esrra/Psma2/Psmd1/Psmc3/Psma8/Wwp1/Psmd7/Psmd3	Smoke_2month_vs_control	MSigDB_C2_CP	v2022.1
	REACTOME_CHROMOSOME_MAINTENANCE	REACTOME_CHROMOSOME_MAINTENANCE	87	0.527071	1.41822	0.0234281	0.137222	0.113077	4776	tags=49%, list=25%, signal=37%	Ccna2/Cenpk/Rfc5/Mis18bp1/Dna2/Prim2/Rfc4/Cenpi/Cenpl/Cenpa/Cenpw/Rfc3/Rpa3/Cenpq/Cenpo/Lig1/Fen1/Ctc1/Pot1a/Mis18a/Cenpn/Npm1/Terf1/Nhp2/Shq1/Tinf2/Pcna/Polr2g/Acd/Ankrd28/Rpa2/Rfc2/Rpa1/Oip5/Cenph/Polr2j/Ruvbl1/Pold3/Polr2b/Tert/Pold4/Polr2f/Rbbp7	Smoke_2month_vs_control	MSigDB_C2_CP	v2022.1
	WP_MIRNA_TARGETS_IN_ECM_AND_MEMBRANE_RECEPTORS	WP_MIRNA_TARGETS_IN_ECM_AND_MEMBRANE_RECEPTORS	21	-0.69106	-1.52546	0.0238012	0.138036	0.113747	2364	tags=62%, list=12%, signal=54%	Lamb2/Thbs2/Col6a1/Col5a3/Col6a3/Fn1/Lama4/Sdc2/Itga1/Col5a1/Thbs1/Col6a2/Tnxb	Smoke_2month_vs_control	MSigDB_C2_CP	v2022.1
	WP_FAMILIAL_HYPERLIPIDEMIA_TYPE_2	WP_FAMILIAL_HYPERLIPIDEMIA_TYPE_2	15	-0.730959	-1.51627	0.0237941	0.138036	0.113747	2945	tags=47%, list=15%, signal=40%	Ldlr/Apob/Ghr/Usf1/Pltp/Gpihbp1/Ephx2	Smoke_2month_vs_control	MSigDB_C2_CP	v2022.1
	REACTOME_GLUTATHIONE_SYNTHESIS_AND_RECYCLING	REACTOME_GLUTATHIONE_SYNTHESIS_AND_RECYCLING	12	0.801403	1.54822	0.0239198	0.138397	0.114045	1831	tags=58%, list=9%, signal=53%	Gclm/Ggt1/Gclc/Gss/Cndp2/Chac2/Oplah	Smoke_2month_vs_control	MSigDB_C2_CP	v2022.1
	REACTOME_CONDENSATION_OF_PROMETAPHASE_CHROMOSOMES	REACTOME_CONDENSATION_OF_PROMETAPHASE_CHROMOSOMES	11	0.81339	1.54448	0.0241717	0.139527	0.114976	2781	tags=64%, list=14%, signal=55%	Cdk1/Ccnb2/Ncapg/Ncapd2/Smc2/Smc4/Csnk2a2	Smoke_2month_vs_control	MSigDB_C2_CP	v2022.1
	WP_NICOTINE_EFFECT_ON_DOPAMINERGIC_NEURONS	WP_NICOTINE_EFFECT_ON_DOPAMINERGIC_NEURONS	20	-0.704759	-1.5501	0.0244096	0.139864	0.115254	1884	tags=25%, list=10%, signal=23%	Kcnk3/Gng2/Adcy2/Ddc/Ppp1r1b	Smoke_2month_vs_control	MSigDB_C2_CP	v2022.1
	WP_NUCLEOTIDE_GPCRS	WP_NUCLEOTIDE_GPCRS	11	0.813127	1.54398	0.0244578	0.139864	0.115254	1467	tags=45%, list=8%, signal=42%	Adora1/P2ry6/Adora2b/Lpar6/P2ry2	Smoke_2month_vs_control	MSigDB_C2_CP	v2022.1
	WP_OSX_AND_MIRNAS_IN_TOOTH_DEVELOPMENT	WP_OSX_AND_MIRNAS_IN_TOOTH_DEVELOPMENT	15	-0.729203	-1.51263	0.0244162	0.139864	0.115254	919	tags=33%, list=5%, signal=32%	Notch3/Notch4/Notch1/Bmp7/Klf4	Smoke_2month_vs_control	MSigDB_C2_CP	v2022.1
	REACTOME_SIGNALING_BY_NUCLEAR_RECEPTORS	REACTOME_SIGNALING_BY_NUCLEAR_RECEPTORS	225	-0.386584	-1.26408	0.0243599	0.139864	0.115254	2760	tags=20%, list=14%, signal=17%	Cav1/Pik3r1/Adh1/Akt2/Ptk2/Chd1/Jund/Gng4/Rarg/Hsp90aa1/Bcl2/Ncor2/Kank1/Cav2/Rdh13/Ncoa3/Rdh5/Tnrc6c/Cxcl12/Aldh1a3/Nr1h3/Gng11/Foxo3/Fkbp4/Hsp90ab1/Jun/Igf1r/Tgfa/Usf1/Gng2/Pltp/Apod/Nos3/Greb1/Egfr/Esr1/Crabp2/Hspb1/Srf/Rarb/Fos/Aldh1a2/Pdk4/Cyp26b1/Pck1	Smoke_2month_vs_control	MSigDB_C2_CP	v2022.1
	REACTOME_NOD1_2_SIGNALING_PATHWAY	REACTOME_NOD1_2_SIGNALING_PATHWAY	31	0.664209	1.50044	0.0249345	0.142247	0.117218	1779	tags=32%, list=9%, signal=29%	Tnfaip3/Casp4/Birc3/Casp1/Ikbkg/Mapk13/Map2k6/Casp8/Irak2/Cyld	Smoke_2month_vs_control	MSigDB_C2_CP	v2022.1
	WP_TRYPTOPHAN_METABOLISM	WP_TRYPTOPHAN_METABOLISM	28	0.666222	1.48764	0.0251637	0.142247	0.117218	986	tags=18%, list=5%, signal=17%	Cyp1a1/Kynu/Aox1/Kmo/Stat1	Smoke_2month_vs_control	MSigDB_C2_CP	v2022.1
	KEGG_ETHER_LIPID_METABOLISM	KEGG_ETHER_LIPID_METABOLISM	28	0.666109	1.48738	0.0251637	0.142247	0.117218	2936	tags=29%, list=15%, signal=24%	Pla2g7/Lpcat2/Pla2g2d/Pla2g4a/Lpcat4/Pafah1b3/Pla2g1b/Pld2	Smoke_2month_vs_control	MSigDB_C2_CP	v2022.1
	REACTOME_DEGRADATION_OF_GLI1_BY_THE_PROTEASOME	REACTOME_DEGRADATION_OF_GLI1_BY_THE_PROTEASOME	54	0.599036	1.48536	0.0251473	0.142247	0.117218	4540	tags=65%, list=23%, signal=50%	Psma5/Psmb8/Psmd8/Psmd10/Psme4/Psma7/Psmb9/Psmd13/Psmd14/Psme3/Psma1/Psmb5/Psmb6/Psma4/Psmd2/Psme1/Psmb2/Psmd11/Psmb3/Psmb7/Psmb10/Psmd9/Psmd6/Psmb1/Psma6/Psmd12/Psmd5/Psmc6/Psmb4/Psma2/Psmd1/Psmc3/Psma8/Psmd7/Psmd3	Smoke_2month_vs_control	MSigDB_C2_CP	v2022.1
	REACTOME_AMINO_ACIDS_REGULATE_MTORC1	REACTOME_AMINO_ACIDS_REGULATE_MTORC1	49	0.602244	1.47674	0.0251473	0.142247	0.117218	3066	tags=47%, list=16%, signal=40%	Atp6v0d2/Tcirg1/Fnip2/Atp6v1b2/Atp6v1g2/Atp6v0c/Atp6v1c1/Atp6v1a/Atp6v0d1/Atp6v1d/Wdr24/Rragc/Atp6v1g1/Atp6v0e/Atp6v1e1/Atp6v0b/Lamtor1/Lamtor3/Lamtor5/Atp6v1h/Fnip1/Mios/Slc38a9	Smoke_2month_vs_control	MSigDB_C2_CP	v2022.1
	WP_DISRUPTION_OF_POSTSYNAPTIC_SIGNALING_BY_CNV	WP_DISRUPTION_OF_POSTSYNAPTIC_SIGNALING_BY_CNV	31	-0.610357	-1.47209	0.0252563	0.142443	0.117379	2341	tags=19%, list=12%, signal=17%	Homer1/Stx1a/Camk2a/Nrxn1/Grin2c/Ryr2	Smoke_2month_vs_control	MSigDB_C2_CP	v2022.1
	BIOCARTA_CK1_PATHWAY	BIOCARTA_CK1_PATHWAY	15	-0.727002	-1.50807	0.0253493	0.14264	0.117542	349	tags=20%, list=2%, signal=20%	Prkar1a/Ppp1r1b/Plcb1	Smoke_2month_vs_control	MSigDB_C2_CP	v2022.1
	WP_INFLAMMATORY_BOWEL_DISEASE_SIGNALING	WP_INFLAMMATORY_BOWEL_DISEASE_SIGNALING	39	0.615961	1.45864	0.0255459	0.143418	0.118183	2074	tags=36%, list=11%, signal=32%	Tlr2/Rorc/Tnf/Il1a/H2-DMa/Stat1/Il6/Il21r/Il18rap/Gata3/Tgfb1/Il4ra/Tlr4/Maf	Smoke_2month_vs_control	MSigDB_C2_CP	v2022.1
	REACTOME_GAP_JUNCTION_ASSEMBLY	REACTOME_GAP_JUNCTION_ASSEMBLY	26	-0.631702	-1.47982	0.0256695	0.143784	0.118484	3207	tags=42%, list=17%, signal=35%	Tubb6/Gja5/Tuba1a/Gjb6/Gja4/Tubb1/Tuba8/Tubb2a/Gjc1/Tubb2b/Tubb4a	Smoke_2month_vs_control	MSigDB_C2_CP	v2022.1
	REACTOME_THE_CITRIC_ACID_TCA_CYCLE_AND_RESPIRATORY_ELECTRON_TRANSPORT	REACTOME_THE_CITRIC_ACID_TCA_CYCLE_AND_RESPIRATORY_ELECTRON_TRANSPORT	157	-0.418394	-1.31019	0.025759	0.143957	0.118627	5135	tags=46%, list=26%, signal=34%	Surf1/Cox20/Glo1/Ndufb9/Etfb/Atp5j2/Idh3b/Cyc1/Slc25a14/Cox6a1/Ndufb5/Vdac1/Uqcrc1/Hagh/Atp5h/Uqcrc2/Trap1/Mdh2/Atp5k/Sdhb/Ogdh/Ndufs2/Atp5a1/Uqcrh/Sco1/Pdp2/Etfa/Ndufs5/Fh1/Sdha/Dlst/Atp5j/Ndufab1/Idh2/Ndufb3/Ndufb11/Uqcr11/Uqcrb/Ndufa4/Atp5o/Ndufaf4/Idh3g/Ecsit/Sucla2/Ndufs7/Atp5b/Atp5g1/Ndufc1/Ndufv1/Pdha1/Ndufs1/Ndufb2/L2hgdh/Ndufa13/Aco2/Adhfe1/Slc25a27/Suclg2/Ndufs8/Timmdc1/Ndufa5/Ndufb10/N…	Smoke_2month_vs_control	MSigDB_C2_CP	v2022.1
	PID_LPA4_PATHWAY	PID_LPA4_PATHWAY	15	-0.723569	-1.50095	0.0262824	0.14655	0.120763	3733	tags=73%, list=19%, signal=59%	Adcy6/Lpar4/Adcy3/Adcy4/Rps6ka5/Adcy1/Adcy9/Prkce/Adcy2/Adcy5/Adcy8	Smoke_2month_vs_control	MSigDB_C2_CP	v2022.1
	BIOCARTA_UCALPAIN_PATHWAY	BIOCARTA_UCALPAIN_PATHWAY	14	-0.762155	-1.55616	0.0263741	0.146728	0.12091	2523	tags=43%, list=13%, signal=37%	Sptan1/Capns2/Tln1/Actn3/Acta1/Actn2	Smoke_2month_vs_control	MSigDB_C2_CP	v2022.1
	WP_MRNA_VACCINE_ACTIVATION_OF_DENDRITIC_CELL_AND_INDUCTION_OF_IFN1	WP_MRNA_VACCINE_ACTIVATION_OF_DENDRITIC_CELL_AND_INDUCTION_OF_IFN1	10	0.835103	1.5528	0.0265617	0.146737	0.120917	2209	tags=60%, list=11%, signal=53%	Tlr7/Tlr8/Irf7/Ddx58/Tnfrsf11a/Ifih1	Smoke_2month_vs_control	MSigDB_C2_CP	v2022.1
	KEGG_BETA_ALANINE_METABOLISM	KEGG_BETA_ALANINE_METABOLISM	20	-0.701777	-1.54354	0.0266144	0.146737	0.120917	3386	tags=50%, list=17%, signal=41%	Aldh2/Srm/Echs1/Acadm/Upb1/Aldh7a1/Aldh1b1/Dpyd/Abat/Aoc3	Smoke_2month_vs_control	MSigDB_C2_CP	v2022.1
	WP_OSTEOCLAST_SIGNALING	WP_OSTEOCLAST_SIGNALING	15	0.76137	1.53881	0.0265617	0.146737	0.120917	2388	tags=53%, list=12%, signal=47%	Ctsk/Spp1/Acp5/Gpr68/Tnfrsf11b/Atp6v1g1/Tnfrsf11a/Ifnar1	Smoke_2month_vs_control	MSigDB_C2_CP	v2022.1
	WP_SRF_AND_MIRS_IN_SMOOTH_MUSCLE_DIFFERENTIATION_AND_PROLIFERATION	WP_SRF_AND_MIRS_IN_SMOOTH_MUSCLE_DIFFERENTIATION_AND_PROLIFERATION	10	-0.798252	-1.51135	0.0265934	0.146737	0.120917	2213	tags=60%, list=11%, signal=53%	Mef2a/Ccnd2/Mef2d/Myocd/Srf/Klf4	Smoke_2month_vs_control	MSigDB_C2_CP	v2022.1
	PID_NFAT_TFPATHWAY	PID_NFAT_TFPATHWAY	44	0.597687	1.43924	0.0270258	0.148252	0.122165	2074	tags=34%, list=11%, signal=31%	Rnf128/Csf2/Tnf/Ptgs2/Ctla4/Casp3/Nfatc2/Egr2/Batf3/Irf4/Gata3/Gbp2/Pparg/Slc3a2/Maf	Smoke_2month_vs_control	MSigDB_C2_CP	v2022.1
	KEGG_WNT_SIGNALING_PATHWAY	KEGG_WNT_SIGNALING_PATHWAY	145	-0.431044	-1.33097	0.0270699	0.148252	0.122165	3631	tags=28%, list=19%, signal=23%	Fzd1/Peg12/Ppp2r5a/Smad4/Ctbp1/Smad2/Nfat5/Rbx1/Fzd7/Trp53/Crebbp/Rock2/Wnt4/Frat2/Wnt9a/Lrp6/Mapk8/Porcn/Ctbp2/Prkca/Wnt7b/Vangl1/Nkd1/Ccnd2/Fzd8/Nfatc1/Ppp2r5b/Camk2a/Jun/Csnk1e/Wnt10b/Ccnd3/Rac3/Prkcg/Fzd4/Wnt2/Daam2/Sfrp2/Wif1/Mapk10/Plcb1	Smoke_2month_vs_control	MSigDB_C2_CP	v2022.1
	KEGG_MELANOGENESIS	KEGG_MELANOGENESIS	96	-0.460828	-1.32938	0.0270014	0.148252	0.122165	3792	tags=32%, list=20%, signal=26%	Tcf7/Adcy6/Gnas/Fzd1/Kras/Adcy3/Fzd7/Crebbp/Wnt4/Wnt9a/Adcy4/Prkca/Wnt7b/Kitl/Creb3l2/Fzd8/Camk2a/Adcy1/Wnt10b/Adcy9/Prkcg/Adcy2/Fzd4/Gnao1/Ednrb/Adcy5/Wnt2/Adcy8/Calm4/Plcb1/Calml3	Smoke_2month_vs_control	MSigDB_C2_CP	v2022.1
	REACTOME_DEFECTIVE_B4GALT7_CAUSES_EDS_PROGEROID_TYPE	REACTOME_DEFECTIVE_B4GALT7_CAUSES_EDS_PROGEROID_TYPE	20	-0.700354	-1.54041	0.0275592	0.149844	0.123477	1259	tags=45%, list=6%, signal=42%	Sdc3/Sdc2/Hspg2/Gpc1/Cspg4/Gpc3/Gpc6/Dcn/Bcan	Smoke_2month_vs_control	MSigDB_C2_CP	v2022.1
	REACTOME_CELL_EXTRACELLULAR_MATRIX_INTERACTIONS	REACTOME_CELL_EXTRACELLULAR_MATRIX_INTERACTIONS	18	-0.712476	-1.53923	0.0275677	0.149844	0.123477	3304	tags=61%, list=17%, signal=51%	Flna/Flnc/Parva/Rsu1/Lims1/Parvb/Ilk/Fblim1/Tesk1/Fermt2/Lims2	Smoke_2month_vs_control	MSigDB_C2_CP	v2022.1
	REACTOME_SURFACTANT_METABOLISM	REACTOME_SURFACTANT_METABOLISM	24	0.687779	1.49196	0.0276044	0.149844	0.123477	1595	tags=33%, list=8%, signal=31%	Csf2rb2/Csf2ra/Sftpd/Adora2b/Ctsh/Dmbt1/P2ry2/Adra2a	Smoke_2month_vs_control	MSigDB_C2_CP	v2022.1
	WP_HOSTPATHOGEN_INTERACTION_OF_HUMAN_CORONAVIRUSES_INTERFERON_INDUCTION	WP_HOSTPATHOGEN_INTERACTION_OF_HUMAN_CORONAVIRUSES_INTERFERON_INDUCTION	33	0.647031	1.48163	0.0274595	0.149844	0.123477	2786	tags=48%, list=14%, signal=42%	Tlr7/Oas1a/Ikbke/Ikbkg/Oas2/Stat1/Ddx58/Myd88/Ifnar2/Traf3/Eif2ak2/Tyk2/Ifih1/Ifnar1/Map3k7/Nfkb1	Smoke_2month_vs_control	MSigDB_C2_CP	v2022.1
	REACTOME_UCH_PROTEINASES	REACTOME_UCH_PROTEINASES	80	0.532377	1.41329	0.0277527	0.149986	0.123595	4975	tags=62%, list=26%, signal=47%	Senp8/Tgfbr1/Psma5/Psmb8/Psmd8/Psmd10/Psme4/Tgfb1/Psma7/Psmb9/Psmd13/Psmd14/Psme3/Psma1/Psmb5/Psmb6/Psma4/Tgfbr2/Ino80c/Psmd2/Psme1/Psmb2/Psmd11/Psmb3/Psmb7/Psmb10/Psmd9/Psmd6/Psmb1/Psma6/Psmd12/Psmd5/Psmc6/Asxl2/Psmb4/Ino80b/Usp15/Psma2/Psmd1/Psmc3/Psma8/Uchl5/Psmd7/Ruvbl1/Psmd3/Tfpt/Actr5/Psmd4/Kdm1b/Psma3	Smoke_2month_vs_control	MSigDB_C2_CP	v2022.1
	WP_MALE_INFERTILITY	WP_MALE_INFERTILITY	136	0.465041	1.32771	0.0277454	0.149986	0.123595	2216	tags=16%, list=11%, signal=14%	Cyp1a1/Nqo1/Ahrr/Tnf/Arntl/Psat1/Sirpa/Epsti1/Trip13/Sod2/Ltf/Mmp2/Slc16a7/Xrcc2/Ahr/Piwil4/Lrwd1/Mmp9/Mlh3/Lig4/Ubd/Nos1	Smoke_2month_vs_control	MSigDB_C2_CP	v2022.1
	REACTOME_HOMOLOGOUS_DNA_PAIRING_AND_STRAND_EXCHANGE	REACTOME_HOMOLOGOUS_DNA_PAIRING_AND_STRAND_EXCHANGE	42	0.614333	1.4712	0.0279291	0.150609	0.124108	4192	tags=40%, list=22%, signal=32%	Rad51/Rfc5/Dna2/Rfc4/Rfc3/Rad51b/Brca1/Xrcc2/Rpa3/Mre11a/Rad51c/Top3a/Rpa2/Rfc2/Rad9b/Rpa1/Atm	Smoke_2month_vs_control	MSigDB_C2_CP	v2022.1
	WP_GENE_REGULATORY_NETWORK_MODELLING_SOMITOGENESIS	WP_GENE_REGULATORY_NETWORK_MODELLING_SOMITOGENESIS	11	-0.786739	-1.51113	0.0282661	0.152093	0.12533	3596	tags=64%, list=19%, signal=52%	Epha4/Mesp2/Lfng/Hes1/Tbx6/Notch1/Dll1	Smoke_2month_vs_control	MSigDB_C2_CP	v2022.1
	REACTOME_G1_S_SPECIFIC_TRANSCRIPTION	REACTOME_G1_S_SPECIFIC_TRANSCRIPTION	29	0.667839	1.49981	0.0284665	0.152519	0.125682	1856	tags=28%, list=10%, signal=25%	Cdk1/Tk1/Rrm2/Cdt1/Cdc6/Fbxo5/Rbl1/Lin9	Smoke_2month_vs_control	MSigDB_C2_CP	v2022.1
	REACTOME_UB_SPECIFIC_PROCESSING_PROTEASES	REACTOME_UB_SPECIFIC_PROCESSING_PROTEASES	157	0.449367	1.30481	0.0284695	0.152519	0.125682	4239	tags=47%, list=22%, signal=37%	Rnf128/Ccna2/Birc3/Usp18/Ikbkg/Cdc20/Arrb2/Clspn/Usp3/Tgfbr1/Psma5/Psmb8/Hif1a/Ddx58/Psmd8/Psmd10/Gata3/Psme4/Psma7/Myc/Cyld/Cftr/Psmb9/Psmd13/Traf2/Psmd14/Psme3/Psma1/Ptrh2/Psmb5/Ifih1/Psmb6/Skp2/Mdm2/Psma4/Wdr20/Map3k7/Psmd2/Psme1/Vdac2/Psmb2/Axin2/Psmd11/Tomm20/Keap1/Arrb1/Psmb3/Psmb7/Psmb10/Birc2/Psmd9/Psmd6/Usp8/Psmb1/Psma6/Psmd12/Psmd5/Usp14/Becn1/Otub1/Psmc6/Usp25/Ripk1/Psmb4/Usp15/Psma2/U…	Smoke_2month_vs_control	MSigDB_C2_CP	v2022.1
	REACTOME_NF_KB_ACTIVATION_THROUGH_FADD_RIP_1_PATHWAY_MEDIATED_BY_CASPASE_8_AND_10	REACTOME_NF_KB_ACTIVATION_THROUGH_FADD_RIP_1_PATHWAY_MEDIATED_BY_CASPASE_8_AND_10	11	0.799027	1.51721	0.0287486	0.15368	0.126639	2209	tags=55%, list=11%, signal=48%	Ikbkg/Ddx58/Casp8/Fadd/Rnf135/Ifih1	Smoke_2month_vs_control	MSigDB_C2_CP	v2022.1
	BIOCARTA_BLYMPHOCYTE_PATHWAY	BIOCARTA_BLYMPHOCYTE_PATHWAY	10	0.830276	1.54383	0.0291461	0.15513	0.127834	1943	tags=60%, list=10%, signal=54%	Fcgr2b/Itgb2/Cd80/H2-Eb1/Ptprc/Icam1	Smoke_2month_vs_control	MSigDB_C2_CP	v2022.1
	KEGG_FC_GAMMA_R_MEDIATED_PHAGOCYTOSIS	KEGG_FC_GAMMA_R_MEDIATED_PHAGOCYTOSIS	88	0.518011	1.39546	0.0291072	0.15513	0.127834	3194	tags=36%, list=16%, signal=31%	Fcgr2b/Fcgr1/Fcgr4/Vav1/Pik3cg/Ncf1/Was/Pik3r5/Marcksl1/Pla2g4a/Prkcd/Plcg2/Rac2/Syk/Arpc5/Pik3cd/Ptprc/Pip5k1b/Hck/Arpc4/Gab2/Sphk2/Inpp5d/Arf6/Raf1/Dock2/Map2k1/Prkcb/Pld2/Arpc3/Lat/Arpc2	Smoke_2month_vs_control	MSigDB_C2_CP	v2022.1
	KEGG_OTHER_GLYCAN_DEGRADATION	KEGG_OTHER_GLYCAN_DEGRADATION	15	0.752049	1.51997	0.0297232	0.15752	0.129803	2091	tags=60%, list=11%, signal=54%	Hexa/Fuca2/Man2b1/Hexb/Neu1/Fuca1/Man2b2/Gba/Manba	Smoke_2month_vs_control	MSigDB_C2_CP	v2022.1
	REACTOME_NCAM1_INTERACTIONS	REACTOME_NCAM1_INTERACTIONS	40	-0.576665	-1.42723	0.0296727	0.15752	0.129803	2109	tags=38%, list=11%, signal=33%	Ncam1/Col6a1/St8sia2/Col5a3/Col6a3/Cacnb2/Col4a4/Cacna1d/Col4a5/Col5a1/Gfra2/Col6a2/Gdnf/Cacna1c/Gfra1	Smoke_2month_vs_control	MSigDB_C2_CP	v2022.1
	REACTOME_SEALING_OF_THE_NUCLEAR_ENVELOPE_NE_BY_ESCRT_III	REACTOME_SEALING_OF_THE_NUCLEAR_ENVELOPE_NE_BY_ESCRT_III	22	-0.675913	-1.52171	0.0299531	0.158397	0.130526	896	tags=36%, list=5%, signal=35%	Chmp4c/Tubb6/Tuba1a/Tubb1/Tuba8/Tubb2a/Tubb2b/Tubb4a	Smoke_2month_vs_control	MSigDB_C2_CP	v2022.1
	REACTOME_NEGATIVE_REGULATION_OF_FGFR4_SIGNALING	REACTOME_NEGATIVE_REGULATION_OF_FGFR4_SIGNALING	29	-0.630209	-1.49489	0.0302154	0.159403	0.131354	1815	tags=28%, list=9%, signal=25%	Frs2/Ubc/Spry2/Fgf9/Fgf18/Fgf2/Fgf1/Fgfr4	Smoke_2month_vs_control	MSigDB_C2_CP	v2022.1
	WP_GPCRS_OTHER	WP_GPCRS_OTHER	51	0.586277	1.44541	0.0302729	0.159403	0.131354	1421	tags=20%, list=7%, signal=18%	Ccr5/P2ry13/Uts2r/Gpr183/Gpr176/Sstr2/Ackr1/Cxcr2/Celsr1/Cxcr3	Smoke_2month_vs_control	MSigDB_C2_CP	v2022.1
	REACTOME_SCAVENGING_OF_HEME_FROM_PLASMA	REACTOME_SCAVENGING_OF_HEME_FROM_PLASMA	12	0.787679	1.52171	0.030594	0.159625	0.131537	1655	tags=25%, list=9%, signal=23%	Hpx/Igkv8-30/Hp	Smoke_2month_vs_control	MSigDB_C2_CP	v2022.1
	REACTOME_GLYOXYLATE_METABOLISM_AND_GLYCINE_DEGRADATION	REACTOME_GLYOXYLATE_METABOLISM_AND_GLYCINE_DEGRADATION	30	-0.624533	-1.49462	0.0306678	0.159625	0.131537	4739	tags=50%, list=24%, signal=38%	Bckdha/Bckdhb/Ogdh/Pxmp2/Dlst/Ndufab1/Got2/Ddo/Pdha1/Lipt2/Aldh4a1/Hoga1/Gcsh/Dhtkd1/Gnmt	Smoke_2month_vs_control	MSigDB_C2_CP	v2022.1
	WP_CANONICAL_AND_NONCANONICAL_NOTCH_SIGNALING	WP_CANONICAL_AND_NONCANONICAL_NOTCH_SIGNALING	25	-0.635685	-1.47453	0.0305161	0.159625	0.131537	1616	tags=40%, list=8%, signal=37%	Rras/Hey1/Hes1/Jag2/Notch3/Mfap2/Notch4/Dll4/Notch1/Dll1	Smoke_2month_vs_control	MSigDB_C2_CP	v2022.1
	WP_INTEGRATED_CANCER_PATHWAY	WP_INTEGRATED_CANCER_PATHWAY	42	0.610726	1.46256	0.0305392	0.159625	0.131537	4192	tags=55%, list=22%, signal=43%	Cdk1/Casp3/Plk1/Stat1/Casp8/Brca1/Cdkn1a/Myc/Cdkn2b/Bax/Mre11a/Mdm2/Rb1/Msh6/Casp9/Bad/Cdk4/Cdkn1b/Chek2/Smad3/Cdc25a/Msh2/Atm	Smoke_2month_vs_control	MSigDB_C2_CP	v2022.1
	KEGG_CELL_CYCLE	KEGG_CELL_CYCLE	122	0.472232	1.33706	0.0306879	0.159625	0.131537	4284	tags=41%, list=22%, signal=32%	Ccna2/Cdk1/Ccnb2/Bub1/Pttg1/Plk1/Cdc20/Gadd45g/Mad2l1/Cdc6/E2f2/Espl1/Cdkn1a/Rbl1/Cdc14a/Mcm3/Bub1b/Tgfb1/Mad2l2/Myc/Mcm5/Cdkn2b/Fzr1/Mcm6/Skp2/Sfn/Orc3/Mdm2/Rb1/Mcm2/Tfdp2/Gadd45b/Mad1l1/Ccne2/Mcm7/Gsk3b/Cdk7/Pcna/Cdkn2d/Rbl2/Cdk4/Dbf4/Cdkn1b/Chek2/Anapc4/Smad3/Cdc25a/Atm/Mcm4/Orc1	Smoke_2month_vs_control	MSigDB_C2_CP	v2022.1
	WP_EPITHELIAL_TO_MESENCHYMAL_TRANSITION_IN_COLORECTAL_CANCER	WP_EPITHELIAL_TO_MESENCHYMAL_TRANSITION_IN_COLORECTAL_CANCER	156	-0.40707	-1.27327	0.0307046	0.159625	0.131537	3755	tags=37%, list=19%, signal=30%	Ctdsp1/Tusc3/Traf6/Fzd1/Kras/Lats2/Cldn23/Col4a3/Smad4/Cldn5/Smad2/Akt3/Pik3ca/Fzd7/Trp53/Cldn22/Wnt4/Mapk12/Mmp15/Pik3r1/Wnt9a/Sparc/Akt2/Lrp6/Mapk8/Jup/Pkd1/Sos1/Wnt7b/Zeb1/Fn1/Dsp/Ocln/Col4a4/Itga5/Tgfb3/Col4a5/Mef2d/Tgfb2/Fzd8/Jag2/Wnt10b/Notch3/Pkp1/Fzd4/Snai2/Notch4/Dll4/Notch1/Id1/Col4a6/Wnt2/Cldn15/Cldn8/Vtn/Dll1/Cdh2	Smoke_2month_vs_control	MSigDB_C2_CP	v2022.1
	PID_RAC1_PATHWAY	PID_RAC1_PATHWAY	51	0.58417	1.44021	0.0307817	0.159688	0.13159	1920	tags=27%, list=10%, signal=25%	Noxo1/Cybb/Ncf1/Cyba/Ncf2/Cyfip2/Plcb2/Map2k6/Racgap1/Arpc5/Actr3/Pip5k1b/Arpc4/Stat5a	Smoke_2month_vs_control	MSigDB_C2_CP	v2022.1
	REACTOME_NETRIN_1_SIGNALING	REACTOME_NETRIN_1_SIGNALING	49	-0.561769	-1.45141	0.0311082	0.161042	0.132706	3197	tags=37%, list=16%, signal=31%	Ablim1/Wasl/Mapk12/Robo1/Myo10/Ptk2/Mapk8/Trpc6/Rgmb/Slit2/Trpc1/Ntn4/Fyn/Slit3/Ablim3/Neo1/Unc5c/Siah2	Smoke_2month_vs_control	MSigDB_C2_CP	v2022.1
	BIOCARTA_TCYTOTOXIC_PATHWAY	BIOCARTA_TCYTOTOXIC_PATHWAY	12	0.785043	1.51661	0.0311767	0.161058	0.132718	2223	tags=58%, list=11%, signal=52%	Itgb2/Cd3g/Cd28/Cd3d/Ptprc/Icam1/Cd3e	Smoke_2month_vs_control	MSigDB_C2_CP	v2022.1
	REACTOME_GABA_RECEPTOR_ACTIVATION	REACTOME_GABA_RECEPTOR_ACTIVATION	56	-0.536763	-1.44122	0.0313008	0.16136	0.132967	2568	tags=23%, list=13%, signal=20%	Adcy4/Gabbr1/Gng4/Gng11/Gng2/Adcy1/Adcy9/Adcy2/Adcy5/Adcy8/Kcnj3/Kcnj5/Gabra3	Smoke_2month_vs_control	MSigDB_C2_CP	v2022.1
	WP_GLUTATHIONE_METABOLISM	WP_GLUTATHIONE_METABOLISM	17	0.751044	1.54947	0.0314285	0.161485	0.13307	889	tags=47%, list=5%, signal=45%	Gpx2/Gclm/Ggt1/Gclc/Gsr/Idh1/G6pdx/Gss	Smoke_2month_vs_control	MSigDB_C2_CP	v2022.1
	REACTOME_HDR_THROUGH_HOMOLOGOUS_RECOMBINATION_HRR	REACTOME_HDR_THROUGH_HOMOLOGOUS_RECOMBINATION_HRR	64	0.556145	1.42918	0.0314564	0.161485	0.13307	4192	tags=41%, list=22%, signal=32%	Rad51/Rfc5/Dna2/Polh/Pole/Rfc4/Pole2/Rfc3/Rad51b/Brca1/Xrcc2/Rpa3/Eme2/Spidr/Mre11a/Polk/Rad51c/Gen1/Top3a/Pcna/Rpa2/Rfc2/Rad9b/Rpa1/Slx4/Atm	Smoke_2month_vs_control	MSigDB_C2_CP	v2022.1
	WP_EXERCISEINDUCED_CIRCADIAN_REGULATION	WP_EXERCISEINDUCED_CIRCADIAN_REGULATION	46	-0.547576	-1.41468	0.0316876	0.162333	0.133769	2265	tags=37%, list=12%, signal=33%	Hspa8/Gstm5/Idi1/Ppp1r3c/Ucp3/Rbpms/Herpud1/Per2/Dnaja1/Cry2/Erc2/Klf9/G0s2/Stbd1/Nr1d2/Gfra1/Per1	Smoke_2month_vs_control	MSigDB_C2_CP	v2022.1
	REACTOME_IRS_MEDIATED_SIGNALLING	REACTOME_IRS_MEDIATED_SIGNALLING	47	-0.545563	-1.41035	0.0324385	0.165834	0.136654	3617	tags=38%, list=19%, signal=31%	Kras/Fgf7/Fgfr1/Pde3b/Pik3ca/Frs2/Them4/Pik3r1/Akt2/Sos1/Fgf9/Fgf18/Fgf2/Fgf1/Fgfr3/Irs2/Irs1/Fgfr4	Smoke_2month_vs_control	MSigDB_C2_CP	v2022.1
	REACTOME_CELLULAR_RESPONSE_TO_HEAT_STRESS	REACTOME_CELLULAR_RESPONSE_TO_HEAT_STRESS	95	-0.473294	-1.36764	0.032788	0.167273	0.13784	3270	tags=31%, list=17%, signal=26%	Bag1/Hspa5/Crebbp/Hsf1/Seh1l/Nup188/St13/Hspa2/Ranbp2/Hspa8/Bag2/Hsp90aa1/Hspa12a/Bag5/Fkbp4/Hsp90ab1/Camk2a/Hspb2/Bag3/Hspb8/Cryab/Serpinh1/Hspa12b/Dnajb1/Hsph1/Col4a6/Hspb1/Hspa1b/Hspa1a	Smoke_2month_vs_control	MSigDB_C2_CP	v2022.1
	REACTOME_REGULATION_OF_INSULIN_SECRETION	REACTOME_REGULATION_OF_INSULIN_SECRETION	75	-0.479946	-1.36189	0.0328828	0.16741	0.137952	3011	tags=33%, list=16%, signal=28%	Prkar1a/Cd36/Kcnb1/Akap5/Gng4/Prkca/Glp1r/Gna11/Stx1a/Cacnb2/Itpr1/Cacna1d/Gng11/Stxbp1/Cacna1e/Gng2/Rapgef4/Vamp2/Snap25/Adcy5/Cacna1c/Rapgef3/Adcy8/Cacna2d2/Plcb1	Smoke_2month_vs_control	MSigDB_C2_CP	v2022.1
	WP_PTDINS45P2_IN_CYTOKINESIS_PATHWAY	WP_PTDINS45P2_IN_CYTOKINESIS_PATHWAY	11	0.792019	1.5039	0.0330591	0.167959	0.138405	1384	tags=27%, list=7%, signal=25%	Kif23/Racgap1/Anln	Smoke_2month_vs_control	MSigDB_C2_CP	v2022.1
	REACTOME_G0_AND_EARLY_G1	REACTOME_G0_AND_EARLY_G1	27	0.663103	1.47075	0.0336266	0.17049	0.140491	3495	tags=41%, list=18%, signal=33%	Ccna2/Top2a/Cdk1/Cdc6/Rbl1/Myc/Lin9/Tfdp2/Ccne2/Pcna/Rbl2	Smoke_2month_vs_control	MSigDB_C2_CP	v2022.1
	REACTOME_ZINC_INFLUX_INTO_CELLS_BY_THE_SLC39_GENE_FAMILY	REACTOME_ZINC_INFLUX_INTO_CELLS_BY_THE_SLC39_GENE_FAMILY	10	0.822432	1.52924	0.0343403	0.172692	0.142305	1217	tags=40%, list=6%, signal=38%	Slc39a2/Slc39a4/Slc39a1/Slc39a14	Smoke_2month_vs_control	MSigDB_C2_CP	v2022.1
	REACTOME_P2Y_RECEPTORS	REACTOME_P2Y_RECEPTORS	10	0.821958	1.52836	0.0343403	0.172692	0.142305	2262	tags=60%, list=12%, signal=53%	P2ry13/P2ry12/P2ry6/Lpar6/P2ry2/P2ry10	Smoke_2month_vs_control	MSigDB_C2_CP	v2022.1
	WP_INTERACTIONS_OF_NATURAL_KILLER_CELLS_IN_PANCREATIC_CANCER	WP_INTERACTIONS_OF_NATURAL_KILLER_CELLS_IN_PANCREATIC_CANCER	22	0.710573	1.51374	0.0343245	0.172692	0.142305	230	tags=27%, list=1%, signal=27%	Ccl3/Ccl2/Csf2/Fcgr4/Ccl4/Tnf	Smoke_2month_vs_control	MSigDB_C2_CP	v2022.1
	REACTOME_ACTIVATION_OF_ATR_IN_RESPONSE_TO_REPLICATION_STRESS	REACTOME_ACTIVATION_OF_ATR_IN_RESPONSE_TO_REPLICATION_STRESS	37	0.634394	1.47954	0.0343418	0.172692	0.142305	4284	tags=54%, list=22%, signal=42%	Rfc5/Clspn/Rfc4/Cdc6/Rfc3/Rpa3/Mcm3/Mcm5/Mcm6/Orc3/Mcm2/Mcm7/Dbf4/Rpa2/Rfc2/Rad9b/Rpa1/Cdc25a/Mcm4/Orc1	Smoke_2month_vs_control	MSigDB_C2_CP	v2022.1
	REACTOME_SIGNALING_BY_FGFR1	REACTOME_SIGNALING_BY_FGFR1	47	-0.542765	-1.40311	0.0345656	0.173463	0.142941	3617	tags=36%, list=19%, signal=29%	Mapk3/Kras/Fgfr1/Flrt1/Pik3ca/Fgfrl1/Frs2/Pik3r1/Sos1/Ubc/Spry2/Fgf9/Spred2/Fgf18/Fgf2/Fgf1/Flrt2	Smoke_2month_vs_control	MSigDB_C2_CP	v2022.1
	REACTOME_ASSEMBLY_OF_ACTIVE_LPL_AND_LIPC_LIPASE_COMPLEXES	REACTOME_ASSEMBLY_OF_ACTIVE_LPL_AND_LIPC_LIPASE_COMPLEXES	18	-0.70093	-1.51428	0.0346706	0.173636	0.143083	1114	tags=22%, list=6%, signal=21%	Pcsk5/Gpihbp1/Pcsk6/Cidec	Smoke_2month_vs_control	MSigDB_C2_CP	v2022.1
	WP_ULCERATIVE_COLITIS_SIGNALING	WP_ULCERATIVE_COLITIS_SIGNALING	17	0.747286	1.54172	0.0348261	0.17406	0.143432	3014	tags=59%, list=16%, signal=50%	Tlr2/Tnf/H2-DMa/Gata3/Tgfb1/Il4ra/Maf/Il2rg/Nfkb1/Foxp3	Smoke_2month_vs_control	MSigDB_C2_CP	v2022.1
	WP_WNT_SIGNALING	WP_WNT_SIGNALING	112	-0.43153	-1.28406	0.0355724	0.177429	0.146209	3631	tags=29%, list=19%, signal=24%	Fzd1/Peg12/Ryk/Ctbp1/Sost/Fzd7/Rock2/Wnt4/Frat2/Serpinf1/Lrp6/Mapk8/Porcn/Ctbp2/Prkca/Wnt7b/Vangl1/Nkd1/Ccnd2/Notum/Fzd8/Nfatc1/Camk2a/Jun/Csnk1e/Wnt10b/Ccnd3/Prkcg/Wnt2/Daam2/Sfrp2/Wif1/Plcb1	Smoke_2month_vs_control	MSigDB_C2_CP	v2022.1
	WP_PHOTODYNAMIC_THERAPYINDUCED_NFE2L2_NRF2_SURVIVAL_SIGNALING	WP_PHOTODYNAMIC_THERAPYINDUCED_NFE2L2_NRF2_SURVIVAL_SIGNALING	22	0.708325	1.50895	0.0360265	0.178822	0.147357	1064	tags=32%, list=5%, signal=30%	Nqo1/Hmox1/Gclm/Srxn1/Gclc/Mapk13/Gstp1	Smoke_2month_vs_control	MSigDB_C2_CP	v2022.1
	BIOCARTA_ALK_PATHWAY	BIOCARTA_ALK_PATHWAY	37	-0.590005	-1.44921	0.0360699	0.178822	0.147357	2777	tags=27%, list=14%, signal=23%	Smad5/Gata4/Bmp5/Tgfb3/Tgfb2/Tgfbr3/Smad6/Bmp7/Nppb/Nppa	Smoke_2month_vs_control	MSigDB_C2_CP	v2022.1
	PID_AJDISS_2PATHWAY	PID_AJDISS_2PATHWAY	47	-0.540574	-1.39745	0.0359837	0.178822	0.147357	3001	tags=38%, list=15%, signal=32%	Gna13/Crebbp/Ctnna1/Robo1/Jup/Dsp/Gna12/Abl1/Fyn/Igf1r/Ntrk2/Egfr/Ret/Gdnf/Cables1/Igf2/Gfra1/Cdh2	Smoke_2month_vs_control	MSigDB_C2_CP	v2022.1
	WP_OXIDATIVE_PHOSPHORYLATION	WP_OXIDATIVE_PHOSPHORYLATION	48	-0.536495	-1.38496	0.0363177	0.179688	0.148071	5555	tags=56%, list=29%, signal=40%	Ndufa7/Atp5d/Ndufb7/Ndufb9/Atp5j2/Ndufb5/Atp5h/Atp5k/Ndufs2/Atp5a1/Ndufs5/Atp5j/Ndufab1/Ndufa4/Atp5o/Ndufs7/Atp5b/Atp5g1/Ndufc1/Ndufv1/Ndufs1/Ndufb2/Ndufs8/Gzmb/Ndufa5/Ndufb10/Ndufa4l2	Smoke_2month_vs_control	MSigDB_C2_CP	v2022.1
	REACTOME_YAP1_AND_WWTR1_TAZ_STIMULATED_GENE_EXPRESSION	REACTOME_YAP1_AND_WWTR1_TAZ_STIMULATED_GENE_EXPRESSION	14	-0.74378	-1.51865	0.0375092	0.185211	0.152622	3825	tags=79%, list=20%, signal=63%	Nkx2-5/Yap1/Tead3/Hipk2/Gata4/Wwtr1/Tbx5/Tead1/Tead2/Tead4/Nppa	Smoke_2month_vs_control	MSigDB_C2_CP	v2022.1
	WP_AUTOSOMAL_RECESSIVE_OSTEOPETROSIS_PATHWAYS	WP_AUTOSOMAL_RECESSIVE_OSTEOPETROSIS_PATHWAYS	11	0.784334	1.48931	0.0376585	0.185576	0.152922	2786	tags=64%, list=14%, signal=55%	Snx10/Tcirg1/Ostm1/Clcn7/Tnfrsf11a/Plekhm1/Nfkb1	Smoke_2month_vs_control	MSigDB_C2_CP	v2022.1
	REACTOME_EXTRA_NUCLEAR_ESTROGEN_SIGNALING	REACTOME_EXTRA_NUCLEAR_ESTROGEN_SIGNALING	72	-0.48532	-1.36043	0.0378825	0.186306	0.153524	4380	tags=42%, list=23%, signal=32%	Creb1/Gnb2/Hbegf/Egf/Sphk1/Mapk3/Zdhhc7/Prkcz/Kras/Akt3/Pik3ca/Cav1/Pik3r1/Akt2/Ptk2/Gng4/Hsp90aa1/Bcl2/Cav2/Gng11/Foxo3/Igf1r/Tgfa/Gng2/Nos3/Egfr/Esr1/Hspb1/Srf/Fos	Smoke_2month_vs_control	MSigDB_C2_CP	v2022.1
	WP_RANKLRANK_SIGNALING_PATHWAY	WP_RANKLRANK_SIGNALING_PATHWAY	54	0.577687	1.43243	0.038228	0.18763	0.154615	2892	tags=44%, list=15%, signal=38%	Ctsk/Acp5/Relb/Spi1/Ikbkg/Nfkb2/Vcam1/Map2k6/Stat1/Tnfrsf11b/Syk/Traf3/Calcr/Traf2/Sqstm1/Mitf/Icam1/Gab2/Tnfrsf11a/Cbl/Map3k7/Map2k1/Nfkb1/Traf1	Smoke_2month_vs_control	MSigDB_C2_CP	v2022.1
	REACTOME_SIGNALING_BY_HEDGEHOG	REACTOME_SIGNALING_BY_HEDGEHOG	138	-0.409096	-1.25661	0.038324	0.187727	0.154694	1863	tags=20%, list=10%, signal=18%	Gli3/Notum/Ubc/Smo/Numb/Ttc21b/Cdon/Kif7/Smurf2/Adcy1/Adcy9/Dhh/Hhip/Tubb1/Adcy2/Tubb2a/Gas1/Evc2/Dzip1/Adcy5/Adcy8/Disp2/Evc/Boc/Tubb2b/Scube2/Tubb4a	Smoke_2month_vs_control	MSigDB_C2_CP	v2022.1
	REACTOME_RHOQ_GTPASE_CYCLE	REACTOME_RHOQ_GTPASE_CYCLE	58	-0.510212	-1.36901	0.0386924	0.189154	0.155871	3649	tags=45%, list=19%, signal=36%	Git2/Arhgap5/Cdc42bpb/Arhgef7/Wasl/Cav1/Arhgap33/Jup/Slc1a5/Cdc42bpa/Vangl1/Dlc1/Stom/Arl13b/Arhgap26/Vamp3/Pak4/Git1/Gfod1/Trip10/Syde1/Cdc42ep4/Cdc42ep2/Steap3/Cdc42ep1/Obscn	Smoke_2month_vs_control	MSigDB_C2_CP	v2022.1
	REACTOME_POTASSIUM_CHANNELS	REACTOME_POTASSIUM_CHANNELS	91	-0.454931	-1.31075	0.0387797	0.189205	0.155913	2649	tags=24%, list=14%, signal=21%	Kcnb1/Gabbr1/Gng4/Kcnq1/Kcnd2/Kcnma1/Kcnk3/Kcnk2/Gng11/Kcnmb2/Kcnmb1/Kcnq5/Abcc9/Gng2/Kcna5/Kcnh2/Kcnn2/Kcna1/Kcnd3/Kcnj3/Kcnj5/Kcna2	Smoke_2month_vs_control	MSigDB_C2_CP	v2022.1
	PID_IL6_7_PATHWAY	PID_IL6_7_PATHWAY	47	0.583055	1.42107	0.0391419	0.190514	0.156991	2071	tags=32%, list=11%, signal=29%	Timp1/Vav1/Fgg/Map2k6/Stat1/Grb2/Il6/Prkcd/Myc/Jak2/Tyk2/Hck/Mitf/Gab2/Socs3	Smoke_2month_vs_control	MSigDB_C2_CP	v2022.1
	WP_MAPK_SIGNALING_PATHWAY	WP_MAPK_SIGNALING_PATHWAY	238	-0.369819	-1.21651	0.039203	0.190514	0.156991	2938	tags=30%, list=15%, signal=26%	Rasa2/Pdgfrb/Elk4/Trp53/Rras/Map3k11/Flnc/Map2k7/Mapk12/Atf4/Ddit3/Dusp16/Dusp10/Akt2/Mapk8/Crk/Jund/Hspa2/Hspa8/Sos1/Prkca/Map4k2/Rapgef2/Mknk2/Fasl/Rasgrp3/Gna12/Cacnb2/Rps6ka5/Stmn1/Flnb/Tgfb3/Cacna1d/Rasgrf2/Taok2/Tgfb2/Rras2/Nfatc1/Fgf9/Jun/Cacna2d1/Dusp3/Mapk8ip3/Cacna1e/Rac3/Fgf18/Fgf2/Prkcg/Ntrk2/Pdgfb/Fgf1/Fgfr3/Mapt/Egfr/Cacna1c/Hspb1/Srf/Rasgrp2/Dusp7/Fgf13/Cacna2d2/Fos/Dusp1/Fgf12/Map…	Smoke_2month_vs_control	MSigDB_C2_CP	v2022.1
	WP_DEGRADATION_PATHWAY_OF_SPHINGOLIPIDS_INCLUDING_DISEASES	WP_DEGRADATION_PATHWAY_OF_SPHINGOLIPIDS_INCLUDING_DISEASES	14	0.78024	1.55842	0.040422	0.196051	0.161554	1724	tags=57%, list=9%, signal=52%	Gla/Psap/Lipa/Hexa/Hexb/Neu1/Npc1/Gm2a	Smoke_2month_vs_control	MSigDB_C2_CP	v2022.1
	REACTOME_MUSCLE_CONTRACTION	REACTOME_MUSCLE_CONTRACTION	193	-0.757106	-2.49284	1e-10	2.23545e-08	1.78756e-08	2276	tags=49%, list=12%, signal=43%	Kcna5/Fxyd6/Cav3/Anxa6/Kcnk2/Orai2/Cacna1c/Corin/Scn5a/Tmod1/Scn4b/Tln1/Slc8a3/Cacnb2/Kcnip4/Myl9/Trpc1/Nppa/Kcnk5/Mme/Tmod4/Ryr3/Tnnt2/Scn7a/Camk2a/Cacna2d2/Vcl/Gucy1a2/Mybpc3/Acta2/Mylk/Tbx5/Atp1b2/Kcnq1/Pln/Atp1a2/Fgf12/Kcnh2/Npr2/Scn3b/Atp2a2/Npr1/Tpm1/Stim1/Itga1/Dysf/Actg2/Atp2a3/Actc1/Fxyd3/Casq2/Atp2b2/Tnnt1/Mybpc1/Sorbs3/Myh11/Tmod2/Myh6/Kcnk3/Tpm2/Myl7/Dmpk/Pde5a/Sorbs1/Trdn/Ryr2/Casq1/…	Smoke_5month_vs_control	MSigDB_C2_CP	v2022.1
	WP_OVERVIEW_OF_PROINFLAMMATORY_AND_PROFIBROTIC_MEDIATORS	WP_OVERVIEW_OF_PROINFLAMMATORY_AND_PROFIBROTIC_MEDIATORS	87	0.808714	2.29034	1e-10	2.23545e-08	1.78756e-08	1000	tags=41%, list=5%, signal=39%	Cxcl5/Cxcl1/Ccl3/Cxcl9/Il1rn/Ccl2/Cxcl2/Cxcl13/Spp1/Ccl9/Il6/Csf2/Ccl22/Cxcl10/Ccl4/Ccl28/Cxcl17/Ccl20/Ccl17/Pf4/Areg/Ccl12/Il12b/Ccl6/Tnf/Ccl7/Cxcl3/Cxcl16/Il1a/Ebi3/Mmp3/Csf1/Osm/Il7/Ctf1/Il1b	Smoke_5month_vs_control	MSigDB_C2_CP	v2022.1
	REACTOME_KERATINIZATION	REACTOME_KERATINIZATION	108	-0.752314	-2.28002	1e-10	2.23545e-08	1.78756e-08	1897	tags=29%, list=10%, signal=26%	Krt10/Krt23/Dsc2/Casp14/Perp/Sprr1b/Dsp/Krt79/Klk8/Sprr1a/Dsc3/Lipm/Jup/Krt32/Dsc1/Pcsk6/Dsg1a/Ppl/Spink5/Krt14/Evpl/Krtap17-1/Krt78/Krt5/Pkp1/Lor/Sprr3/Rptn/Krt15/Krt13/Krt4	Smoke_5month_vs_control	MSigDB_C2_CP	v2022.1
	WP_STRIATED_MUSCLE_CONTRACTION_PATHWAY	WP_STRIATED_MUSCLE_CONTRACTION_PATHWAY	38	-0.899464	-2.27948	1e-10	2.23545e-08	1.78756e-08	1211	tags=76%, list=6%, signal=72%	Myl9/Tnnt2/Mybpc3/Acta2/Tpm1/Actc1/Tnnt1/Mybpc1/Myh6/Tpm2/Myom1/Tnnc1/Tnni3/Myl4/Tnni1/Actn3/Des/Actn2/Mybpc2/Tcap/Neb/Tnni2/Myl3/Tnnt3/Myh8/Ttn/Tnnc2/Acta1/Myl1	Smoke_5month_vs_control	MSigDB_C2_CP	v2022.1
	REACTOME_STRIATED_MUSCLE_CONTRACTION	REACTOME_STRIATED_MUSCLE_CONTRACTION	36	-0.906462	-2.26316	1e-10	2.23545e-08	1.78756e-08	1290	tags=78%, list=7%, signal=73%	Tmod4/Tnnt2/Mybpc3/Tpm1/Actc1/Tnnt1/Mybpc1/Tmod2/Myh6/Tpm2/Tnnc1/Tnni3/Myl4/Tnni1/Actn3/Des/Actn2/Mybpc2/Tcap/Neb/Tnni2/Myl3/Tnnt3/Myh8/Ttn/Tnnc2/Acta1/Myl1	Smoke_5month_vs_control	MSigDB_C2_CP	v2022.1
	REACTOME_FORMATION_OF_THE_CORNIFIED_ENVELOPE	REACTOME_FORMATION_OF_THE_CORNIFIED_ENVELOPE	85	-0.756061	-2.21115	1e-10	2.23545e-08	1.78756e-08	1897	tags=35%, list=10%, signal=32%	Krt10/Krt23/Dsc2/Casp14/Perp/Sprr1b/Dsp/Krt79/Klk8/Sprr1a/Dsc3/Lipm/Jup/Krt32/Dsc1/Pcsk6/Dsg1a/Ppl/Spink5/Krt14/Evpl/Krt78/Krt5/Pkp1/Lor/Sprr3/Rptn/Krt15/Krt13/Krt4	Smoke_5month_vs_control	MSigDB_C2_CP	v2022.1
	WP_NETWORK_MAP_OF_SARSCOV2_SIGNALING_PATHWAY	WP_NETWORK_MAP_OF_SARSCOV2_SIGNALING_PATHWAY	200	0.694197	2.17904	1e-10	2.23545e-08	1.78756e-08	1144	tags=29%, list=6%, signal=28%	Cxcl5/Cxcl1/Ccl3/Cxcl9/Ccl2/Il1r2/Cfb/Cxcl2/Cxcl13/Ccl9/Il6/Cdk1/Saa1/Birc5/Ccnb2/Ccl22/Cxcl10/Ccl4/Itih4/Lrg1/Fgg/Cd14/Ccl20/H2-Eb1/Pf4/Rrm2/Ccl12/Ccl6/Selp/Ifitm1/Ccr5/Ptgs2/Ctsd/Ctsz/Tnf/Cfp/Cfi/Lbp/Cxcl3/Ctsl/Cxcl16/Casp4/Ctsb/Ikbkg/Ddit4/Lgals3bp/Il1a/Ptpn6/Casp3/C1s1/Myd88/Il7/Nfkb2/Il1b/Serpine1/Serpina10/Traf2/Ccr6	Smoke_5month_vs_control	MSigDB_C2_CP	v2022.1
	REACTOME_CELL_CYCLE_CHECKPOINTS	REACTOME_CELL_CYCLE_CHECKPOINTS	244	0.63966	2.05538	1e-10	2.23545e-08	1.78756e-08	3470	tags=43%, list=18%, signal=36%	Ccna2/Cdca8/Cdk1/Birc5/Spc25/Ccnb2/Spdl1/Ube2c/Zwilch/Aurkb/Spc24/Cenpe/Cenpi/Cenpk/Ercc6l/Bub1/Kif2c/Cenpf/Dbf4/Mad2l1/Incenp/Clspn/Cdkn1a/Plk1/Cenpl/Brca1/Rfc5/Mre11a/Rfc3/Cdc20/Chek2/Bub1b/Dna2/Zfp385a/Cdc6/Psmd10/Rfc4/Psmd8/Mcm3/Anapc15/Mcm5/Zwint/Mdm2/Cenpq/Kntc1/Psme4/Psmb5/Ccne2/Cenpa/Psmd5/Psmd13/Psmd14/Psmc4/Cenph/Psma3/Psma1/Ska1/Rad1/Psmb8/Psma5/Rfc2/Psmd9/Cdkn2a/Psma7/Mcm6/Cenpo/B9d2/…	Smoke_5month_vs_control	MSigDB_C2_CP	v2022.1
	REACTOME_NEUTROPHIL_DEGRANULATION	REACTOME_NEUTROPHIL_DEGRANULATION	434	0.58761	1.99984	1e-10	2.23545e-08	1.78756e-08	2524	tags=37%, list=13%, signal=33%	Cd177/Orm2/Cxcl1/Orm1/Clec5a/Vnn1/Fcgr2b/Mmp8/Lcn2/C3ar1/Cxcl2/Serpina3n/Syngr1/Adam8/Pigr/Cd33/Clec4d/Cd68/Gla/Ifi204/Rnase2a/Itgam/Itgax/Slc11a1/Lrg1/Chil1/Cd14/Olfm4/Lgals3/Olr1/Glipr1/Tlr2/Acpp/Ctss/Cd300a/Ctsd/Ctsz/Hvcn1/Fcer1g/Tcirg1/Nfam1/Cfp/Cyba/Gusb/Dera/Cstb/Cotl1/Cxcl3/Dpp7/Serpina3m/Nckap1l/Rab27a/Tyrobp/Atp8b4/Neu1/Itgb2/Plaur/Prcp/Bst1/Cd53/Ctsa/Psap/Cybb/Hk3/Prg2/Alox5/Pycard/Ctsb…	Smoke_5month_vs_control	MSigDB_C2_CP	v2022.1
	REACTOME_CELL_CYCLE_MITOTIC	REACTOME_CELL_CYCLE_MITOTIC	474	0.567613	1.94288	1e-10	2.23545e-08	1.78756e-08	3875	tags=46%, list=20%, signal=38%	Cdca5/Ccna2/Cdca8/Aurka/Cdk1/Tk1/Top2a/Birc5/Spc25/Ccnb2/Spdl1/Ncapg2/Nek6/Rrm2/Ube2c/Zwilch/Aurkb/Spc24/Cenpe/Cenpi/Cenpk/Haus8/Ercc6l/Tpx2/Bub1/Kif2c/Cenpf/Dbf4/Mad2l1/Incenp/Gmnn/Espl1/Hmmr/Kif23/Ncapd2/Cdkn1a/Gins2/Lmnb1/Cks1b/Ndc1/Plk1/Pttg1/Kif20a/Cenpl/Rfc5/Smc2/Ncapg/Bora/Esco2/Rfc3/Cdc20/Bub1b/Dna2/Cdc6/Gins1/Nek2/Psmd10/Rfc4/Cntrl/Plk4/Psmd8/Skp2/Pole2/Pole/Mcm3/Cdc14a/Prim2/Cep76/Lin54…	Smoke_5month_vs_control	MSigDB_C2_CP	v2022.1
	REACTOME_SIGNALING_BY_INTERLEUKINS	REACTOME_SIGNALING_BY_INTERLEUKINS	423	0.571371	1.94137	1e-10	2.23545e-08	1.78756e-08	2651	tags=34%, list=14%, signal=30%	Cxcl1/Ccl3/Il1rn/Ccl2/Il1r2/Lcn2/Cxcl2/Ccr1/Cd86/Timp1/Il6/Havcr2/Saa1/Birc5/Csf2/Ccl22/Cxcl10/Ccl4/Itgam/Itgax/Csf2rb2/Hmox1/Ccl20/Rorc/Il12b/Ccr5/Ptgs2/Tnf/Batf/Il7r/Csf2ra/Vav1/Il1rl2/Lbp/Tifa/Cxcl3/Il34/Cdkn1a/Lmnb1/Itgb2/Blnk/Fcer2a/Sod2/Fscn1/Il18bp/Alox5/Ikbkg/Casp1/Mmp2/Socs3/Pim1/Tnfrsf1b/Il1a/Lcp1/Ebi3/Ptpn6/Casp3/Map3k8/Mmp3/Il1r1/Psmd10/Csf3r/Csf1/Osm/Il1rl1/Myd88/Il7/Rhou/Nfkb2/Ctf1/…	Smoke_5month_vs_control	MSigDB_C2_CP	v2022.1
	KEGG_LYSOSOME	KEGG_LYSOSOME	114	0.721417	2.1237	5.59713e-10	1.14695e-07	9.17144e-08	2444	tags=50%, list=13%, signal=44%	Ctsk/Cd68/Gla/Atp6v0d2/Slc11a1/Acp5/Ctss/Ctsd/Ctsz/Naglu/Tcirg1/Gusb/Galc/Lgmn/Neu1/Ctsl/Ctsa/Psap/Ctsb/Laptm5/Gns/Hexa/Arsg/Ctsh/Ctsc/Gnptab/Hexb/Galns/Gba/Lipa/Glb1/Ctse/Ap4m1/Npc1/Acp2/Ap1s1/Slc11a2/Ap3s1/Cln3/Man2b1/Fuca1/Atp6v0c/Atp6v0d1/Naga/Cln5/Ap3m1/Manba/Atp6v0b/Gm2a/Ctns/Mcoln1/Atp6v1h/Tpp1/Ap3m2/Cltb/Asah1/Smpd1	Smoke_5month_vs_control	MSigDB_C2_CP	v2022.1
	KEGG_CYTOKINE_CYTOKINE_RECEPTOR_INTERACTION	KEGG_CYTOKINE_CYTOKINE_RECEPTOR_INTERACTION	217	0.625297	1.98933	1.11926e-09	2.11712e-07	1.69293e-07	1812	tags=29%, list=9%, signal=26%	Cxcl5/Cxcl1/Ccl3/Cxcl9/Tnfrsf9/Ccl2/Il1r2/Cxcl2/Ccr1/Cxcl13/Ccl9/Inhba/Il6/Tnfsf9/Csf2/Ccl22/Cxcl10/Ccl4/Csf2rb2/Ccl28/Ccl20/Ccl17/Pf4/Ccl12/Il12b/Ccl6/Ccr5/Tnf/Il7r/Csf2ra/Flt3/Ccl7/Cxcl3/Pdgfc/Cxcl16/Tnfrsf1b/Il1a/Il1r1/Csf3r/Cx3cr1/Csf1/Tgfbr1/Osm/Il7/Ctf1/Tnfrsf13b/Il1b/Il13ra1/Tnfrsf18/Ccr6/Osmr/Il10ra/Ifnar1/Il15/Crlf2/Inhbb/Il18r1/Il10rb/Ifngr2/Eda2r/Xcr1/Lif	Smoke_5month_vs_control	MSigDB_C2_CP	v2022.1
	REACTOME_CARDIAC_CONDUCTION	REACTOME_CARDIAC_CONDUCTION	124	-0.671533	-2.09114	2.2723e-09	3.99114e-07	3.19148e-07	2739	tags=43%, list=14%, signal=37%	Scn4a/Wwtr1/Rangrf/Asph/Itpr2/Kcna5/Fxyd6/Kcnk2/Orai2/Cacna1c/Corin/Scn5a/Scn4b/Slc8a3/Cacnb2/Kcnip4/Trpc1/Nppa/Kcnk5/Mme/Ryr3/Scn7a/Camk2a/Cacna2d2/Tbx5/Atp1b2/Kcnq1/Pln/Atp1a2/Fgf12/Kcnh2/Npr2/Scn3b/Atp2a2/Npr1/Stim1/Atp2a3/Fxyd3/Casq2/Atp2b2/Kcnk3/Dmpk/Trdn/Ryr2/Casq1/Tnni3/Ryr1/Fxyd1/Kcnd3/Sln/Fgf13/Scn3a/Atp2a1	Smoke_5month_vs_control	MSigDB_C2_CP	v2022.1
	REACTOME_SYNTHESIS_OF_DNA	REACTOME_SYNTHESIS_OF_DNA	116	0.705626	2.07565	3.27463e-09	5.0327e-07	4.02435e-07	3875	tags=67%, list=20%, signal=54%	Ccna2/Ube2c/Gmnn/Gins2/Rfc5/Rfc3/Dna2/Cdc6/Gins1/Psmd10/Rfc4/Psmd8/Skp2/Pole2/Pole/Mcm3/Prim2/Anapc15/Cdt1/Mcm5/Lig1/Psme4/Psmb5/Ccne2/Psmd5/Psmd13/Psmd14/Psmc4/Psma3/Psma1/Pold3/Psmb8/Prim1/Psma5/Pcna/Gins4/Rfc2/Psmd9/Psma7/Mcm6/Psma4/Pold1/Fzr1/Psmc6/Mcm8/Psmd11/Psmd12/Orc6/Rpa1/Psma6/Psme1/Psmb6/Anapc4/Orc5/Psmd2/Psmd6/Psmf1/Ube2s/Psmd7/Rpa2/Orc3/Psmb3/Psmd1/Psmb4/Anapc7/Psma2/Psmc2/Psmb9/Mcm7…	Smoke_5month_vs_control	MSigDB_C2_CP	v2022.1
	REACTOME_CLASS_A_1_RHODOPSIN_LIKE_RECEPTORS	REACTOME_CLASS_A_1_RHODOPSIN_LIKE_RECEPTORS	266	0.589614	1.91607	3.08064e-09	5.0327e-07	4.02435e-07	1313	tags=19%, list=7%, signal=18%	Cxcl5/Cxcl1/Ccl3/Cxcl9/Npy/Ccl2/C3ar1/Cxcl2/Ccr1/P2ry13/Cxcl13/Ptgir/Ccl9/Hcar2/Saa1/Ccl22/Cxcl10/Ccl4/Ccl28/Ccl20/Ccl17/Pf4/P2ry12/Ccr5/Gpr68/Adora2b/P2ry6/Ccl7/Cxcl3/Ackr1/Gpr35/Adora1/Cxcl16/Psap/Gpr183/Lpar6/C3/Fpr2/F2rl2/Cx3cr1/Ffar4/Cysltr1/Ece2/Ptger4/Ccr6/Ackr3/Cnr1/Gpr65/Cckar/Anxa1	Smoke_5month_vs_control	MSigDB_C2_CP	v2022.1
	REACTOME_GPCR_LIGAND_BINDING	REACTOME_GPCR_LIGAND_BINDING	368	0.534058	1.79329	8.48692e-09	1.22761e-06	9.81645e-07	1313	tags=15%, list=7%, signal=14%	Cxcl5/Cxcl1/Ccl3/Cxcl9/Npy/Ccl2/C3ar1/Cxcl2/Ccr1/P2ry13/Cxcl13/Ptgir/Ccl9/Hcar2/Saa1/Ccl22/Cxcl10/Ccl4/Ccl28/Ccl20/Adcyap1r1/Ccl17/Pf4/P2ry12/Ramp3/Ccr5/Gpr68/Adm/Adora2b/P2ry6/Ccl7/Cxcl3/Ackr1/Calca/Gpr35/Adora1/Cxcl16/Psap/Gpr183/Lpar6/C3/Fpr2/F2rl2/Cx3cr1/Ffar4/Cd55/Cysltr1/Gngt2/Ece2/Ptger4/Ccr6/Ackr3/Cnr1/Gpr65/Cckar/Anxa1	Smoke_5month_vs_control	MSigDB_C2_CP	v2022.1
	REACTOME_INTERLEUKIN_10_SIGNALING	REACTOME_INTERLEUKIN_10_SIGNALING	43	0.852258	2.13538	1.12213e-08	1.53296e-06	1.22581e-06	1000	tags=60%, list=5%, signal=57%	Cxcl1/Ccl3/Il1rn/Ccl2/Il1r2/Cxcl2/Ccr1/Cd86/Timp1/Il6/Csf2/Ccl22/Cxcl10/Ccl4/Ccl20/Il12b/Ccr5/Ptgs2/Tnf/Cxcl3/Fcer2a/Tnfrsf1b/Il1a/Il1r1/Csf1/Il1b	Smoke_5month_vs_control	MSigDB_C2_CP	v2022.1
	WP_SELENIUM_MICRONUTRIENT_NETWORK	WP_SELENIUM_MICRONUTRIENT_NETWORK	73	0.760164	2.0936	1.80692e-08	2.22161e-06	1.77649e-06	2686	tags=48%, list=14%, signal=41%	Ccl2/Serpina3n/Kynu/Il6/Saa1/Gpx2/Fgg/Ggt1/Txnrd1/Ptgs2/Tnf/Gsr/F7/Ptgs1/Serpina3m/Alox5ap/Sod2/Alox5/Msrb1/Nfkb2/Il1b/Serpine1/Abca1/Sephs2/Prdx5/Mtr/Fga/Cbs/Saa2/Txn1/Scarb1/Pnpo/Dio2/Flad1/Prdx4	Smoke_5month_vs_control	MSigDB_C2_CP	v2022.1
	REACTOME_S_PHASE	REACTOME_S_PHASE	157	0.642609	1.96874	1.75594e-08	2.22161e-06	1.77649e-06	3875	tags=57%, list=20%, signal=46%	Cdca5/Ccna2/Ube2c/Gmnn/Cdkn1a/Gins2/Cks1b/Rfc5/Esco2/Rfc3/Dna2/Cdc6/Gins1/Psmd10/Rfc4/Psmd8/Skp2/Pole2/Pole/Mcm3/Prim2/Lin54/Anapc15/Cdt1/Mcm5/Myc/Lig1/Psme4/Psmb5/Ccne2/Psmd5/Psmd13/Psmd14/Psmc4/Psma3/Psma1/Pold3/Psmb8/Lin9/Prim1/Psma5/Pcna/Gins4/Rfc2/Psmd9/Psma7/Mcm6/Psma4/Pold1/Fzr1/Psmc6/Mcm8/Psmd11/Psmd12/Orc6/Rpa1/Esco1/Psma6/Psme1/Psmb6/Mnat1/Anapc4/Orc5/Psmd2/Psmd6/Psmf1/Ube2s/Psmd7/Rpa2/…	Smoke_5month_vs_control	MSigDB_C2_CP	v2022.1
	REACTOME_DNA_REPLICATION	REACTOME_DNA_REPLICATION	124	0.679957	2.02284	1.95999e-08	2.29505e-06	1.83522e-06	3929	tags=65%, list=20%, signal=52%	Ccna2/Ube2c/Dbf4/Gmnn/Gins2/Rfc5/Rfc3/Dna2/Cdc6/Gins1/Psmd10/Rfc4/Psmd8/Skp2/Pole2/Pole/Mcm3/Prim2/Anapc15/Cdt1/Mcm5/Lig1/Psme4/Psmb5/Ccne2/Psmd5/Psmd13/Psmd14/Psmc4/Psma3/Psma1/Pold3/Psmb8/Prim1/Psma5/Pcna/Gins4/Rfc2/Psmd9/Psma7/Mcm6/Mcm10/Psma4/Pold1/Fzr1/Psmc6/Mcm8/Psmd11/Psmd12/Orc6/Rpa1/Psma6/Psme1/Psmb6/Anapc4/Orc5/Psmd2/Psmd6/Psmf1/Ube2s/Psmd7/Rpa2/Orc3/Psmb3/Psmd1/Psmb4/Anapc7/Psma2/Psmc2…	Smoke_5month_vs_control	MSigDB_C2_CP	v2022.1
	REACTOME_M_PHASE	REACTOME_M_PHASE	334	0.543803	1.80854	2.59423e-08	2.89964e-06	2.31867e-06	3739	tags=43%, list=19%, signal=35%	Cdca5/Cdca8/Cdk1/Birc5/Spc25/Ccnb2/Spdl1/Ncapg2/Nek6/Ube2c/Zwilch/Aurkb/Spc24/Cenpe/Cenpi/Cenpk/Haus8/Ercc6l/Bub1/Kif2c/Cenpf/Mad2l1/Incenp/Espl1/Kif23/Ncapd2/Lmnb1/Ndc1/Plk1/Pttg1/Kif20a/Cenpl/Smc2/Ncapg/Cdc20/Bub1b/Nek2/Psmd10/Cntrl/Plk4/Psmd8/Cep76/Vrk1/Anapc15/Zwint/Cenpq/Kntc1/Psme4/Psmb5/Nup93/Nme7/Cep192/Cenpa/Ssna1/Psmd5/Psmd13/Psmd14/Psmc4/Cenph/Psma3/Psma1/Ran/Haus5/Haus7/Ska1/Fbxo5/Psm…	Smoke_5month_vs_control	MSigDB_C2_CP	v2022.1
	REACTOME_PEPTIDE_LIGAND_BINDING_RECEPTORS	REACTOME_PEPTIDE_LIGAND_BINDING_RECEPTORS	165	0.637824	1.97208	4.26398e-08	4.28018e-06	3.42261e-06	1313	tags=21%, list=7%, signal=19%	Cxcl5/Cxcl1/Ccl3/Cxcl9/Npy/Ccl2/C3ar1/Cxcl2/Ccr1/Cxcl13/Ccl9/Saa1/Ccl22/Cxcl10/Ccl4/Ccl28/Ccl20/Ccl17/Pf4/Ccr5/Ccl7/Cxcl3/Ackr1/Cxcl16/Psap/C3/Fpr2/F2rl2/Cx3cr1/Ece2/Ccr6/Ackr3/Cckar/Anxa1	Smoke_5month_vs_control	MSigDB_C2_CP	v2022.1
	NABA_CORE_MATRISOME	NABA_CORE_MATRISOME	240	-0.554207	-1.84959	4.35155e-08	4.28018e-06	3.42261e-06	2854	tags=40%, list=15%, signal=35%	Mfap5/Crispld1/Postn/Nid2/Slit2/Npnt/Col6a3/Nid1/Ltbp1/Lama2/Lamb2/Col27a1/Matn2/Podn/Crim1/Acan/Vit/Sparc/Rspo1/Col16a1/Fn1/Col6a2/Dmbt1/Thbs1/Bmper/Col10a1/Lama3/Igfbp4/Agrn/Col8a2/Srpx/Svep1/Lgi3/Chad/Col14a1/Aebp1/Pcolce/Vwf/Emilin1/Smoc1/Col5a1/Sparcl1/Vwa1/Esm1/Mfap4/Gas6/Lum/Col4a3/Thbs3/Slit3/Thbs4/Egflam/Fbln1/Comp/Adipoq/Ndnf/Col4a4/Ntn4/Tinag/Tinagl1/Col4a5/Fmod/Efemp1/Col5a3/Mmrn2/Asp…	Smoke_5month_vs_control	MSigDB_C2_CP	v2022.1
	REACTOME_NEURONAL_SYSTEM	REACTOME_NEURONAL_SYSTEM	371	-0.492869	-1.69798	4.0603e-08	4.28018e-06	3.42261e-06	3459	tags=27%, list=18%, signal=23%	Kcnj8/Arhgef7/Slc18a2/Kcnj14/Kcns3/Rps6ka6/Gria3/Gls/Gnb1/Nlgn2/Cplx1/Grik5/Rac1/Cacna1e/Gnai2/Apba1/Myo6/Prkar2b/Kcnmb4/Prkar2a/Tuba1a/Gad1/Kcna7/Kcnd2/Mapk3/Ptprs/Chrna1/Prkar1a/Slc1a3/Kcnn2/Aldh5a1/Ap2a2/Kcnc3/Kcna5/Kcnmb2/Slc22a1/Gabra4/Gng2/Kcnk2/Abat/Kcnb1/Gnal/Gabra3/Homer3/Gabbr1/Kcnma1/Camkk1/Nbea/Prkacb/Akap5/Grip1/Cacnb2/Tubb2a/Git1/Prkab2/Ncald/Nrgn/Prkaa2/Adcy4/Syt7/Tuba8/Camk2a/Kcna…	Smoke_5month_vs_control	MSigDB_C2_CP	v2022.1
	REACTOME_APC_C_MEDIATED_DEGRADATION_OF_CELL_CYCLE_PROTEINS	REACTOME_APC_C_MEDIATED_DEGRADATION_OF_CELL_CYCLE_PROTEINS	83	0.722876	2.0254	8.91811e-08	8.43448e-06	6.74455e-06	3451	tags=64%, list=18%, signal=53%	Ccna2/Aurka/Cdk1/Ube2c/Aurkb/Mad2l1/Plk1/Pttg1/Cdc20/Bub1b/Nek2/Psmd10/Psmd8/Skp2/Cdc14a/Anapc15/Psme4/Psmb5/Psmd5/Psmd13/Psmd14/Psmc4/Psma3/Psma1/Fbxo5/Psmb8/Psma5/Psmd9/Psma7/Psma4/Fzr1/Psmc6/Psmd11/Psmd12/Psma6/Psme1/Psmb6/Anapc4/Psmd2/Psmd6/Psmf1/Ube2s/Psmd7/Psmb3/Bub3/Psmd1/Psmb4/Anapc7/Psma2/Psmc2/Psmb9/Psmc5/Anapc16	Smoke_5month_vs_control	MSigDB_C2_CP	v2022.1
	KEGG_DILATED_CARDIOMYOPATHY	KEGG_DILATED_CARDIOMYOPATHY	88	-0.690563	-2.01587	1.61208e-07	1.46819e-05	1.17402e-05	2578	tags=49%, list=13%, signal=43%	Itga5/Lama2/Tgfb2/Itgb6/Cacna2d1/Gnas/Cacna1c/Cacna2d4/Itga3/Myh7/Itga9/Prkacb/Cacnb2/Tnnt2/Adcy4/Adcy5/Cacna2d2/Mybpc3/Itga2b/Pln/Itga4/Adcy1/Atp2a2/Adrb1/Tpm1/Itga1/Adcy9/Actc1/Cacng1/Itga8/Adcy2/Myh6/Tpm2/Sgca/Cacna1s/Ryr2/Tnnc1/Tnni3/Sgcg/Des/Adcy8/Myl3/Ttn	Smoke_5month_vs_control	MSigDB_C2_CP	v2022.1
	REACTOME_MITOTIC_METAPHASE_AND_ANAPHASE	REACTOME_MITOTIC_METAPHASE_AND_ANAPHASE	217	0.582362	1.85273	2.00506e-07	1.76087e-05	1.40806e-05	3535	tags=46%, list=18%, signal=38%	Cdca5/Cdca8/Cdk1/Birc5/Spc25/Ccnb2/Spdl1/Ube2c/Zwilch/Aurkb/Spc24/Cenpe/Cenpi/Cenpk/Ercc6l/Bub1/Kif2c/Cenpf/Mad2l1/Incenp/Espl1/Lmnb1/Ndc1/Plk1/Pttg1/Cenpl/Cdc20/Bub1b/Psmd10/Psmd8/Vrk1/Anapc15/Zwint/Cenpq/Kntc1/Psme4/Psmb5/Nup93/Cenpa/Psmd5/Psmd13/Psmd14/Psmc4/Cenph/Psma3/Psma1/Ran/Ska1/Fbxo5/Psmb8/Psma5/Psmd9/Psma7/Cenpo/B9d2/Vrk2/Ube2i/Chmp6/Psma4/Psmc6/Psmd11/Psmd12/Ppp1cc/Psma6/Dsn1/Psme1/Ch…	Smoke_5month_vs_control	MSigDB_C2_CP	v2022.1
	REACTOME_MITOTIC_G1_PHASE_AND_G1_S_TRANSITION	REACTOME_MITOTIC_G1_PHASE_AND_G1_S_TRANSITION	142	0.638216	1.93532	2.42319e-07	1.98621e-05	1.58826e-05	3929	tags=57%, list=20%, signal=46%	Ccna2/Cdk1/Tk1/Top2a/Rrm2/Dbf4/Gmnn/Cdkn1a/Cks1b/Cdc6/Psmd10/Psmd8/Skp2/Pole2/Pole/Mcm3/Prim2/Lin54/Cdt1/Mcm5/Myc/Psmb5/Ccne2/Psmd5/Psmd13/Psmd14/Psmc4/Psma3/Psma1/Fbxo5/Psmb8/Lin9/Prim1/Psma5/Pcna/Psmd9/Cdkn2a/Psma7/Mcm6/Mcm10/Psma4/Psmc6/Mcm8/Psmd11/Psmd12/Orc6/E2f2/Rpa1/Psma6/Psme1/Psmb6/Jak2/Mnat1/Orc5/Psmd2/Psmd6/Psmf1/Psmd7/Rpa2/Orc3/Psmb3/Src/Psmd1/Psmb4/Psma2/Ccnh/Psmc2/Psmb9/Mcm7/Cdk6/Ps…	Smoke_5month_vs_control	MSigDB_C2_CP	v2022.1
	KEGG_CALCIUM_SIGNALING_PATHWAY	KEGG_CALCIUM_SIGNALING_PATHWAY	162	-0.583693	-1.87206	2.36435e-07	1.98621e-05	1.58826e-05	2446	tags=33%, list=13%, signal=29%	Itpr2/Pdgfrb/Cd38/Htr2b/Gnas/Slc25a4/Htr2c/Phkg1/Avpr1a/Plcd1/Cacna1c/Plcg1/Gna11/Gnal/Slc8a3/Plcb4/Prkacb/Ednra/Trpc1/Tbxa2r/Ryr3/Adcy4/Egfr/Camk2a/Prkca/Mylk/Pln/Adrb2/Adcy1/Atp2a2/Itpkb/Adrb1/Atp2a3/Adcy9/Ptgfr/Atp2b2/Grin2c/Agtr1a/Adcy2/Plce1/Cacna1s/Ryr2/Tnnc1/Ryr1/Ednrb/Mylk3/Adcy8/Adrb3/Calm4/Atp2a1/Calml3/Tnnc2/Plcb1	Smoke_5month_vs_control	MSigDB_C2_CP	v2022.1
	REACTOME_G2_M_CHECKPOINTS	REACTOME_G2_M_CHECKPOINTS	125	0.65801	1.95903	2.59526e-07	2.05863e-05	1.64616e-05	4292	tags=57%, list=22%, signal=45%	Cdk1/Ccnb2/Dbf4/Clspn/Brca1/Rfc5/Mre11a/Rfc3/Chek2/Dna2/Cdc6/Psmd10/Rfc4/Psmd8/Mcm3/Mcm5/Psme4/Psmb5/Psmd5/Psmd13/Psmd14/Psmc4/Psma3/Psma1/Rad1/Psmb8/Psma5/Rfc2/Psmd9/Psma7/Mcm6/Mcm10/Psma4/Psmc6/Mcm8/Psmd11/Psmd12/Orc6/Rpa1/Psma6/Psme1/Psmb6/Orc5/Psmd2/Psmd6/Psmf1/Rmi1/Psmd7/Rpa2/Orc3/Psmb3/Psmd1/Psmb4/Kat5/Pkmyt1/Psma2/Psmc2/Psmb9/Mcm7/Psmc5/Mcm4/Psmc3/Psmd4/Mcm2/Psmb10/Cdc7/Rbbp8/Psme3/Orc4/At…	Smoke_5month_vs_control	MSigDB_C2_CP	v2022.1
	REACTOME_NUCLEAR_EVENTS_MEDIATED_BY_NFE2L2	REACTOME_NUCLEAR_EVENTS_MEDIATED_BY_NFE2L2	72	0.74093	2.04019	3.07451e-07	2.29097e-05	1.83196e-05	3288	tags=65%, list=17%, signal=54%	Nqo1/Slc7a11/Hmox1/Srxn1/Txnrd1/Pgd/Gclc/Gsr/Gclm/G6pdx/Gsta3/Psmd10/Psmd8/Myc/Taldo1/Psmb5/Psmd5/Psmd13/Psmd14/Psmc4/Sqstm1/Psma3/Psma1/Psmb8/Psma5/Psmd9/Cdkn2a/Psma7/Idh1/Psma4/Psmc6/Psmd11/Psmd12/Nfe2l2/Psma6/Psme1/Psmb6/Psmd2/Psmd6/Psmf1/Psmd7/Psmb3/Psmd1/Psmb4/Psma2/Psmc2/Psmb9	Smoke_5month_vs_control	MSigDB_C2_CP	v2022.1
	REACTOME_SWITCHING_OF_ORIGINS_TO_A_POST_REPLICATIVE_STATE	REACTOME_SWITCHING_OF_ORIGINS_TO_A_POST_REPLICATIVE_STATE	87	0.696742	1.97322	3.05796e-07	2.29097e-05	1.83196e-05	3875	tags=67%, list=20%, signal=54%	Ccna2/Ube2c/Gmnn/Cdc6/Psmd10/Psmd8/Skp2/Mcm3/Anapc15/Cdt1/Mcm5/Psme4/Psmb5/Ccne2/Psmd5/Psmd13/Psmd14/Psmc4/Psma3/Psma1/Psmb8/Psma5/Psmd9/Psma7/Mcm6/Psma4/Fzr1/Psmc6/Mcm8/Psmd11/Psmd12/Orc6/Psma6/Psme1/Psmb6/Anapc4/Orc5/Psmd2/Psmd6/Psmf1/Ube2s/Psmd7/Orc3/Psmb3/Psmd1/Psmb4/Anapc7/Psma2/Psmc2/Psmb9/Mcm7/Psmc5/Anapc16/Mcm4/Psmc3/Psmd4/Mcm2/Psmb10	Smoke_5month_vs_control	MSigDB_C2_CP	v2022.1
	REACTOME_KEAP1_NFE2L2_PATHWAY	REACTOME_KEAP1_NFE2L2_PATHWAY	94	0.695465	1.99177	3.60697e-07	2.60869e-05	2.08601e-05	3288	tags=55%, list=17%, signal=46%	Nqo1/Slc7a11/Hmox1/Srxn1/Txnrd1/Pgd/Gclc/Gsr/Gclm/G6pdx/Gsta3/Psmd10/Psmd8/Skp2/Myc/Taldo1/Psme4/Psmb5/Psmd5/Psmd13/Psmd14/Psmc4/Sqstm1/Psma3/Psma1/Psmb8/Psma5/Prkcd/Psmd9/Cdkn2a/Psma7/Ubxn7/Idh1/Psma4/Psmc6/Psmd11/Psmd12/Nfe2l2/Psma6/Psme1/Trim21/Psmb6/Psmd2/Psmd6/Psmf1/Psmd7/Psmb3/Psmd1/Psmb4/Psma2/Psmc2/Psmb9	Smoke_5month_vs_control	MSigDB_C2_CP	v2022.1
	REACTOME_DISORDERS_OF_TRANSMEMBRANE_TRANSPORTERS	REACTOME_DISORDERS_OF_TRANSMEMBRANE_TRANSPORTERS	168	0.61829	1.91791	3.91825e-07	2.75285e-05	2.20129e-05	4255	tags=47%, list=22%, signal=37%	Slc26a4/Slc6a20a/Slc39a4/Slc5a1/Slc40a1/Slc2a1/Slc29a3/Slc7a7/Ndc1/Abcb6/Psmd10/Cp/Psmd8/Slc11a2/Abca1/Slc22a18/Psme4/Psmb5/Nup93/Erlec1/Psmd5/Psmd13/Psmd14/Psmc4/Psma3/Psma1/Psmb8/Derl2/Psma5/Psmd9/Psma7/Rnf5/Psma4/Erlin2/Psmc6/Psmd11/Psmd12/Aaas/Psma6/Psme1/Psmb6/Cftr/Derl3/Abcd4/Slc3a2/Nup35/Psmd2/Nup62/Psmd6/Psmf1/Nup88/Psmd7/Rae1/Psmb3/Psmd1/Psmb4/Psma2/Nup188/Psmc2/Psmb9/Slc17a5/Slc6a2/Psmc…	Smoke_5month_vs_control	MSigDB_C2_CP	v2022.1
	WP_HIPPO_SIGNALING_REGULATION_PATHWAYS	WP_HIPPO_SIGNALING_REGULATION_PATHWAYS	94	-0.669941	-1.96804	4.84754e-07	3.31114e-05	2.64772e-05	3257	tags=50%, list=17%, signal=42%	Rac1/Gnai2/Prkar2b/Lats2/Prkar2a/Gnaq/Gon4l/Tead3/Nf2/Cdh22/Prkar1a/Pdgfrb/Epha2/Gnas/Fgfr1/Tead4/Gna11/Gnal/Prkch/Plcb4/Prkacb/Tead2/Fgfr3/Prkab2/Prkaa2/Tcf7/Igf1r/Kdr/Egfr/Prkcq/Cdh19/Prkca/Lef1/Cdh16/Tead1/Flt4/Tek/Cdh11/Prkce/Flt1/Cdh5/Fgfr4/Cdh2/Prkag3/Ntrk2/Cdh13/Plcb1	Smoke_5month_vs_control	MSigDB_C2_CP	v2022.1
	WP_TYROBP_CAUSAL_NETWORK_IN_MICROGLIA	WP_TYROBP_CAUSAL_NETWORK_IN_MICROGLIA	56	0.766467	2.00746	5.99701e-07	3.98558e-05	3.18703e-05	1396	tags=52%, list=7%, signal=48%	Lhfpl2/Rgs1/Spp1/C1qc/Itgam/Itgax/Cd84/Capg/Igsf6/Samsn1/Tcirg1/Nckap1l/Tyrobp/Slc7a7/Itgb2/Cxcl16/Plek/Pycard/Runx3/Ncf2/Hcls1/Tnfrsf1b/C3/Tgfbr1/Tmem106a/Il13ra1/Rbm47/Abcc4/Il10ra	Smoke_5month_vs_control	MSigDB_C2_CP	v2022.1
	REACTOME_ANTIGEN_PROCESSING_CROSS_PRESENTATION	REACTOME_ANTIGEN_PROCESSING_CROSS_PRESENTATION	96	0.684516	1.96883	7.88619e-07	5.10319e-05	4.08072e-05	3288	tags=61%, list=17%, signal=51%	Fgg/Cd14/Ncf4/Tlr2/Ctss/Cyba/Ncf1/Btk/Ly96/Tlr1/Ctsl/Fcgr1/Cybb/Ikbkg/Ncf2/Mrc1/Psmd10/H2-Q2/Tlr6/Myd88/Psmd8/Cd207/Tap1/S100a1/Tlr4/Psme4/H2-Q10/Psmb5/Psmd5/Psmd13/Psmd14/Psmc4/Fga/Psma3/Psma1/Psmb8/Psma5/Psmd9/Psma7/H2-D1/Psma4/H2-M3/Psmc6/Psmd11/Sec61a1/Psmd12/Psma6/Psme1/Psmb6/Psmd2/Psmd6/Psmf1/Psmd7/Psmb3/Psmd1/Psmb4/Psma2/Psmc2/Psmb9	Smoke_5month_vs_control	MSigDB_C2_CP	v2022.1
	REACTOME_INTERLEUKIN_1_FAMILY_SIGNALING	REACTOME_INTERLEUKIN_1_FAMILY_SIGNALING	137	0.626575	1.88728	8.34561e-07	5.16628e-05	4.13116e-05	3938	tags=54%, list=20%, signal=43%	Il1rn/Il1r2/Saa1/Il1rl2/Tifa/Il18bp/Alox5/Ikbkg/Casp1/Il1a/Ptpn6/Map3k8/Il1r1/Psmd10/Il1rl1/Myd88/Nfkb2/Psmd8/Il1b/Ptpn2/Traf2/Irak2/Psme4/Psmb5/Nfkbib/Psmd5/Il18r1/Psmd13/Psmd14/Psmc4/Sqstm1/Ripk2/Psma3/Psma1/Nlrc5/Psmb8/Psma5/Psmd9/Tnip2/Psma7/Usp18/Saa2/Psma4/Psmc6/Casp8/Psmd11/Psmd12/Irak3/Psma6/Usp14/Psme1/Psmb6/Ptpn18/Psmd2/Psmd6/Psmf1/Psmd7/Gsdmd/Psmb3/Psmd1/Psmb4/Psma2/Il33/Psmc2/Psmb9/Ps…	Smoke_5month_vs_control	MSigDB_C2_CP	v2022.1
	REACTOME_CELLULAR_RESPONSE_TO_CHEMICAL_STRESS	REACTOME_CELLULAR_RESPONSE_TO_CHEMICAL_STRESS	176	0.592202	1.84182	8.40387e-07	5.16628e-05	4.13116e-05	3288	tags=41%, list=17%, signal=35%	Nqo1/Slc7a11/Gpx2/Hmox1/Srxn1/Txnrd1/Ncf4/Pgd/Blvrb/Gclc/Gsr/Gclm/Cyba/Ncf1/G6pdx/Gsta3/Cybb/Sod2/Ncf2/Gstp1/Sin3b/Psmd10/Blvra/Psmd8/Skp2/Myc/Taldo1/Psme4/Psmb5/Prdx5/Hmox2/Psmd5/Psmd13/Psmd14/Psmc4/Sqstm1/Psma3/Psma1/Psmb8/Psma5/Prkcd/Psmd9/Cdkn2a/Psma7/Ubxn7/Txn1/Idh1/Psma4/Cox7c/Psmc6/Psmd11/Abcc1/Psmd12/Nfe2l2/Psma6/Psme1/Trim21/Psmb6/Cox5a/Psmd2/Psmd6/Tbl1xr1/Psmf1/Psmd7/H13/Psmb3/Psmd1/Psm…	Smoke_5month_vs_control	MSigDB_C2_CP	v2022.1
	WP_CYTOKINES_AND_INFLAMMATORY_RESPONSE	WP_CYTOKINES_AND_INFLAMMATORY_RESPONSE	26	0.886077	2.02601	8.94066e-07	5.36222e-05	4.28785e-05	1000	tags=46%, list=5%, signal=44%	Cxcl1/Cxcl2/Il6/Csf2/H2-Eb1/Il12b/Tnf/Cxcl3/Il1a/Csf1/Il7/Il1b	Smoke_5month_vs_control	MSigDB_C2_CP	v2022.1
	WP_FIBRIN_COMPLEMENT_RECEPTOR_3_SIGNALING_PATHWAY	WP_FIBRIN_COMPLEMENT_RECEPTOR_3_SIGNALING_PATHWAY	42	0.813179	2.03768	1.1086e-06	6.49056e-05	5.19012e-05	1339	tags=45%, list=7%, signal=42%	Ccl2/Cxcl2/Il6/Cxcl10/Itgam/Fgg/Cd14/Il12b/Tnf/Lbp/Ly96/Tyrobp/Itgb2/Ikbkg/Rel/Myd88/Syk/Irak2/Tlr4	Smoke_5month_vs_control	MSigDB_C2_CP	v2022.1
	WP_MICROGLIA_PATHOGEN_PHAGOCYTOSIS_PATHWAY	WP_MICROGLIA_PATHOGEN_PHAGOCYTOSIS_PATHWAY	38	0.818022	2.00541	1.39392e-06	7.95739e-05	6.36305e-05	2206	tags=68%, list=11%, signal=61%	Trem2/C1qb/C1qc/C1qa/Itgam/Ncf4/Vav1/Fcer1g/Cyba/Ncf1/Nckap1l/Tyrobp/Itgb2/Fcgr1/Cybb/Ncf2/Pik3cg/Ptpn6/Trem1/Syk/Pik3r6/Pik3r3/Vav2/Rac2/Hck/Plcg2	Smoke_5month_vs_control	MSigDB_C2_CP	v2022.1
	KEGG_CARDIAC_MUSCLE_CONTRACTION	KEGG_CARDIAC_MUSCLE_CONTRACTION	71	-0.696601	-1.98753	1.48857e-06	7.95739e-05	6.36305e-05	2272	tags=34%, list=12%, signal=30%	Cacna2d1/Cacna1c/Cacna2d4/Myh7/Cacnb2/Cox6b2/Tnnt2/Cacna2d2/Cox4i2/Atp1b2/Atp1a2/Atp2a2/Tpm1/Cox6a2/Actc1/Cacng1/Myh6/Tpm2/Cacna1s/Ryr2/Tnnc1/Tnni3/Cox7a1/Myl3	Smoke_5month_vs_control	MSigDB_C2_CP	v2022.1
	REACTOME_ORC1_REMOVAL_FROM_CHROMATIN	REACTOME_ORC1_REMOVAL_FROM_CHROMATIN	66	0.732663	1.97772	1.4786e-06	7.95739e-05	6.36305e-05	3875	tags=74%, list=20%, signal=60%	Ccna2/Cdc6/Psmd10/Psmd8/Skp2/Mcm3/Cdt1/Mcm5/Psme4/Psmb5/Psmd5/Psmd13/Psmd14/Psmc4/Psma3/Psma1/Psmb8/Psma5/Psmd9/Psma7/Mcm6/Psma4/Psmc6/Mcm8/Psmd11/Psmd12/Orc6/Psma6/Psme1/Psmb6/Orc5/Psmd2/Psmd6/Psmf1/Psmd7/Orc3/Psmb3/Psmd1/Psmb4/Psma2/Psmc2/Psmb9/Mcm7/Psmc5/Mcm4/Psmc3/Psmd4/Mcm2/Psmb10	Smoke_5month_vs_control	MSigDB_C2_CP	v2022.1
	REACTOME_INTERLEUKIN_4_AND_INTERLEUKIN_13_SIGNALING	REACTOME_INTERLEUKIN_4_AND_INTERLEUKIN_13_SIGNALING	107	0.652221	1.8958	1.43035e-06	7.95739e-05	6.36305e-05	1313	tags=35%, list=7%, signal=32%	Ccl2/Lcn2/Timp1/Il6/Saa1/Birc5/Ccl22/Itgam/Itgax/Hmox1/Rorc/Il12b/Ptgs2/Tnf/Batf/Lbp/Cdkn1a/Itgb2/Fcer2a/Fscn1/Alox5/Mmp2/Socs3/Pim1/Tnfrsf1b/Il1a/Mmp3/Osm/Rhou/Il1b/Il13ra1/Vcam1/Sox2/Myc/Stat1/Irf4/Anxa1	Smoke_5month_vs_control	MSigDB_C2_CP	v2022.1
	KEGG_TOLL_LIKE_RECEPTOR_SIGNALING_PATHWAY	KEGG_TOLL_LIKE_RECEPTOR_SIGNALING_PATHWAY	92	0.692439	1.97904	1.84271e-06	9.47182e-05	7.57405e-05	1784	tags=35%, list=9%, signal=32%	Ctsk/Ccl3/Cxcl9/Cd86/Spp1/Il6/Cxcl10/Ccl4/Cd14/Tlr8/Pik3r5/Il12b/Tlr2/Tnf/Tlr7/Lbp/Ly96/Tlr1/Ikbke/Ikbkg/Pik3cg/Mapk13/Map3k8/Tlr6/Myd88/Il1b/Stat1/Tlr4/Ifnar1/Pik3r3/Cd80/Irf5	Smoke_5month_vs_control	MSigDB_C2_CP	v2022.1
	REACTOME_TRANSMISSION_ACROSS_CHEMICAL_SYNAPSES	REACTOME_TRANSMISSION_ACROSS_CHEMICAL_SYNAPSES	248	-0.510831	-1.7165	1.84891e-06	9.47182e-05	7.57405e-05	3459	tags=28%, list=18%, signal=23%	Rps6ka6/Gria3/Gls/Gnb1/Cplx1/Grik5/Rac1/Cacna1e/Gnai2/Apba1/Myo6/Prkar2b/Prkar2a/Tuba1a/Gad1/Mapk3/Chrna1/Prkar1a/Slc1a3/Aldh5a1/Ap2a2/Slc22a1/Gabra4/Gng2/Abat/Gnal/Gabra3/Gabbr1/Camkk1/Nbea/Prkacb/Akap5/Grip1/Cacnb2/Tubb2a/Git1/Prkab2/Ncald/Nrgn/Prkaa2/Adcy4/Tuba8/Camk2a/Adcy5/Cacna2d2/Gng11/Prkca/Tubb2b/Rab3a/Vamp2/Gng4/Adcy1/Rasgrf2/Slc6a4/Bche/Adcy9/Ppm1f/Stxbp1/Grin2c/Tspan7/Adcy2/Kcnj3/Gria…	Smoke_5month_vs_control	MSigDB_C2_CP	v2022.1
	REACTOME_CELL_JUNCTION_ORGANIZATION	REACTOME_CELL_JUNCTION_ORGANIZATION	81	-0.668852	-1.9436	2.03938e-06	0.000102344	8.18381e-05	2844	tags=42%, list=15%, signal=36%	Rsu1/Cd151/Sdk2/Plec/Cadm3/Ilk/Ctnnd1/Cadm2/Lama3/Lims1/Parva/Cldn5/Pard6b/Dst/Pard3/Cadm1/Fermt2/Fblim1/Lims2/Cldn23/Cdh11/Parvb/Ang/Flnc/Jup/Pard6g/Cdh5/Cldn8/Krt14/Cldn15/Col17a1/Cdh2/Krt5/Cdh13	Smoke_5month_vs_control	MSigDB_C2_CP	v2022.1
	WP_SARSCOV2_INNATE_IMMUNITY_EVASION_AND_CELLSPECIFIC_IMMUNE_RESPONSE	WP_SARSCOV2_INNATE_IMMUNITY_EVASION_AND_CELLSPECIFIC_IMMUNE_RESPONSE	63	0.74771	2.00977	2.29716e-06	0.000111352	8.90419e-05	419	tags=29%, list=2%, signal=28%	Cxcl5/Cxcl1/Ccl3/Cxcl9/Ccl2/Cxcl2/Cxcl13/Il6/Havcr2/Csf2/Cxcl10/Ccl4/Cxcl17/Pf4/Ifitm1/Tnf/Tlr7/Cxcl3	Smoke_5month_vs_control	MSigDB_C2_CP	v2022.1
	WP_FOLATE_METABOLISM	WP_FOLATE_METABOLISM	68	0.723014	1.96022	2.30946e-06	0.000111352	8.90419e-05	2180	tags=37%, list=11%, signal=33%	Ccl2/Serpina3n/Mat1a/Il6/Saa1/Gpx2/Fgg/Mthfd2/Tnf/F7/Serpina3m/Sod2/Csf1/Slc46a1/Nfkb2/Il1b/Serpine1/Abca1/Mtr/Fga/Shmt2/Cbs/Slc19a1/Saa2/Scarb1	Smoke_5month_vs_control	MSigDB_C2_CP	v2022.1
	WP_TOLLLIKE_RECEPTOR_SIGNALING_PATHWAY	WP_TOLLLIKE_RECEPTOR_SIGNALING_PATHWAY	93	0.673026	1.92076	4.26631e-06	0.000201747	0.000161325	2374	tags=40%, list=12%, signal=35%	Ccl3/Cxcl9/Cd86/Spp1/Il6/Cxcl10/Ccl4/Cd14/Tlr8/Pik3r5/Il12b/Tlr2/Tnf/Tlr7/Lbp/Ly96/Tlr1/Ikbke/Ikbkg/Pik3cg/Mapk13/Map3k8/Tlr6/Myd88/Il1b/Stat1/Tlr4/Ifnar1/Nfkbib/Pik3r3/Cd80/Irf5/Mapk1/Traf3/Ripk1/Casp8/Ifnar2	Smoke_5month_vs_control	MSigDB_C2_CP	v2022.1
	REACTOME_METABOLISM_OF_POLYAMINES	REACTOME_METABOLISM_OF_POLYAMINES	56	0.739846	1.93774	4.86903e-06	0.000225905	0.000180643	3875	tags=73%, list=20%, signal=59%	Nqo1/Smox/Azin2/Psmd10/Psmd8/Psme4/Psmb5/Sat1/Psmd5/Psmd13/Psmd14/Psmc4/Psma3/Psma1/Psmb8/Psma5/Psmd9/Psma7/Psma4/Psmc6/Psmd11/Psmd12/Paox/Psma6/Psme1/Psmb6/Azin1/Psmd2/Psmd6/Psmf1/Psmd7/Psmb3/Psmd1/Psmb4/Psma2/Psmc2/Psmb9/Psmc5/Psmc3/Psmd4/Psmb10	Smoke_5month_vs_control	MSigDB_C2_CP	v2022.1
	REACTOME_ABC_TRANSPORTER_DISORDERS	REACTOME_ABC_TRANSPORTER_DISORDERS	73	0.695027	1.9142	6.54738e-06	0.000298148	0.000238412	4179	tags=66%, list=22%, signal=52%	Abcb6/Psmd10/Psmd8/Abca1/Psme4/Psmb5/Erlec1/Psmd5/Psmd13/Psmd14/Psmc4/Psma3/Psma1/Psmb8/Derl2/Psma5/Psmd9/Psma7/Rnf5/Psma4/Erlin2/Psmc6/Psmd11/Psmd12/Psma6/Psme1/Psmb6/Cftr/Derl3/Abcd4/Psmd2/Psmd6/Psmf1/Psmd7/Psmb3/Psmd1/Psmb4/Psma2/Psmc2/Psmb9/Psmc5/Abcc8/Psmc3/Vcp/Psmd4/Psmb10/Lmbrd1/Psme3	Smoke_5month_vs_control	MSigDB_C2_CP	v2022.1
	REACTOME_CHEMOKINE_RECEPTORS_BIND_CHEMOKINES	REACTOME_CHEMOKINE_RECEPTORS_BIND_CHEMOKINES	48	0.774175	1.99047	6.93229e-06	0.000309936	0.000247838	553	tags=40%, list=3%, signal=39%	Cxcl5/Cxcl1/Ccl3/Cxcl9/Ccl2/Cxcl2/Ccr1/Cxcl13/Ccl22/Cxcl10/Ccl4/Ccl28/Ccl20/Ccl17/Pf4/Ccr5/Ccl7/Cxcl3/Cxcl16	Smoke_5month_vs_control	MSigDB_C2_CP	v2022.1
	REACTOME_DNA_REPAIR	REACTOME_DNA_REPAIR	263	0.517836	1.68086	7.43104e-06	0.000326302	0.000260924	5128	tags=52%, list=26%, signal=39%	Ccna2/Rad51/Ube2t/Clspn/Brca1/Rfc5/Mre11a/Rad51b/Rfc3/Chek2/Dna2/Rfc4/Kpna2/Pole2/Pole/Neil3/Mbd4/Lig1/Xrcc5/Ercc6/Lig4/Mad2l2/Fancc/Dtl/Gtf2h2/Ung/Slx4/Pold3/Brca2/Rad1/Ube2l6/Kdm4a/Pcna/Cops5/Isy1/Ddb2/Rfc2/Chd1l/Mlh1/Ube2i/Msh6/Pold1/Alkbh2/Dclre1c/Mus81/Rpa1/Fancb/Xrcc3/Tdp2/Usp1/Mnat1/Fancl/Gps1/Sumo1/Rmi1/Fanca/Polr2g/Rpa2/Terf1/Smarca5/Sumo3/Kat5/Ruvbl1/Ccnh/Cops2/Smug1/Lig3/Xrcc2/Tipin/Ub…	Smoke_5month_vs_control	MSigDB_C2_CP	v2022.1
	WP_ESTROGEN_METABOLISM	WP_ESTROGEN_METABOLISM	11	0.963648	1.87871	7.94841e-06	0.000342897	0.000274194	6	tags=27%, list=0%, signal=27%	Cyp1a1/Cyp1b1/Nqo1	Smoke_5month_vs_control	MSigDB_C2_CP	v2022.1
	REACTOME_DNA_REPLICATION_PRE_INITIATION	REACTOME_DNA_REPLICATION_PRE_INITIATION	97	0.654075	1.88208	8.22092e-06	0.000348539	0.000278706	3929	tags=66%, list=20%, signal=53%	Ube2c/Dbf4/Gmnn/Cdc6/Psmd10/Psmd8/Pole2/Pole/Mcm3/Prim2/Anapc15/Cdt1/Mcm5/Psmb5/Psmd5/Psmd13/Psmd14/Psmc4/Psma3/Psma1/Psmb8/Prim1/Psma5/Psmd9/Psma7/Mcm6/Mcm10/Psma4/Fzr1/Psmc6/Mcm8/Psmd11/Psmd12/Orc6/Rpa1/Psma6/Psme1/Psmb6/Anapc4/Orc5/Psmd2/Psmd6/Psmf1/Ube2s/Psmd7/Rpa2/Orc3/Psmb3/Psmd1/Psmb4/Anapc7/Psma2/Psmc2/Psmb9/Mcm7/Psmc5/Anapc16/Mcm4/Psmc3/Pole3/Psmd4/Mcm2/Psmb10/Cdc7	Smoke_5month_vs_control	MSigDB_C2_CP	v2022.1
	REACTOME_MITOTIC_SPINDLE_CHECKPOINT	REACTOME_MITOTIC_SPINDLE_CHECKPOINT	107	0.627609	1.82426	9.56731e-06	0.000398746	0.000318853	1792	tags=26%, list=9%, signal=24%	Cdca8/Birc5/Spc25/Spdl1/Ube2c/Zwilch/Aurkb/Spc24/Cenpe/Cenpi/Cenpk/Ercc6l/Bub1/Kif2c/Cenpf/Mad2l1/Incenp/Plk1/Cenpl/Cdc20/Bub1b/Anapc15/Zwint/Cenpq/Kntc1/Cenpa/Cenph/Ska1	Smoke_5month_vs_control	MSigDB_C2_CP	v2022.1
	REACTOME_APC_C_CDH1_MEDIATED_DEGRADATION_OF_CDC20_AND_OTHER_APC_C_CDH1_TARGETED_PROTEINS_IN_LATE_MITOSIS_EARLY_G1	REACTOME_APC_C_CDH1_MEDIATED_DEGRADATION_OF_CDC20_AND_OTHER_APC_C_CDH1_TARGETED_PROTEINS_IN_LATE_MITOSIS_EARLY_G1	70	0.7002	1.90906	1.05461e-05	0.000432216	0.000345617	3875	tags=69%, list=20%, signal=55%	Aurka/Ube2c/Aurkb/Plk1/Pttg1/Cdc20/Psmd10/Psmd8/Skp2/Anapc15/Psme4/Psmb5/Psmd5/Psmd13/Psmd14/Psmc4/Psma3/Psma1/Psmb8/Psma5/Psmd9/Psma7/Psma4/Fzr1/Psmc6/Psmd11/Psmd12/Psma6/Psme1/Psmb6/Anapc4/Psmd2/Psmd6/Psmf1/Ube2s/Psmd7/Psmb3/Psmd1/Psmb4/Anapc7/Psma2/Psmc2/Psmb9/Psmc5/Anapc16/Psmc3/Psmd4/Psmb10	Smoke_5month_vs_control	MSigDB_C2_CP	v2022.1
	REACTOME_INTERLEUKIN_1_SIGNALING	REACTOME_INTERLEUKIN_1_SIGNALING	105	0.636464	1.84837	1.08158e-05	0.000436002	0.000348645	3884	tags=58%, list=20%, signal=47%	Il1rn/Il1r2/Saa1/Tifa/Ikbkg/Il1a/Map3k8/Il1r1/Psmd10/Myd88/Nfkb2/Psmd8/Il1b/Traf2/Irak2/Psme4/Psmb5/Nfkbib/Psmd5/Psmd13/Psmd14/Psmc4/Sqstm1/Ripk2/Psma3/Psma1/Nlrc5/Psmb8/Psma5/Psmd9/Tnip2/Psma7/Usp18/Saa2/Psma4/Psmc6/Casp8/Psmd11/Psmd12/Irak3/Psma6/Usp14/Psme1/Psmb6/Psmd2/Psmd6/Psmf1/Psmd7/Psmb3/Psmd1/Psmb4/Psma2/Psmc2/Psmb9/Psmc5/Map2k1/Psmc3/Psmd4/Nlrx1/Psmb10/Il1rap	Smoke_5month_vs_control	MSigDB_C2_CP	v2022.1
	KEGG_STEROID_HORMONE_BIOSYNTHESIS	KEGG_STEROID_HORMONE_BIOSYNTHESIS	40	0.775611	1.93784	1.29757e-05	0.000514634	0.000411523	338	tags=10%, list=2%, signal=10%	Cyp1a1/Cyp1b1/Cyp7b1/Hsd11b2	Smoke_5month_vs_control	MSigDB_C2_CP	v2022.1
	WP_NUCLEAR_RECEPTORS_METAPATHWAY	WP_NUCLEAR_RECEPTORS_METAPATHWAY	291	0.503096	1.64736	1.36236e-05	0.000531753	0.000425212	1696	tags=21%, list=9%, signal=19%	Cyp1a1/Cyp1b1/Nqo1/Slc39a2/Slc7a11/Aldh3a1/Ccl2/Adh7/Ahrr/Cdk1/Slc6a20a/Gpx2/Hmox1/Slc39a4/Ccl20/Ggt1/Srxn1/Txnrd1/Il12b/Pgd/Blvrb/Ptgs2/Tnf/Slc5a1/Gclc/Gsr/Gclm/Cbr3/Mgst2/Slc2a1/G6pdx/Gsta3/Tnfaip3/Slco2b1/Alox5ap/Birc3/Abcc5/Myof/Slc39a11/Enc1/Gstp1/Slc2a6/Slc19a2/Nfkb2/Slc27a1/Il1b/Serpina1b/Fkbp5/Bax/Ackr3/Myc/Slc5a3/Abcc4/Slc39a14/Slc7a5/Maff/Nrg1/Dnajb1/Bhlhe40/Fth1/Sqstm1	Smoke_5month_vs_control	MSigDB_C2_CP	v2022.1
	REACTOME_CLEC7A_DECTIN_1_SIGNALING	REACTOME_CLEC7A_DECTIN_1_SIGNALING	92	0.664317	1.89867	1.52005e-05	0.000584033	0.000467017	3875	tags=60%, list=20%, signal=48%	Ccl22/Clec7a/Ccl17/Malt1/Nfatc2/Pycard/Ikbkg/Relb/Psmd10/Nfkb2/Psmd8/Il1b/Syk/Psme4/Psmb5/Psmd5/Psmd13/Psmd14/Psmc4/Psma3/Psma1/Ahcyl1/Psmb8/Psma5/Prkcd/Psmd9/Psma7/Psma4/Plcg2/Psmc6/Casp8/Psmd11/Psmd12/Psma6/Psme1/Psmb6/Cdc34/Psmd2/Psmd6/Psmf1/Psmd7/Bcl10/Psmb3/Src/Psmd1/Psmb4/Psma2/Psmc2/Psmb9/Ube2d2a/Psmc5/Ppp3r1/Psmc3/Psmd4/Psmb10	Smoke_5month_vs_control	MSigDB_C2_CP	v2022.1
	NABA_SECRETED_FACTORS	NABA_SECRETED_FACTORS	273	0.507501	1.6521	1.7742e-05	0.000671195	0.000536715	1688	tags=20%, list=9%, signal=18%	Cxcl5/Cxcl1/Ccl3/Cxcl9/Il1rn/Ccl2/Cxcl2/Cxcl13/Gdf15/Ccl9/Inhba/Il6/Tnfsf9/Csf2/Ccl22/Cxcl10/Ccl4/Ccl28/Artn/Ccl20/Ccl17/Pf4/Areg/Ccl12/Il12b/Mdk/Ccl6/Tnf/Ccl7/Cxcl3/Il34/Bmp8a/Insl6/Pdgfc/Il1a/Ebi3/Sfrp1/Csf1/Osm/Il7/Ctf1/Il1b/S100a1/Igf1/S100a4/Pgf/Mst1/Btc/Nrg1/Il15/Inhbb/Crlf1/Shh/Fstl1	Smoke_5month_vs_control	MSigDB_C2_CP	v2022.1
	WP_PROSTAGLANDIN_SIGNALING	WP_PROSTAGLANDIN_SIGNALING	36	0.805958	1.9604	2.01469e-05	0.000750624	0.000600229	1089	tags=47%, list=6%, signal=45%	Cxcl1/Ccl3/Cxcl9/Ccl2/Cxcl2/Il6/Cxcl10/Areg/Tnf/Cxcl3/Pycard/Casp1/Pik3cg/Il1a/Csf1/Il1b/Ptger4	Smoke_5month_vs_control	MSigDB_C2_CP	v2022.1
	REACTOME_TNFR2_NON_CANONICAL_NF_KB_PATHWAY	REACTOME_TNFR2_NON_CANONICAL_NF_KB_PATHWAY	91	0.652558	1.86002	2.06706e-05	0.000753077	0.000602191	3288	tags=55%, list=17%, signal=46%	Tnfrsf9/Tnfsf9/Tnf/Birc3/Relb/Tnfrsf1b/Psmd10/Nfkb2/Tnfrsf13b/Psmd8/Tnfrsf18/Traf2/Psme4/Psmb5/Psmd5/Psmd13/Psmd14/Psmc4/Psma3/Psma1/Eda2r/Psmb8/Psma5/Psmd9/Psma7/Lta/Tnfrsf4/Tnfsf13b/Psma4/Traf3/Tnfrsf11a/Psmc6/Psmd11/Psmd12/Ltb/Psma6/Psme1/Psmb6/Psmd2/Psmd6/Psmf1/Psmd7/Birc2/Psmb3/Tnfsf14/Psmd1/Psmb4/Psma2/Psmc2/Psmb9	Smoke_5month_vs_control	MSigDB_C2_CP	v2022.1
	NABA_ECM_REGULATORS	NABA_ECM_REGULATORS	202	0.535684	1.68375	2.08252e-05	0.000753077	0.000602191	1101	tags=22%, list=6%, signal=21%	Mmp12/Ctsk/Mmp8/Serpina3n/Timp1/Adam8/Mmp13/Itih4/Lox/F10/Ctss/Mmp19/Ctsd/Ctsz/F7/Cstb/Mmp14/Fam20c/Pappa/Serpina3m/Sulf2/Adamdec1/Ctsl/Adamts4/Ctsa/Ctsb/Adamts15/Mmp2/Pappa2/Slpi/Ctsh/Ctsc/Hpse/Adam28/Serpind1/Serpine2/Mmp3/Ctse/Itih1/Serpina1b/Mmp23/Serpine1/Serpina10/Tgm1	Smoke_5month_vs_control	MSigDB_C2_CP	v2022.1
	WP_2586_ARYL_HYDROCARBON_RECEPTOR_PATHWAY	WP_2586_ARYL_HYDROCARBON_RECEPTOR_PATHWAY	46	0.757337	1.91948	2.11867e-05	0.000755045	0.000603765	493	tags=22%, list=3%, signal=21%	Cyp1a1/Cyp1b1/Nqo1/Ahrr/Psrc1/Hpgds/Ptgs2/Tnf/Gclc/Cdkn1a	Smoke_5month_vs_control	MSigDB_C2_CP	v2022.1
	REACTOME_SEPARATION_OF_SISTER_CHROMATIDS	REACTOME_SEPARATION_OF_SISTER_CHROMATIDS	173	0.561917	1.74251	2.20045e-05	0.000772987	0.000618112	3875	tags=49%, list=20%, signal=40%	Cdca5/Cdca8/Birc5/Spc25/Spdl1/Ube2c/Zwilch/Aurkb/Spc24/Cenpe/Cenpi/Cenpk/Ercc6l/Bub1/Kif2c/Cenpf/Mad2l1/Incenp/Espl1/Plk1/Pttg1/Cenpl/Cdc20/Bub1b/Psmd10/Psmd8/Anapc15/Zwint/Cenpq/Kntc1/Psme4/Psmb5/Cenpa/Psmd5/Psmd13/Psmd14/Psmc4/Cenph/Psma3/Psma1/Ska1/Psmb8/Psma5/Psmd9/Psma7/Cenpo/B9d2/Psma4/Psmc6/Psmd11/Psmd12/Ppp1cc/Psma6/Dsn1/Psme1/Psmb6/Anapc4/Mapre1/Psmd2/Psmd6/Psmf1/Ube2s/Psmd7/Psmb3/Cenpt/…	Smoke_5month_vs_control	MSigDB_C2_CP	v2022.1
	REACTOME_NEUROTRANSMITTER_RECEPTORS_AND_POSTSYNAPTIC_SIGNAL_TRANSMISSION	REACTOME_NEUROTRANSMITTER_RECEPTORS_AND_POSTSYNAPTIC_SIGNAL_TRANSMISSION	185	-0.526798	-1.71299	2.36695e-05	0.000819764	0.000655517	1827	tags=30%, list=9%, signal=27%	Rps6ka6/Gria3/Gnb1/Grik5/Rac1/Gnai2/Apba1/Myo6/Prkar2b/Prkar2a/Tuba1a/Mapk3/Chrna1/Prkar1a/Ap2a2/Gabra4/Gng2/Gnal/Gabra3/Gabbr1/Camkk1/Nbea/Prkacb/Akap5/Grip1/Tubb2a/Git1/Prkab2/Ncald/Nrgn/Prkaa2/Adcy4/Tuba8/Camk2a/Adcy5/Gng11/Prkca/Tubb2b/Gng4/Adcy1/Rasgrf2/Adcy9/Ppm1f/Grin2c/Tspan7/Adcy2/Kcnj3/Gria1/Mapt/Adcy8/Actn2/Tubb1/Prkag3/Tubb4a/Plcb1	Smoke_5month_vs_control	MSigDB_C2_CP	v2022.1
	REACTOME_DEFECTIVE_CFTR_CAUSES_CYSTIC_FIBROSIS	REACTOME_DEFECTIVE_CFTR_CAUSES_CYSTIC_FIBROSIS	57	0.725222	1.91272	2.6113e-05	0.000879613	0.000703374	3875	tags=74%, list=20%, signal=59%	Psmd10/Psmd8/Psme4/Psmb5/Erlec1/Psmd5/Psmd13/Psmd14/Psmc4/Psma3/Psma1/Psmb8/Derl2/Psma5/Psmd9/Psma7/Rnf5/Psma4/Erlin2/Psmc6/Psmd11/Psmd12/Psma6/Psme1/Psmb6/Cftr/Derl3/Psmd2/Psmd6/Psmf1/Psmd7/Psmb3/Psmd1/Psmb4/Psma2/Psmc2/Psmb9/Psmc5/Psmc3/Vcp/Psmd4/Psmb10	Smoke_5month_vs_control	MSigDB_C2_CP	v2022.1
	REACTOME_CELL_CELL_COMMUNICATION	REACTOME_CELL_CELL_COMMUNICATION	116	-0.578687	-1.78766	2.57611e-05	0.000879613	0.000703374	2987	tags=39%, list=15%, signal=33%	Sptan1/Pik3ca/Rsu1/Cd151/Sdk2/Plec/Cadm3/Nphs2/Cd47/Ilk/Sptbn1/Ctnnd1/Pik3r1/Cadm2/Lama3/Lims1/Parva/Cldn5/Nck2/Pard6b/Dst/Pard3/Fyn/Cadm1/Fermt2/Fblim1/Lims2/Cldn23/Cdh11/Parvb/Ang/Flnc/Jup/Pard6g/Cdh5/Cldn8/Krt14/Cldn15/Actn3/Col17a1/Cdh2/Sirpb1a/Actn2/Krt5/Cdh13	Smoke_5month_vs_control	MSigDB_C2_CP	v2022.1
	REACTOME_STABILIZATION_OF_P53	REACTOME_STABILIZATION_OF_P53	52	0.725286	1.86626	3.40455e-05	0.00112684	0.000901066	3875	tags=73%, list=20%, signal=59%	Chek2/Psmd10/Psmd8/Mdm2/Psme4/Psmb5/Psmd5/Psmd13/Psmd14/Psmc4/Psma3/Psma1/Psmb8/Psma5/Psmd9/Cdkn2a/Psma7/Psma4/Psmc6/Psmd11/Psmd12/Psma6/Psme1/Psmb6/Psmd2/Psmd6/Psmf1/Psmd7/Psmb3/Psmd1/Psmb4/Psma2/Psmc2/Psmb9/Psmc5/Psmc3/Psmd4/Psmb10	Smoke_5month_vs_control	MSigDB_C2_CP	v2022.1
	KEGG_HYPERTROPHIC_CARDIOMYOPATHY_HCM	KEGG_HYPERTROPHIC_CARDIOMYOPATHY_HCM	82	-0.636864	-1.85853	3.43688e-05	0.00112684	0.000901066	2578	tags=45%, list=13%, signal=39%	Itga5/Lama2/Tgfb2/Itgb6/Cacna2d1/Cacna1c/Cacna2d4/Itga3/Myh7/Itga9/Cacnb2/Prkab2/Prkaa2/Tnnt2/Cacna2d2/Mybpc3/Itga2b/Itga4/Atp2a2/Tpm1/Itga1/Actc1/Ace/Cacng1/Itga8/Myh6/Tpm2/Sgca/Cacna1s/Ryr2/Tnnc1/Tnni3/Sgcg/Des/Prkag3/Myl3/Ttn	Smoke_5month_vs_control	MSigDB_C2_CP	v2022.1
	PID_PLK1_PATHWAY	PID_PLK1_PATHWAY	44	0.759559	1.9078	3.55336e-05	0.0011497	0.000919347	1324	tags=39%, list=7%, signal=36%	Aurka/Cdk1/Spc24/Cenpe/Ect2/Ercc6l/Tpx2/Bub1/Incenp/Clspn/Plk1/Kif20a/Bora/Cdc20/Bub1b/Prc1/Pak1	Smoke_5month_vs_control	MSigDB_C2_CP	v2022.1
	REACTOME_G1_S_DNA_DAMAGE_CHECKPOINTS	REACTOME_G1_S_DNA_DAMAGE_CHECKPOINTS	63	0.710077	1.90861	3.74859e-05	0.00119712	0.000957262	3875	tags=67%, list=20%, signal=54%	Ccna2/Cdkn1a/Chek2/Zfp385a/Psmd10/Psmd8/Mdm2/Psme4/Psmb5/Ccne2/Psmd5/Psmd13/Psmd14/Psmc4/Psma3/Psma1/Psmb8/Psma5/Psmd9/Cdkn2a/Psma7/Psma4/Psmc6/Psmd11/Psmd12/Psma6/Psme1/Psmb6/Psmd2/Psmd6/Psmf1/Psmd7/Psmb3/Psmd1/Psmb4/Psma2/Psmc2/Psmb9/Psmc5/Psmc3/Psmd4/Psmb10	Smoke_5month_vs_control	MSigDB_C2_CP	v2022.1
	REACTOME_ROS_AND_RNS_PRODUCTION_IN_PHAGOCYTES	REACTOME_ROS_AND_RNS_PRODUCTION_IN_PHAGOCYTES	35	0.77057	1.86355	3.95913e-05	0.00124814	0.000998065	2988	tags=69%, list=15%, signal=58%	Atp6v0d2/Slc11a1/Ncf4/Hvcn1/Tcirg1/Cyba/Ncf1/Cybb/Ncf2/Atp6v1b2/Atp6v1c1/Atp6v0c/Atp6v0d1/Atp6v1d/Atp6v1g2/Atp6v0b/Atp6v1a/Atp6v1h/Rac2/Atp6v0e/Atp6v1e1/Atp6v1f/Atp6v1g1/Atp6v0a1	Smoke_5month_vs_control	MSigDB_C2_CP	v2022.1
	REACTOME_SMOOTH_MUSCLE_CONTRACTION	REACTOME_SMOOTH_MUSCLE_CONTRACTION	38	-0.746989	-1.89307	4.2199e-05	0.00131351	0.00105034	2253	tags=55%, list=12%, signal=49%	Cald1/Cav3/Anxa6/Tln1/Myl9/Vcl/Gucy1a2/Acta2/Mylk/Tpm1/Itga1/Dysf/Actg2/Sorbs3/Myh11/Tpm2/Myl7/Pde5a/Sorbs1/Lmod1/Mylpf	Smoke_5month_vs_control	MSigDB_C2_CP	v2022.1
	REACTOME_SCF_SKP2_MEDIATED_DEGRADATION_OF_P27_P21	REACTOME_SCF_SKP2_MEDIATED_DEGRADATION_OF_P27_P21	55	0.720881	1.88129	4.32968e-05	0.00133084	0.00106419	3875	tags=71%, list=20%, signal=57%	Ccna2/Cdkn1a/Cks1b/Psmd10/Psmd8/Skp2/Psmb5/Ccne2/Psmd5/Psmd13/Psmd14/Psmc4/Psma3/Psma1/Psmb8/Psma5/Psmd9/Psma7/Psma4/Psmc6/Psmd11/Psmd12/Psma6/Psme1/Psmb6/Psmd2/Psmd6/Psmf1/Psmd7/Psmb3/Psmd1/Psmb4/Psma2/Psmc2/Psmb9/Psmc5/Psmc3/Psmd4/Psmb10	Smoke_5month_vs_control	MSigDB_C2_CP	v2022.1
	KEGG_MELANOGENESIS	KEGG_MELANOGENESIS	96	-0.616025	-1.80943	4.50093e-05	0.00136639	0.00109262	3365	tags=33%, list=17%, signal=28%	Wnt7a/Fzd8/Gnai2/Gsk3b/Gnaq/Fzd7/Mapk3/Edn1/Kitl/Creb3l2/Gnas/Wnt10b/Plcb4/Prkacb/Wnt3a/Tcf7/Adcy4/Camk2a/Adcy5/Prkca/Lef1/Fzd4/Adcy1/Adcy9/Adcy2/Wnt2/Ednrb/Gnao1/Adcy8/Calm4/Calml3/Plcb1	Smoke_5month_vs_control	MSigDB_C2_CP	v2022.1
	KEGG_ARRHYTHMOGENIC_RIGHT_VENTRICULAR_CARDIOMYOPATHY_ARVC	KEGG_ARRHYTHMOGENIC_RIGHT_VENTRICULAR_CARDIOMYOPATHY_ARVC	73	-0.640512	-1.83833	4.75727e-05	0.00140941	0.00112702	2578	tags=40%, list=13%, signal=35%	Itga5/Lama2/Itgb6/Cacna2d1/Cacna1c/Cacna2d4/Itga3/Itga9/Dsc2/Cacnb2/Tcf7/Dsp/Cacna2d2/Lef1/Itga2b/Itga4/Atp2a2/Itga1/Jup/Cacng1/Itga8/Sgca/Cacna1s/Ryr2/Actn3/Sgcg/Des/Cdh2/Actn2	Smoke_5month_vs_control	MSigDB_C2_CP	v2022.1
	WP_ARRHYTHMOGENIC_RIGHT_VENTRICULAR_CARDIOMYOPATHY	WP_ARRHYTHMOGENIC_RIGHT_VENTRICULAR_CARDIOMYOPATHY	73	-0.640512	-1.83833	4.75727e-05	0.00140941	0.00112702	2578	tags=40%, list=13%, signal=35%	Itga5/Lama2/Itgb6/Cacna2d1/Cacna1c/Cacna2d4/Itga3/Itga9/Dsc2/Cacnb2/Tcf7/Dsp/Cacna2d2/Lef1/Itga2b/Itga4/Atp2a2/Itga1/Jup/Cacng1/Itga8/Sgca/Cacna1s/Ryr2/Actn3/Sgcg/Des/Cdh2/Actn2	Smoke_5month_vs_control	MSigDB_C2_CP	v2022.1
	WP_COVID19_ADVERSE_OUTCOME_PATHWAY	WP_COVID19_ADVERSE_OUTCOME_PATHWAY	14	0.908525	1.87052	5.12472e-05	0.0015002	0.00119962	1392	tags=57%, list=7%, signal=53%	Ccl3/Ccl2/Il6/Cxcl10/Tnf/Il7/Il1b/Ace2	Smoke_5month_vs_control	MSigDB_C2_CP	v2022.1
	KEGG_LEISHMANIA_INFECTION	KEGG_LEISHMANIA_INFECTION	62	0.696287	1.86746	5.59844e-05	0.00160076	0.00128003	1738	tags=47%, list=9%, signal=43%	Fcgr2b/Itgam/H2-Eb1/Il12b/Ncf4/Tlr2/Ptgs2/Tnf/Cyba/Ncf1/Itgb2/Fcgr1/Ncf2/Fcgr4/Mapk13/Il1a/H2-Oa/H2-DMa/C3/Ptpn6/Marcksl1/Myd88/Il1b/H2-Ab1/Stat1/Tlr4/H2-Aa/Nfkbib/Ifngr2	Smoke_5month_vs_control	MSigDB_C2_CP	v2022.1
	REACTOME_BIOLOGICAL_OXIDATIONS	REACTOME_BIOLOGICAL_OXIDATIONS	165	0.562038	1.73776	5.55068e-05	0.00160076	0.00128003	1922	tags=21%, list=10%, signal=19%	Cyp1a1/Cyp1b1/Aldh3a1/Adh7/Mat1a/Arnt2/Hpgds/Cyp7b1/Ggt1/Tbxas1/Gclc/Gclm/Cyp4f39/Cbr3/Ptgs1/Mgst2/Gsta3/Smox/Cndp2/Gss/Cyp4f18/Gstp1/Adh1/Acsm1/Ggct/Ugdh/Nat2/Mtr/Gsto1/Ggt6/Cyp4v3/Cyp51/Slc35b3/Cyp2s1	Smoke_5month_vs_control	MSigDB_C2_CP	v2022.1
	REACTOME_ACTIVATION_OF_NMDA_RECEPTORS_AND_POSTSYNAPTIC_EVENTS	REACTOME_ACTIVATION_OF_NMDA_RECEPTORS_AND_POSTSYNAPTIC_EVENTS	82	-0.62934	-1.83657	5.72808e-05	0.00161901	0.00129462	1717	tags=27%, list=9%, signal=25%	Camkk1/Nbea/Prkacb/Tubb2a/Git1/Prkab2/Nrgn/Prkaa2/Tuba8/Camk2a/Tubb2b/Adcy1/Rasgrf2/Ppm1f/Grin2c/Gria1/Mapt/Adcy8/Actn2/Tubb1/Prkag3/Tubb4a	Smoke_5month_vs_control	MSigDB_C2_CP	v2022.1
	WP_PHOTODYNAMIC_THERAPYINDUCED_NFKB_SURVIVAL_SIGNALING	WP_PHOTODYNAMIC_THERAPYINDUCED_NFKB_SURVIVAL_SIGNALING	33	0.794128	1.90425	6.37718e-05	0.00172324	0.00137797	1019	tags=45%, list=5%, signal=43%	Cxcl1/Il6/Birc5/Csf2/Ptgs2/Tnf/Birc3/Mmp2/Rel/Relb/Il1a/Mmp3/Nfkb2/Il1b/Vcam1	Smoke_5month_vs_control	MSigDB_C2_CP	v2022.1
	KEGG_PRIMARY_BILE_ACID_BIOSYNTHESIS	KEGG_PRIMARY_BILE_ACID_BIOSYNTHESIS	17	0.880968	1.87118	6.21196e-05	0.00172324	0.00137797	187	tags=18%, list=1%, signal=17%	Ch25h/Acox2/Cyp7b1	Smoke_5month_vs_control	MSigDB_C2_CP	v2022.1
	WP_RETINOBLASTOMA_GENE_IN_CANCER	WP_RETINOBLASTOMA_GENE_IN_CANCER	85	0.645511	1.82312	6.34473e-05	0.00172324	0.00137797	3436	tags=48%, list=18%, signal=40%	Ccna2/Cdk1/Top2a/Ccnb2/Rrm2/Anln/Cdkn1a/Rfc5/Smc2/Mapk13/Rfc3/Rfc4/Plk4/Skp2/Pole2/Kif4/Pole/Mcm3/Rrm1/Cdt1/Myc/Mdm2/Ccne2/Hmgb2/Suv39h1/Pold3/Prim1/Pcna/Mcm6/Dnmt1/Zfp655/Msh6/E2f2/Rpa1/Raf1/Rabif/Rpa2/Sap30/Mcm7/Cdk6/Ccdc6	Smoke_5month_vs_control	MSigDB_C2_CP	v2022.1
	REACTOME_PHASE_I_FUNCTIONALIZATION_OF_COMPOUNDS	REACTOME_PHASE_I_FUNCTIONALIZATION_OF_COMPOUNDS	83	0.64915	1.81882	6.24795e-05	0.00172324	0.00137797	746	tags=14%, list=4%, signal=14%	Cyp1a1/Cyp1b1/Aldh3a1/Adh7/Arnt2/Cyp7b1/Tbxas1/Cyp4f39/Cbr3/Ptgs1/Smox/Cyp4f18	Smoke_5month_vs_control	MSigDB_C2_CP	v2022.1
	REACTOME_ION_HOMEOSTASIS	REACTOME_ION_HOMEOSTASIS	52	-0.692849	-1.87521	6.4684e-05	0.00172889	0.00138249	2515	tags=60%, list=13%, signal=52%	Slc8a1/Orai1/Itpr3/Atp2b4/Atp1a3/Asph/Itpr2/Fxyd6/Orai2/Slc8a3/Trpc1/Ryr3/Camk2a/Atp1b2/Pln/Atp1a2/Atp2a2/Stim1/Atp2a3/Fxyd3/Casq2/Atp2b2/Dmpk/Trdn/Ryr2/Casq1/Tnni3/Ryr1/Fxyd1/Sln/Atp2a1	Smoke_5month_vs_control	MSigDB_C2_CP	v2022.1
	REACTOME_DECTIN_1_MEDIATED_NONCANONICAL_NF_KB_SIGNALING	REACTOME_DECTIN_1_MEDIATED_NONCANONICAL_NF_KB_SIGNALING	57	0.709424	1.87106	6.84784e-05	0.00181063	0.00144785	3875	tags=68%, list=20%, signal=55%	Ccl22/Ccl17/Relb/Psmd10/Nfkb2/Psmd8/Psme4/Psmb5/Psmd5/Psmd13/Psmd14/Psmc4/Psma3/Psma1/Psmb8/Psma5/Psmd9/Psma7/Psma4/Psmc6/Psmd11/Psmd12/Psma6/Psme1/Psmb6/Psmd2/Psmd6/Psmf1/Psmd7/Psmb3/Psmd1/Psmb4/Psma2/Psmc2/Psmb9/Psmc5/Psmc3/Psmd4/Psmb10	Smoke_5month_vs_control	MSigDB_C2_CP	v2022.1
	KEGG_CHEMOKINE_SIGNALING_PATHWAY	KEGG_CHEMOKINE_SIGNALING_PATHWAY	167	0.555815	1.72239	6.93788e-05	0.00181492	0.00145128	1324	tags=21%, list=7%, signal=20%	Cxcl5/Cxcl1/Ccl3/Cxcl9/Ccl2/Cxcl2/Ccr1/Cxcl13/Ccl9/Ccl22/Cxcl10/Ccl4/Ccl28/Ccl20/Ccl17/Pf4/Ccl12/Pik3r5/Ccl6/Ccr5/Vav1/Ncf1/Ccl7/Cxcl3/Cxcl16/Ikbkg/Pik3cg/Was/Cx3cr1/Arrb2/Gngt2/Ccr6/Stat1/Grb2/Pak1	Smoke_5month_vs_control	MSigDB_C2_CP	v2022.1
	WP_PROTEASOME_DEGRADATION	WP_PROTEASOME_DEGRADATION	54	0.706332	1.83857	7.55519e-05	0.0019556	0.00156378	3875	tags=72%, list=20%, signal=58%	Uchl1/Psmd10/H2-Q2/Psmd8/H2-Q10/Psmb5/Psmd5/Psmd13/Psmc4/Psma3/Psma1/Psmb8/Psma5/Psmd9/Psma7/H2-D1/Psma4/H2-M3/Psmc6/Psmd11/Psmd12/Psma6/Psme1/Psmb6/Psmd2/Psmd6/Ube2d3/Psmd7/Psmb3/Psmd1/Psmb4/Psma2/Psmc2/Psmb9/Ube2d2a/Psmc5/Psmc3/Psmd4/Psmb10	Smoke_5month_vs_control	MSigDB_C2_CP	v2022.1
	WP_NRF2_PATHWAY	WP_NRF2_PATHWAY	124	0.582148	1.73187	7.72007e-05	0.00197746	0.00158126	1696	tags=29%, list=9%, signal=27%	Nqo1/Slc39a2/Slc7a11/Aldh3a1/Adh7/Slc6a20a/Gpx2/Hmox1/Slc39a4/Ggt1/Srxn1/Txnrd1/Pgd/Blvrb/Slc5a1/Gclc/Gsr/Gclm/Cbr3/Mgst2/Slc2a1/G6pdx/Gsta3/Abcc5/Slc39a11/Gstp1/Slc2a6/Serpina1b/Slc5a3/Abcc4/Slc39a14/Maff/Nrg1/Dnajb1/Fth1/Sqstm1	Smoke_5month_vs_control	MSigDB_C2_CP	v2022.1
	REACTOME_SCF_BETA_TRCP_MEDIATED_DEGRADATION_OF_EMI1	REACTOME_SCF_BETA_TRCP_MEDIATED_DEGRADATION_OF_EMI1	50	0.727468	1.87095	8.42732e-05	0.00213637	0.00170833	3875	tags=76%, list=20%, signal=61%	Cdc20/Psmd10/Psmd8/Psme4/Psmb5/Psmd5/Psmd13/Psmd14/Psmc4/Psma3/Psma1/Fbxo5/Psmb8/Psma5/Psmd9/Psma7/Psma4/Fzr1/Psmc6/Psmd11/Psmd12/Psma6/Psme1/Psmb6/Psmd2/Psmd6/Psmf1/Psmd7/Psmb3/Psmd1/Psmb4/Psma2/Psmc2/Psmb9/Psmc5/Psmc3/Psmd4/Psmb10	Smoke_5month_vs_control	MSigDB_C2_CP	v2022.1
	REACTOME_MITOTIC_PROMETAPHASE	REACTOME_MITOTIC_PROMETAPHASE	187	0.536398	1.68707	9.11983e-05	0.00228833	0.00182984	1818	tags=24%, list=9%, signal=22%	Cdca5/Cdca8/Cdk1/Birc5/Spc25/Ccnb2/Spdl1/Nek6/Zwilch/Aurkb/Spc24/Cenpe/Cenpi/Cenpk/Haus8/Ercc6l/Bub1/Kif2c/Cenpf/Mad2l1/Incenp/Ncapd2/Plk1/Cenpl/Smc2/Ncapg/Cdc20/Bub1b/Nek2/Cntrl/Plk4/Cep76/Zwint/Cenpq/Kntc1/Nme7/Cep192/Cenpa/Ssna1/Cenph/Haus5/Haus7/Ska1/Cep152	Smoke_5month_vs_control	MSigDB_C2_CP	v2022.1
	KEGG_TIGHT_JUNCTION	KEGG_TIGHT_JUNCTION	119	-0.553946	-1.71726	9.57798e-05	0.00237901	0.00190236	1913	tags=25%, list=10%, signal=23%	Magi3/Prkch/Myh7/Cldn5/Pard6b/Myl9/Ppp2r2c/Magi1/Prkcq/Prkca/Pard3/Mpdz/Ppp2r2b/Jam3/Cldn23/Amotl1/Prkce/Myh10/Myh11/Myh6/Myh2/Myl7/Pard6g/Cldn8/Cldn15/Actn3/Actn2/Mylpf/Myh8/Myh1	Smoke_5month_vs_control	MSigDB_C2_CP	v2022.1
	REACTOME_TOLL_LIKE_RECEPTOR_CASCADES	REACTOME_TOLL_LIKE_RECEPTOR_CASCADES	151	0.572715	1.74856	0.000101861	0.00250476	0.00200291	2537	tags=34%, list=13%, signal=30%	Ctsk/Saa1/Itgam/Fgg/Cd14/Tlr8/Tlr2/Ctss/Tlr7/Btk/Lbp/Tifa/Ly96/Ripk3/Tlr1/Lgmn/Itgb2/Ctsl/Ikbke/Birc3/Ctsb/Ikbkg/Ly86/Sftpd/Map3k8/Unc93b1/Tlr6/Myd88/Nfkb2/Traf2/S100a1/Irak2/Tlr4/Nfkbib/Tank/Fga/Ripk2/Nlrc5/Tnip2/Mapkapk3/Usp18/Vrk3/Saa2/Mapk1/Plcg2/Traf3/Ripk1/Casp8/Sftpa1/Irak3/Usp14/Dnm2	Smoke_5month_vs_control	MSigDB_C2_CP	v2022.1
	REACTOME_REGULATION_OF_RUNX3_EXPRESSION_AND_ACTIVITY	REACTOME_REGULATION_OF_RUNX3_EXPRESSION_AND_ACTIVITY	51	0.708765	1.82207	0.00010406	0.00250866	0.00200602	4721	tags=86%, list=24%, signal=65%	Runx3/Psmd10/Psmd8/Mdm2/Psmb5/Psmd5/Psmd13/Psmd14/Psmc4/Psma3/Psma1/Psmb8/Psma5/Psmd9/Cdkn2a/Psma7/Psma4/Psmc6/Psmd11/Psmd12/Psma6/Psme1/Psmb6/Psmd2/Psmd6/Psmf1/Psmd7/Psmb3/Src/Psmd1/Psmb4/Psma2/Psmc2/Psmb9/Psmc5/Cbfb/Psmc3/Psmd4/Psmb10/Psme3/Tgfb1/Psmb7/Psmb1/Psmc1	Smoke_5month_vs_control	MSigDB_C2_CP	v2022.1
	REACTOME_C_TYPE_LECTIN_RECEPTORS_CLRS	REACTOME_C_TYPE_LECTIN_RECEPTORS_CLRS	124	0.577166	1.71704	0.00010311	0.00250866	0.00200602	3313	tags=49%, list=17%, signal=41%	Clec4n/Clec4e/Clec4d/Ccl22/Clec7a/Ccl17/Malt1/Fcer1g/Nfatc2/Muc4/Pycard/Ikbkg/Relb/Psmd10/Clec4a3/Nfkb2/Psmd8/Il1b/Syk/Pak1/Psme4/Psmb5/Muc1/Psmd5/Psmd13/Psmd14/Psmc4/Psma3/Psma1/Ahcyl1/Psmb8/Psma5/Prkcd/Psmd9/Muc20/Psma7/Psma4/Plcg2/Psmc6/Casp8/Psmd11/Psmd12/Psma6/Psme1/Psmb6/Cdc34/Psmd2/Psmd6/Raf1/Psmf1/Psmd7/Bcl10/Psmb3/Src/Psmd1/Psmb4/Psma2/Pak2/Psmc2/Psmb9/Ube2d2a	Smoke_5month_vs_control	MSigDB_C2_CP	v2022.1
	WP_CALCIUM_REGULATION_IN_CARDIAC_CELLS	WP_CALCIUM_REGULATION_IN_CARDIAC_CELLS	143	-0.523992	-1.64211	0.000110886	0.00264726	0.00211686	3389	tags=45%, list=17%, signal=38%	Gnb1/Slc8a1/Orai1/Itpr3/Cacna1e/Gnai2/Cacna1d/Prkar2b/Prkar2a/Gnaq/Rgs11/Stim2/Ywhaq/Chrm1/Rgs9/Prkar1a/Itpr2/Gnas/Anxa6/Gng2/Rgs4/Cacna1c/Gna11/Kcnb1/Prkch/Calr/Pkia/Slc8a3/Prkacb/Prkd1/Rgs2/Ryr3/Adcy4/Camk2a/Prkcq/Adcy5/Rgs5/Gng11/Prkca/Pkig/Gjc1/Atp1b2/Gng4/Pln/Adrb2/Adcy1/Atp2a2/Adrb1/Prkce/Atp2a3/Adcy9/Casq2/Rgs18/Atp2b2/Gja5/Adcy2/Kcnj3/Cacna1s/Ryr2/Casq1/Ryr1/Gja4/Gnao1/Adcy8/Adrb3	Smoke_5month_vs_control	MSigDB_C2_CP	v2022.1
	REACTOME_ADHERENS_JUNCTIONS_INTERACTIONS	REACTOME_ADHERENS_JUNCTIONS_INTERACTIONS	26	-0.796399	-1.90064	0.00011362	0.00268646	0.0021482	2440	tags=38%, list=13%, signal=34%	Cadm3/Ctnnd1/Cadm2/Cadm1/Cdh11/Ang/Jup/Cdh5/Cdh2/Cdh13	Smoke_5month_vs_control	MSigDB_C2_CP	v2022.1
	WP_VITAMIN_B12_METABOLISM	WP_VITAMIN_B12_METABOLISM	49	0.718385	1.84052	0.000114781	0.00268807	0.00214949	2180	tags=41%, list=11%, signal=36%	Ccl2/Serpina3n/Mat1a/Il6/Saa1/Tnf/F7/Serpina3m/Sod2/Mmab/Nfkb2/Il1b/Apoe/Serpine1/Abca1/Mtr/Shmt2/Cbs/Saa2/Scarb1	Smoke_5month_vs_control	MSigDB_C2_CP	v2022.1
	KEGG_METABOLISM_OF_XENOBIOTICS_BY_CYTOCHROME_P450	KEGG_METABOLISM_OF_XENOBIOTICS_BY_CYTOCHROME_P450	47	0.732557	1.866	0.000118148	0.0027408	0.00219166	1223	tags=19%, list=6%, signal=18%	Cyp1a1/Cyp1b1/Aldh3a1/Adh7/Mgst2/Gsta3/Gstp1/Aldh3b1/Adh1	Smoke_5month_vs_control	MSigDB_C2_CP	v2022.1
	NABA_ECM_GLYCOPROTEINS	NABA_ECM_GLYCOPROTEINS	166	-0.509826	-1.64032	0.000138133	0.00317447	0.00253844	2854	tags=40%, list=15%, signal=34%	Mfap5/Crispld1/Postn/Nid2/Slit2/Npnt/Nid1/Ltbp1/Lama2/Lamb2/Matn2/Crim1/Vit/Sparc/Rspo1/Fn1/Dmbt1/Thbs1/Bmper/Lama3/Igfbp4/Agrn/Srpx/Svep1/Lgi3/Aebp1/Pcolce/Vwf/Emilin1/Smoc1/Sparcl1/Vwa1/Mfap4/Gas6/Thbs3/Slit3/Thbs4/Egflam/Fbln1/Comp/Adipoq/Ndnf/Ntn4/Tinag/Tinagl1/Efemp1/Mmrn2/Abi3bp/Tnxb/Emid1/Sned1/Vtn/Pxdn/Pcolce2/Igfbp6/Sbspon/Igfbp3/Thsd4/Ltbp4/Crispld2/Ecm2/Hmcn1/Fndc1/Smoc2/Fbln2/Tnn	Smoke_5month_vs_control	MSigDB_C2_CP	v2022.1
	KEGG_PROTEASOME	KEGG_PROTEASOME	42	0.740179	1.85476	0.000144795	0.00329677	0.00263623	4721	tags=88%, list=24%, signal=67%	Psmd8/Psme4/Psmb5/Psmd13/Psmd14/Psmc4/Psma3/Psma1/Psmb8/Psma5/Psma7/Pomp/Psma4/Psmc6/Psmd11/Psmd12/Psma6/Psme1/Psmb6/Psmd2/Psmd6/Psmf1/Psmd7/Psmb3/Psmd1/Psmb4/Psma2/Psmc2/Psmb9/Psmc5/Psmc3/Psmd4/Psmb10/Psme3/Psmb7/Psmb1/Psmc1	Smoke_5month_vs_control	MSigDB_C2_CP	v2022.1
	WP_TYPE_II_INTERFERON_SIGNALING	WP_TYPE_II_INTERFERON_SIGNALING	37	0.754062	1.84317	0.000151194	0.00334941	0.00267833	2088	tags=46%, list=11%, signal=41%	Cxcl9/Cxcl10/Spi1/Oas1a/Cybb/Socs3/Il1b/Tap1/Stat1/Ciita/Irf4/H2-Q10/Eif2ak2/Stat2/Ifngr2/Prkcd/H2-D1	Smoke_5month_vs_control	MSigDB_C2_CP	v2022.1
	KEGG_AXON_GUIDANCE	KEGG_AXON_GUIDANCE	127	-0.538988	-1.67839	0.000150298	0.00334941	0.00267833	3603	tags=42%, list=19%, signal=34%	Efna1/Dpysl5/Ptk2/Robo1/Sema4b/Rac1/Gnai2/Gsk3b/Plxna2/Mapk3/Slit2/Cfl2/Rock2/Nfat5/Ngef/Epha2/Ephb6/Nfatc1/L1cam/Pak4/Plxna1/Rac3/Ablim1/Sema5a/Nrp1/Arhgef12/Rnd1/Pak3/Dpysl2/Nck2/Sema3f/Sema3e/Epha7/Slit3/Efna5/Cxcl12/Sema6d/Ntn4/Unc5c/Fyn/Epha1/Ablim3/Sema3d/Sema7a/Sema3a/Sema3b/Efnb2/Efnb1/Sema3c/Sema6a/Ephb4/Sema3g/Epha3	Smoke_5month_vs_control	MSigDB_C2_CP	v2022.1
	REACTOME_HIV_INFECTION	REACTOME_HIV_INFECTION	209	0.509351	1.60844	0.000149452	0.00334941	0.00267833	4748	tags=57%, list=25%, signal=43%	Ccr5/Ndc1/Psmd10/Psmd8/Ap1s1/Lig1/Psme4/Xrcc5/H2-Q10/Psmb5/Nup93/Lig4/Gtf2f2/Slc25a5/Gtf2h2/Psmd5/Mvb12a/Psmd13/Psmd14/Psmc4/Nmt1/Psma3/Psma1/Ran/Psmb8/Ncbp1/Taf5/Ap2s1/Psma5/Vps37c/Psmd9/Taf12/Psma7/Tbp/Taf13/Atp6v1h/Chmp6/Hck/Psma4/Pdcd6ip/Npm1/Gtf2e2/Psmc6/Psmd11/Psmd12/Taf6/Aaas/Psma6/Psme1/Chmp3/Psmb6/Mnat1/Nup35/Psmd2/Nup62/Cxcr4/Psmd6/Supt16/Psmf1/Chmp4b/Nup88/Ranbp1/Vps4b/Psmd7/Ap1m2/Rae1…	Smoke_5month_vs_control	MSigDB_C2_CP	v2022.1
	REACTOME_CHROMOSOME_MAINTENANCE	REACTOME_CHROMOSOME_MAINTENANCE	87	0.607212	1.71967	0.000155918	0.00342323	0.00273735	5073	tags=63%, list=26%, signal=47%	Ccna2/Cenpi/Cenpk/Mis18bp1/Cenpw/Cenpl/Rfc5/Rfc3/Dna2/Rfc4/Prim2/Cenpq/Lig1/Dscc1/Cenpa/Wrap53/Cenph/Pold3/Prim1/Pcna/Rfc2/Shq1/Cenpo/Mis18a/Chtf18/Pold1/Npm1/Rpa1/Chtf8/Nhp2/Polr2g/Rpa2/Terf1/Cenpt/Smarca5/Ruvbl1/Fen1/Gar1/Tert/Polr2e/Polr2b/Polr2h/Pold4/Tinf2/Cenpn/Ankrd28/Polr2j/Pola1/Ctc1/Rbbp7/Cdk2/Rpa3/Pold2/Ruvbl2/Polr2f	Smoke_5month_vs_control	MSigDB_C2_CP	v2022.1
	REACTOME_TRAFFICKING_AND_PROCESSING_OF_ENDOSOMAL_TLR	REACTOME_TRAFFICKING_AND_PROCESSING_OF_ENDOSOMAL_TLR	12	0.92741	1.85279	0.00016927	0.00368349	0.00294547	905	tags=67%, list=5%, signal=64%	Ctsk/Tlr8/Ctss/Tlr7/Lgmn/Ctsl/Ctsb/Unc93b1	Smoke_5month_vs_control	MSigDB_C2_CP	v2022.1
	REACTOME_COLLAGEN_BIOSYNTHESIS_AND_MODIFYING_ENZYMES	REACTOME_COLLAGEN_BIOSYNTHESIS_AND_MODIFYING_ENZYMES	59	-0.655418	-1.80891	0.000192447	0.00415112	0.0033194	3723	tags=56%, list=19%, signal=45%	Col15a1/Col23a1/Col18a1/Tll1/Col4a2/Col1a1/Col2a1/Adamts2/Col4a1/Col1a2/Col6a3/Col27a1/Col16a1/Col6a2/Col10a1/Col8a2/P4ha1/Col14a1/Pcolce/Col5a1/Col4a3/Plod1/Serpinh1/Col4a4/Col4a5/Col5a3/Plod2/Pcolce2/Col12a1/Col4a6/Col17a1/Col13a1/Colgalt2	Smoke_5month_vs_control	MSigDB_C2_CP	v2022.1
	WP_MATRIX_METALLOPROTEINASES	WP_MATRIX_METALLOPROTEINASES	25	0.797649	1.82226	0.000198551	0.00423539	0.00338679	1040	tags=40%, list=5%, signal=38%	Mmp12/Mmp8/Timp1/Mmp13/Mmp19/Tnf/Mmp14/Mmp2/Mmp3/Mmp23	Smoke_5month_vs_control	MSigDB_C2_CP	v2022.1
	REACTOME_ABC_FAMILY_PROTEINS_MEDIATED_TRANSPORT	REACTOME_ABC_FAMILY_PROTEINS_MEDIATED_TRANSPORT	95	0.610233	1.75195	0.000199799	0.00423539	0.00338679	3875	tags=54%, list=20%, signal=43%	Abcb6/Abcc5/Psmd10/Psmd8/Abcg1/Abcb8/Abcc4/Psme4/Psmb5/Erlec1/Psmd5/Psmd13/Psmd14/Psmc4/Psma3/Psma1/Psmb8/Derl2/Psma5/Psmd9/Psma7/Rnf5/Abcc10/Psma4/Erlin2/Eif2s1/Psmc6/Psmd11/Abcc1/Psmd12/Psma6/Psme1/Psmb6/Cftr/Derl3/Psmd2/Psmd6/Psmf1/Psmd7/Eif2s2/Psmb3/Psmd1/Psmb4/Psma2/Psmc2/Psmb9/Psmc5/Psmc3/Vcp/Psmd4/Psmb10	Smoke_5month_vs_control	MSigDB_C2_CP	v2022.1
	KEGG_LONG_TERM_POTENTIATION	KEGG_LONG_TERM_POTENTIATION	64	-0.631221	-1.77031	0.000220984	0.00463409	0.00370561	2032	tags=31%, list=10%, signal=28%	Ppp1r12a/Rps6ka6/Itpr3/Gnaq/Mapk3/Itpr2/Cacna1c/Plcb4/Prkacb/Camk2a/Prkca/Rapgef3/Adcy1/Ppp1r1a/Grin2c/Gria1/Adcy8/Calm4/Calml3/Plcb1	Smoke_5month_vs_control	MSigDB_C2_CP	v2022.1
	KEGG_VASCULAR_SMOOTH_MUSCLE_CONTRACTION	KEGG_VASCULAR_SMOOTH_MUSCLE_CONTRACTION	102	-0.561796	-1.6797	0.000222376	0.00463409	0.00370561	2592	tags=51%, list=13%, signal=44%	Itpr3/Myl6b/Cacna1d/Kcnmb4/Gnaq/Mapk3/Ppp1r12b/Rock2/Pla2g4e/Cald1/Gna12/Itpr2/Kcnmb2/Gnas/Avpr1a/Cacna1c/Calcrl/Arhgef12/Gna11/Prkch/Arhgef1/Kcnma1/Plcb4/Prkacb/Ednra/Myl9/Adcy4/Prkcq/Adcy5/Prkca/Gucy1a2/Ramp2/Acta2/Mylk/Adcy1/Npr2/Kcnmb1/Npr1/Actg2/Prkce/Adcy9/Agtr1a/Myh11/Adcy2/Prkg1/Cacna1s/Ppp1r14a/Mylk3/Adcy8/Calm4/Calml3/Plcb1	Smoke_5month_vs_control	MSigDB_C2_CP	v2022.1
	REACTOME_G_ALPHA_I_SIGNALLING_EVENTS	REACTOME_G_ALPHA_I_SIGNALLING_EVENTS	255	0.480061	1.55003	0.000234849	0.00485289	0.00388056	1313	tags=15%, list=7%, signal=14%	Cxcl5/Cxcl1/Cxcl9/Npy/C3ar1/Cxcl2/Ccr1/Rgs1/P2ry13/Cxcl13/Ccl9/Rgs16/Hcar2/Saa1/Cxcl10/Ccl4/Ccl28/Ccl20/Pf4/Gna15/P2ry12/Ccr5/Cxcl3/Adora1/Cxcl16/Psap/Gpr183/C3/Fpr2/Cx3cr1/Kpna2/Gngt2/Pla2g4a/Ccr6/Ackr3/Cnr1/Anxa1	Smoke_5month_vs_control	MSigDB_C2_CP	v2022.1
	REACTOME_CROSS_PRESENTATION_OF_SOLUBLE_EXOGENOUS_ANTIGENS_ENDOSOMES	REACTOME_CROSS_PRESENTATION_OF_SOLUBLE_EXOGENOUS_ANTIGENS_ENDOSOMES	47	0.711782	1.81308	0.000258476	0.00525283	0.00420038	3875	tags=81%, list=20%, signal=65%	Fcgr1/Mrc1/Psmd10/Psmd8/Cd207/Psme4/Psmb5/Psmd5/Psmd13/Psmd14/Psmc4/Psma3/Psma1/Psmb8/Psma5/Psmd9/Psma7/Psma4/Psmc6/Psmd11/Psmd12/Psma6/Psme1/Psmb6/Psmd2/Psmd6/Psmf1/Psmd7/Psmb3/Psmd1/Psmb4/Psma2/Psmc2/Psmb9/Psmc5/Psmc3/Psmd4/Psmb10	Smoke_5month_vs_control	MSigDB_C2_CP	v2022.1
	KEGG_TRYPTOPHAN_METABOLISM	KEGG_TRYPTOPHAN_METABOLISM	35	0.737964	1.78469	0.000256727	0.00525283	0.00420038	322	tags=11%, list=2%, signal=11%	Cyp1a1/Cyp1b1/Kynu/Tdo2	Smoke_5month_vs_control	MSigDB_C2_CP	v2022.1
	REACTOME_METABOLIC_DISORDERS_OF_BIOLOGICAL_OXIDATION_ENZYMES	REACTOME_METABOLIC_DISORDERS_OF_BIOLOGICAL_OXIDATION_ENZYMES	29	0.787665	1.84983	0.000265356	0.0053356	0.00426657	736	tags=31%, list=4%, signal=30%	Cyp1b1/Mat1a/Cyp7b1/Ggt1/Tbxas1/Gclc/Gclm/Cyp4f39/Gss	Smoke_5month_vs_control	MSigDB_C2_CP	v2022.1
	REACTOME_DOWNSTREAM_SIGNALING_EVENTS_OF_B_CELL_RECEPTOR_BCR	REACTOME_DOWNSTREAM_SIGNALING_EVENTS_OF_B_CELL_RECEPTOR_BCR	74	0.644814	1.77704	0.000266889	0.0053356	0.00426657	3875	tags=58%, list=20%, signal=47%	Malt1/Nfkbie/Nfatc2/Ikbkg/Rel/Psmd10/Psmd8/Psme4/Psmb5/Nfkbib/Psmd5/Psmd13/Psmd14/Psmc4/Psma3/Psma1/Psmb8/Psma5/Psmd9/Psma7/Psma4/Psmc6/Psmd11/Psmd12/Psma6/Psme1/Psmb6/Psmd2/Psmd6/Psmf1/Psmd7/Bcl10/Psmb3/Psmd1/Psmb4/Psma2/Psmc2/Psmb9/Psmc5/Ppp3r1/Psmc3/Psmd4/Psmb10	Smoke_5month_vs_control	MSigDB_C2_CP	v2022.1
	WP_TAMOXIFEN_METABOLISM	WP_TAMOXIFEN_METABOLISM	14	0.880776	1.81339	0.000273681	0.00542726	0.00433986	4	tags=14%, list=0%, signal=14%	Cyp1a1/Cyp1b1	Smoke_5month_vs_control	MSigDB_C2_CP	v2022.1
	REACTOME_DNA_DOUBLE_STRAND_BREAK_REPAIR	REACTOME_DNA_DOUBLE_STRAND_BREAK_REPAIR	125	0.566735	1.68728	0.000279174	0.0054919	0.00439155	5089	tags=54%, list=26%, signal=40%	Ccna2/Rad51/Clspn/Brca1/Rfc5/Mre11a/Rad51b/Rfc3/Chek2/Dna2/Rfc4/Kpna2/Pole2/Pole/Xrcc5/Lig4/Slx4/Pold3/Brca2/Rad1/Kdm4a/Pcna/Rfc2/Ube2i/Pold1/Dclre1c/Mus81/Rpa1/Xrcc3/Tdp2/Sumo1/Rmi1/Rpa2/Smarca5/Kat5/Lig3/Xrcc2/Tipin/Ubxn1/Polk/Pole3/Rad51c/Fen1/Palb2/Parp1/Polm/Rbbp8/Nhej1/Pold4/Ppp4r2/Atr/Babam1/Eya1/Ercc4/Rad17/Tdp1/Ppp4c/Rhno1/Nbn/Eya3/Top3a/Cdk2/Rif1/Rpa3/Pold2/Brcc3/Parp2	Smoke_5month_vs_control	MSigDB_C2_CP	v2022.1
	WP_MIRNAS_INVOLVEMENT_IN_THE_IMMUNE_RESPONSE_IN_SEPSIS	WP_MIRNAS_INVOLVEMENT_IN_THE_IMMUNE_RESPONSE_IN_SEPSIS	36	0.75619	1.83934	0.000282102	0.00550547	0.0044024	1339	tags=42%, list=7%, signal=39%	Ccl3/Lcn2/Il6/Ccl4/Tlr8/Tnf/Tlr7/Ikbkg/Rel/Relb/Il1a/Myd88/Nfkb2/Vcam1/Tlr4	Smoke_5month_vs_control	MSigDB_C2_CP	v2022.1
	WP_LDL_INFLUENCE_ON_CD14_AND_TLR4	WP_LDL_INFLUENCE_ON_CD14_AND_TLR4	24	0.802817	1.81689	0.000302158	0.00585045	0.00467825	1339	tags=42%, list=7%, signal=39%	Ccl2/Il6/Cd14/Rel/Relb/Mapk13/Nfkb2/Il1b/Creb3l1/Tlr4	Smoke_5month_vs_control	MSigDB_C2_CP	v2022.1
	REACTOME_CYTOCHROME_P450_ARRANGED_BY_SUBSTRATE_TYPE	REACTOME_CYTOCHROME_P450_ARRANGED_BY_SUBSTRATE_TYPE	52	0.684633	1.76165	0.000309672	0.00594908	0.00475712	746	tags=13%, list=4%, signal=13%	Cyp1a1/Cyp1b1/Arnt2/Cyp7b1/Tbxas1/Cyp4f39/Cyp4f18	Smoke_5month_vs_control	MSigDB_C2_CP	v2022.1
	REACTOME_RESOLUTION_OF_SISTER_CHROMATID_COHESION	REACTOME_RESOLUTION_OF_SISTER_CHROMATID_COHESION	112	0.574623	1.69152	0.000326735	0.00618032	0.00494203	1321	tags=23%, list=7%, signal=22%	Cdca5/Cdca8/Cdk1/Birc5/Spc25/Ccnb2/Spdl1/Zwilch/Aurkb/Spc24/Cenpe/Cenpi/Cenpk/Ercc6l/Bub1/Kif2c/Cenpf/Mad2l1/Incenp/Plk1/Cenpl/Cdc20/Bub1b/Zwint/Cenpq/Kntc1	Smoke_5month_vs_control	MSigDB_C2_CP	v2022.1
	REACTOME_LEISHMANIA_INFECTION	REACTOME_LEISHMANIA_INFECTION	230	0.480982	1.53501	0.000326149	0.00618032	0.00494203	2206	tags=24%, list=11%, signal=22%	Fcgr2b/C3ar1/Noxo1/Ptgir/Il6/Myo5a/Hmox1/Adcyap1r1/Ggt1/Igkv8-30/Ramp3/Adm/Adora2b/Vav1/Gpr176/Cyba/Btk/Nckap1l/Calca/Fcgr1/Entpd5/Pycard/Casp1/Wipf3/Fcgr4/Il1a/C3/Was/Nfkb2/Cysltr1/Il1b/Gngt2/Ptger4/Cyfip2/Syk/Grb2/P2rx4/Gpr84/Rhbdf2/Adam17/P2rx7/Crh/Mefv/Pthlh/Nt5e/Ahcyl1/Fgr/Entpd1/Mapk1/Vav2/Txn1/Arpc5/Arpc4/Hck/Ptger2/Plcg2	Smoke_5month_vs_control	MSigDB_C2_CP	v2022.1
	WP_G_PROTEIN_SIGNALING_PATHWAYS	WP_G_PROTEIN_SIGNALING_PATHWAYS	87	-0.578508	-1.6891	0.000338536	0.00635466	0.00508144	3165	tags=39%, list=16%, signal=33%	Gnai2/Prkar2b/Prkar2a/Gnaq/Prkar1a/Gna12/Gnas/Pde4d/Gna11/Gnal/Prkch/Arhgef1/Prkacb/Akap5/Pde7b/Prkd1/Pde8b/Adcy4/Prkcq/Adcy5/Gng11/Prkca/Gng4/Adcy1/Pde4a/Prkce/Adcy9/Akap12/Adcy2/Kcnj3/Gnao1/Pde4b/Adcy8/Akap6	Smoke_5month_vs_control	MSigDB_C2_CP	v2022.1
	WP_IL18_SIGNALING_PATHWAY	WP_IL18_SIGNALING_PATHWAY	255	0.475332	1.53476	0.000341417	0.00636018	0.00508586	1000	tags=17%, list=5%, signal=16%	Cxcl1/Ccl3/Mmp8/Ccl2/Cxcl2/Timp1/Mmp13/Spp1/Rgs16/Ccna2/Il6/Hcar2/Ccnb2/Ccl4/Hmox1/Tnfaip2/Pla2g7/Ccl20/Il12b/Ptgs2/Tnf/Nfkbiz/Nfkbie/Zc3h12a/Ncf1/Mmp14/Tnfaip3/Cxcl16/Birc3/Il18bp/Ncf2/Mmp2/Cd83/Socs3/Rel/Grn/Atf3/Casp3/Mmp3/Eps8/Myd88/Nfkb2/Il1b	Smoke_5month_vs_control	MSigDB_C2_CP	v2022.1
	WP_DNA_REPAIR_PATHWAYS_FULL_NETWORK	WP_DNA_REPAIR_PATHWAYS_FULL_NETWORK	110	0.56834	1.66122	0.000358452	0.00662731	0.00529947	4677	tags=55%, list=24%, signal=42%	Rad51/Brca1/Rfc5/Mre11a/Rfc3/Rfc4/Pole2/Pole/Neil3/Mbd4/Lig1/Xrcc5/Ercc6/Lig4/Fancc/Gtf2h2/Ung/Pold3/Brca2/Pcna/Ddb2/Rfc2/Mlh1/Msh6/Pold1/Dclre1c/Rpa1/Fancb/Usp1/Mnat1/Fancl/Fanca/Rpa2/Ccnh/Smug1/Lig3/Gtf2h3/Polk/Cdk7/Pole3/Rad51c/Fen1/Palb2/Apex1/Parp1/Pms2/Polm/Nhej1/Cul4b/Ercc2/Pold4/Pnkp/Atr/Ercc3/Ercc4/Ddb1/Gtf2h1/Ercc8/Gtf2h5/Mpg	Smoke_5month_vs_control	MSigDB_C2_CP	v2022.1
	REACTOME_ASSEMBLY_AND_CELL_SURFACE_PRESENTATION_OF_NMDA_RECEPTORS	REACTOME_ASSEMBLY_AND_CELL_SURFACE_PRESENTATION_OF_NMDA_RECEPTORS	34	-0.726532	-1.80336	0.000363801	0.00667602	0.00533841	1629	tags=26%, list=8%, signal=24%	Nbea/Tubb2a/Tuba8/Camk2a/Tubb2b/Grin2c/Actn2/Tubb1/Tubb4a	Smoke_5month_vs_control	MSigDB_C2_CP	v2022.1
	REACTOME_CELL_CELL_JUNCTION_ORGANIZATION	REACTOME_CELL_CELL_JUNCTION_ORGANIZATION	54	-0.650207	-1.76799	0.000377412	0.00687449	0.00549712	2626	tags=33%, list=14%, signal=29%	Sdk2/Cadm3/Ctnnd1/Cadm2/Cldn5/Pard6b/Pard3/Cadm1/Cldn23/Cdh11/Ang/Jup/Pard6g/Cdh5/Cldn8/Cldn15/Cdh2/Cdh13	Smoke_5month_vs_control	MSigDB_C2_CP	v2022.1
	WP_OXIDATIVE_STRESS_RESPONSE	WP_OXIDATIVE_STRESS_RESPONSE	30	0.763753	1.81465	0.000381127	0.00689111	0.00551041	585	tags=33%, list=3%, signal=32%	Cyp1a1/Nqo1/Hmox1/Txnrd1/Gclc/Gsr/Mt1/Mt2/Cybb/Sod2	Smoke_5month_vs_control	MSigDB_C2_CP	v2022.1
	WP_ANTIVIRAL_AND_ANTIINFLAMMATORY_EFFECTS_OF_NRF2_ON_SARSCOV2_PATHWAY	WP_ANTIVIRAL_AND_ANTIINFLAMMATORY_EFFECTS_OF_NRF2_ON_SARSCOV2_PATHWAY	26	0.808083	1.84768	0.000384931	0.00690909	0.00552479	1000	tags=42%, list=5%, signal=40%	Nqo1/Slc7a11/Ccl2/Il6/Hmox1/Tnf/Gclc/Gclm/Ikbkg/Mmp3/Il1b	Smoke_5month_vs_control	MSigDB_C2_CP	v2022.1
	WP_2873_ARYL_HYDROCARBON_RECEPTOR_PATHWAY	WP_2873_ARYL_HYDROCARBON_RECEPTOR_PATHWAY	37	0.73451	1.79537	0.000393131	0.00695474	0.00556129	1150	tags=27%, list=6%, signal=25%	Cyp1a1/Cyp1b1/Nqo1/Aldh3a1/Ahrr/Il12b/Tnf/Myof/Il1b/Bax	Smoke_5month_vs_control	MSigDB_C2_CP	v2022.1
	REACTOME_DEGRADATION_OF_DVL	REACTOME_DEGRADATION_OF_DVL	53	0.691549	1.79293	0.000391228	0.00695474	0.00556129	4721	tags=75%, list=24%, signal=57%	Psmd10/Psmd8/Psme4/Psmb5/Psmd5/Psmd13/Psmd14/Psmc4/Psma3/Psma1/Psmb8/Psma5/Psmd9/Psma7/Psma4/Psmc6/Psmd11/Psmd12/Psma6/Psme1/Psmb6/Psmd2/Psmd6/Psmf1/Psmd7/Psmb3/Psmd1/Psmb4/Psma2/Psmc2/Psmb9/Psmc5/Psmc3/Psmd4/Psmb10/Psme3/Klhl12/Psmb7/Psmb1/Psmc1	Smoke_5month_vs_control	MSigDB_C2_CP	v2022.1
	WP_DNA_REPLICATION	WP_DNA_REPLICATION	41	0.722286	1.80436	0.000435842	0.00765525	0.00612145	4215	tags=73%, list=22%, signal=57%	Dbf4/Gmnn/Rfc5/Rfc3/Cdc6/Rfc4/Pole2/Pole/Mcm3/Prim2/Cdt1/Mcm5/Pold3/Prim1/Pcna/Rfc2/Mcm6/Mcm10/Pold1/Orc6/Rpa1/Orc5/Rpa2/Orc3/Mcm7/Mcm4/Mcm2/Cdc7/Pold4/Orc4	Smoke_5month_vs_control	MSigDB_C2_CP	v2022.1
	PID_IL23_PATHWAY	PID_IL23_PATHWAY	36	0.745698	1.81382	0.000439101	0.00765779	0.00612348	1250	tags=31%, list=6%, signal=29%	Cxcl1/Cxcl9/Ccl2/Cxcl2/Il6/Il12b/Tnf/Cxcl3/Socs3/Il1b/Stat1	Smoke_5month_vs_control	MSigDB_C2_CP	v2022.1
	REACTOME_PHASE_0_RAPID_DEPOLARISATION	REACTOME_PHASE_0_RAPID_DEPOLARISATION	30	-0.745741	-1.81368	0.000461073	0.00795457	0.00636079	2739	tags=43%, list=14%, signal=37%	Scn4a/Rangrf/Cacna1c/Scn5a/Scn4b/Cacnb2/Scn7a/Camk2a/Cacna2d2/Fgf12/Scn3b/Fgf13/Scn3a	Smoke_5month_vs_control	MSigDB_C2_CP	v2022.1
	KEGG_COMPLEMENT_AND_COAGULATION_CASCADES	KEGG_COMPLEMENT_AND_COAGULATION_CASCADES	62	0.656629	1.76109	0.000462588	0.00795457	0.00636079	1090	tags=26%, list=6%, signal=24%	C3ar1/Cfb/C1qb/C1qc/C1qa/Fgg/F10/F7/Cfi/Plaur/Serpind1/C3/Cd55/C1s1/Serpina1b/Serpine1	Smoke_5month_vs_control	MSigDB_C2_CP	v2022.1
	REACTOME_IRON_UPTAKE_AND_TRANSPORT	REACTOME_IRON_UPTAKE_AND_TRANSPORT	51	0.683108	1.75612	0.000495274	0.00845749	0.00676295	2988	tags=55%, list=15%, signal=47%	Lcn2/Atp6v0d2/Hmox1/Tcirg1/Slc40a1/Steap2/Atp6v1b2/Cp/Slc46a1/Atp6v1c1/Slc11a2/Atp6v0c/Atp6v0d1/Atp6v1d/Hmox2/Atp6v1g2/Fth1/Atp6v0b/Atp6v1a/Tfrc/Aco1/Mcoln1/Atp6v1h/Atp6v0e/Atp6v1e1/Atp6v1f/Atp6v1g1/Atp6v0a1	Smoke_5month_vs_control	MSigDB_C2_CP	v2022.1
	REACTOME_MITOTIC_G2_G2_M_PHASES	REACTOME_MITOTIC_G2_G2_M_PHASES	183	0.499327	1.56378	0.000501134	0.00849855	0.00679578	3718	tags=45%, list=19%, signal=37%	Ccna2/Aurka/Cdk1/Ccnb2/Haus8/Tpx2/Cenpf/Hmmr/Cdkn1a/Plk1/Bora/Nek2/Psmd10/Cntrl/Plk4/Psmd8/Cep76/Lin54/Optn/Phlda1/Psme4/Psmb5/Nme7/Cep192/Ssna1/Psmd5/Psmd13/Psmd14/Psmc4/Psma3/Psma1/Haus5/Haus7/Psmb8/Cep152/Lin9/Psma5/Fkbpl/Psmd9/Psma7/Psma4/Psmc6/Mzt2/Psmd11/Psmd12/Tubgcp4/Cep131/Foxm1/Psma6/Psme1/Psmb6/Cep70/Mnat1/Mapre1/Psmd2/Psmd6/Psmf1/Cep78/Psmd7/Psmb3/Odf2/Psmd1/Psmb4/Haus6/Pkmyt1/Psma2/L…	Smoke_5month_vs_control	MSigDB_C2_CP	v2022.1
	REACTOME_CYCLIN_A_CDK2_ASSOCIATED_EVENTS_AT_S_PHASE_ENTRY	REACTOME_CYCLIN_A_CDK2_ASSOCIATED_EVENTS_AT_S_PHASE_ENTRY	80	0.617027	1.72406	0.000512484	0.0086315	0.0069021	3875	tags=59%, list=20%, signal=47%	Ccna2/Cdkn1a/Cks1b/Psmd10/Psmd8/Skp2/Lin54/Myc/Psmb5/Ccne2/Psmd5/Psmd13/Psmd14/Psmc4/Psma3/Psma1/Psmb8/Lin9/Psma5/Psmd9/Psma7/Psma4/Fzr1/Psmc6/Psmd11/Psmd12/Psma6/Psme1/Psmb6/Mnat1/Psmd2/Psmd6/Psmf1/Psmd7/Psmb3/Psmd1/Psmb4/Psma2/Ccnh/Psmc2/Psmb9/Psmc5/Cdk7/Psmc3/Psmd4/Tfdp1/Psmb10	Smoke_5month_vs_control	MSigDB_C2_CP	v2022.1
	BIOCARTA_INFLAM_PATHWAY	BIOCARTA_INFLAM_PATHWAY	27	0.793352	1.8348	0.000592118	0.00990488	0.00792034	1553	tags=30%, list=8%, signal=27%	Il6/Csf2/H2-Eb1/Tnf/Il1a/Csf1/Il7/Il15	Smoke_5month_vs_control	MSigDB_C2_CP	v2022.1
	WP_FGF23_SIGNALING_IN_HYPOPHOSPHATEMIC_RICKETS_AND_RELATED_DISORDERS	WP_FGF23_SIGNALING_IN_HYPOPHOSPHATEMIC_RICKETS_AND_RELATED_DISORDERS	23	0.802658	1.79692	0.000645835	0.0107305	0.00858052	1126	tags=35%, list=6%, signal=33%	Spp1/Phex/Enpp1/Galnt3/Fam20c/Cdkn1a/Nfkb2/Alpl	Smoke_5month_vs_control	MSigDB_C2_CP	v2022.1
	WP_PHOSPHODIESTERASES_IN_NEURONAL_FUNCTION	WP_PHOSPHODIESTERASES_IN_NEURONAL_FUNCTION	47	-0.655002	-1.73736	0.00065658	0.0108358	0.00866472	1521	tags=32%, list=8%, signal=29%	Pde7b/Pde8b/Adcy4/Adcy5/Gucy1a2/Ppp1r1b/Adcy1/Pde4a/Adcy9/Grin2c/Adcy2/Pde5a/Gria1/Pde4b/Adcy8	Smoke_5month_vs_control	MSigDB_C2_CP	v2022.1
	KEGG_NOD_LIKE_RECEPTOR_SIGNALING_PATHWAY	KEGG_NOD_LIKE_RECEPTOR_SIGNALING_PATHWAY	53	0.678646	1.75948	0.000671049	0.0110007	0.00879663	1000	tags=32%, list=5%, signal=31%	Cxcl1/Ccl2/Cxcl2/Il6/Ccl12/Naip2/Tnf/Ccl7/Cxcl3/Tnfaip3/Casp4/Birc3/Pycard/Ikbkg/Casp1/Mapk13/Il1b	Smoke_5month_vs_control	MSigDB_C2_CP	v2022.1
	REACTOME_DEGRADATION_OF_AXIN	REACTOME_DEGRADATION_OF_AXIN	51	0.675412	1.73633	0.000678396	0.0110475	0.00883405	3875	tags=69%, list=20%, signal=55%	Psmd10/Psmd8/Psme4/Psmb5/Psmd5/Psmd13/Psmd14/Psmc4/Psma3/Psma1/Psmb8/Psma5/Psmd9/Psma7/Psma4/Psmc6/Psmd11/Psmd12/Psma6/Psme1/Psmb6/Psmd2/Psmd6/Psmf1/Psmd7/Psmb3/Psmd1/Psmb4/Psma2/Psmc2/Psmb9/Psmc5/Psmc3/Psmd4/Psmb10	Smoke_5month_vs_control	MSigDB_C2_CP	v2022.1
	WP_MAJOR_RECEPTORS_TARGETED_BY_EPINEPHRINE_AND_NOREPINEPHRINE	WP_MAJOR_RECEPTORS_TARGETED_BY_EPINEPHRINE_AND_NOREPINEPHRINE	15	-0.848209	-1.79301	0.000694951	0.0112427	0.00899009	1205	tags=53%, list=6%, signal=50%	Adcy4/Adcy5/Adrb2/Adcy1/Adrb1/Adcy9/Adcy2/Adcy8	Smoke_5month_vs_control	MSigDB_C2_CP	v2022.1
	REACTOME_UB_SPECIFIC_PROCESSING_PROTEASES	REACTOME_UB_SPECIFIC_PROCESSING_PROTEASES	157	0.517309	1.58486	0.000706319	0.0113519	0.00907743	3875	tags=46%, list=20%, signal=37%	Ccna2/Rnf128/Clspn/Birc3/Ikbkg/Cdc20/Psmd10/Tgfbr1/Arrb2/Psmd8/Skp2/Traf2/Usp3/Myc/Mdm2/Psme4/Psmb5/Ptrh2/Wdr20/Psmd5/Psmd13/Psmd14/Psmc4/Psma3/Psma1/Psmb8/Psma5/Cyld/Ddb2/Psmd9/Ddx58/Psma7/Usp18/Psma4/Ripk1/Psmc6/Psmd11/Psmd12/Psma6/Usp14/Psme1/Psmb6/Hif1a/Cftr/Psmd2/Psmd6/Psmf1/Usp30/Usp33/Psmd7/Usp20/Birc2/Psmb3/Usp15/Psmd1/Smad2/Psmb4/Ruvbl1/Psma2/Tomm20/Adrm1/Il33/Psmc2/Psmb9/Psmc5/Vdac2/Psm…	Smoke_5month_vs_control	MSigDB_C2_CP	v2022.1
	REACTOME_NUCLEOTIDE_LIKE_PURINERGIC_RECEPTORS	REACTOME_NUCLEOTIDE_LIKE_PURINERGIC_RECEPTORS	14	0.862962	1.77672	0.000728943	0.0116394	0.00930736	745	tags=43%, list=4%, signal=41%	P2ry13/P2ry12/Adora2b/P2ry6/Adora1/Lpar6	Smoke_5month_vs_control	MSigDB_C2_CP	v2022.1
	REACTOME_ACTIVATION_OF_AMPK_DOWNSTREAM_OF_NMDARS	REACTOME_ACTIVATION_OF_AMPK_DOWNSTREAM_OF_NMDARS	19	-0.802255	-1.79974	0.000744827	0.0116658	0.00932844	1474	tags=47%, list=8%, signal=44%	Tubb2a/Prkab2/Prkaa2/Tuba8/Tubb2b/Mapt/Tubb1/Prkag3/Tubb4a	Smoke_5month_vs_control	MSigDB_C2_CP	v2022.1
	KEGG_GAP_JUNCTION	KEGG_GAP_JUNCTION	77	-0.580255	-1.67733	0.000742192	0.0116658	0.00932844	2446	tags=38%, list=13%, signal=33%	Itpr2/Pdgfrb/Htr2b/Gnas/Htr2c/Gna11/Plcb4/Prkacb/Prkg2/Tubb2a/Adcy4/Egfr/Tuba8/Adcy5/Prkca/Gucy1a2/Tubb2b/Adcy1/Adrb1/Egf/Adcy9/Pdgfd/Adcy2/Prkg1/Pdgfb/Adcy8/Tubb1/Tubb4a/Plcb1	Smoke_5month_vs_control	MSigDB_C2_CP	v2022.1
	KEGG_FOCAL_ADHESION	KEGG_FOCAL_ADHESION	191	-0.471912	-1.54943	0.000737265	0.0116658	0.00932844	3257	tags=46%, list=17%, signal=39%	Rac1/Lama4/Col4a1/Flna/Gsk3b/Col1a2/Vegfb/Itga2/Xiap/Pik3ca/Elk1/Akt2/Mapk3/Arhgap35/Bcl2/Col6a3/Rock2/Itga5/Lama2/Lamb2/Akt3/Pdgfrb/Ccnd2/Hgf/Itgb6/Cav3/Flnb/Ilk/Fn1/Pak4/Rac3/Col6a2/Thbs1/Pik3r1/Lama3/Capn2/Jun/Parva/Cav2/Chad/Itga3/Pak3/Tln1/Itga9/Vwf/Col5a1/Myl9/Bcar1/Cav1/Thbs3/Igf1r/Thbs4/Kdr/Egfr/Comp/Vcl/Mapk10/Prkca/Col4a4/Rapgef1/Ccnd3/Fyn/Arhgap5/Mylk/Itga2b/Vegfa/Itga4/Zyx/Flt4/Col5a3…	Smoke_5month_vs_control	MSigDB_C2_CP	v2022.1
	REACTOME_ACTIVATION_OF_MATRIX_METALLOPROTEINASES	REACTOME_ACTIVATION_OF_MATRIX_METALLOPROTEINASES	41	0.709055	1.77131	0.000757426	0.011788	0.00942619	860	tags=20%, list=4%, signal=19%	Ctsk/Mmp8/Timp1/Mmp13/Mmp14/Ctsl/Mmp2/Mmp3	Smoke_5month_vs_control	MSigDB_C2_CP	v2022.1
	WP_COMPLEMENT_AND_COAGULATION_CASCADES	WP_COMPLEMENT_AND_COAGULATION_CASCADES	54	0.665963	1.73349	0.000769853	0.0119061	0.00952059	1597	tags=31%, list=8%, signal=29%	C3ar1/Cfb/C1qb/C1qc/C1qa/F10/F7/Cfi/Plaur/Serpind1/C3/Cd55/C1s1/Serpina1b/Serpine1/Clu/C5ar1	Smoke_5month_vs_control	MSigDB_C2_CP	v2022.1
	BIOCARTA_NO1_PATHWAY	BIOCARTA_NO1_PATHWAY	24	-0.771199	-1.79793	0.000852398	0.0131003	0.0104755	3088	tags=67%, list=16%, signal=56%	Hsp90aa1/Prkar2b/Pde3a/Prkar2a/Chrm1/Chrna1/Prkar1a/Prkacb/Cav1/Kdr/Vegfa/Flt4/Flt1/Ryr2/Tnni1/Acta1	Smoke_5month_vs_control	MSigDB_C2_CP	v2022.1
	WP_OXIDATIVE_DAMAGE_RESPONSE	WP_OXIDATIVE_DAMAGE_RESPONSE	38	0.701658	1.72014	0.000899674	0.0136784	0.0109378	2561	tags=50%, list=13%, signal=43%	C3ar1/C1qb/C1qc/C1qa/Tnf/Nfkbie/Cdkn1a/Mapk13/Tnfrsf1b/Casp3/C1s1/Traf2/Gadd45a/C5ar1/Pcna/Bad/Traf3/Apaf1/Tdp2	Smoke_5month_vs_control	MSigDB_C2_CP	v2022.1
	REACTOME_HOMOLOGY_DIRECTED_REPAIR	REACTOME_HOMOLOGY_DIRECTED_REPAIR	95	0.580886	1.66769	0.000901136	0.0136784	0.0109378	5089	tags=54%, list=26%, signal=40%	Ccna2/Rad51/Clspn/Brca1/Rfc5/Mre11a/Rad51b/Rfc3/Dna2/Rfc4/Pole2/Pole/Slx4/Pold3/Brca2/Rad1/Pcna/Rfc2/Ube2i/Pold1/Mus81/Rpa1/Xrcc3/Rmi1/Rpa2/Kat5/Lig3/Xrcc2/Tipin/Polk/Pole3/Rad51c/Fen1/Palb2/Parp1/Rbbp8/Pold4/Ppp4r2/Atr/Babam1/Ercc4/Rad17/Ppp4c/Rhno1/Nbn/Top3a/Cdk2/Rpa3/Pold2/Brcc3/Parp2	Smoke_5month_vs_control	MSigDB_C2_CP	v2022.1
	REACTOME_DEUBIQUITINATION	REACTOME_DEUBIQUITINATION	225	0.475232	1.51698	0.000927722	0.0139955	0.0111914	3875	tags=39%, list=20%, signal=31%	Ccna2/Rnf128/Cdk1/Uchl1/Clspn/Tnfaip3/Birc3/Ikbkg/Brca1/Cdc20/Psmd10/Tgfbr1/Arrb2/Psmd8/Senp8/Skp2/Traf2/Usp3/Myc/Mdm2/Psme4/Otud3/Psmb5/Ptrh2/Wdr20/Uchl5/Psmd5/Psmd13/Psmd14/Psmc4/Ripk2/Psma3/Psma1/Psmb8/Psma5/Cyld/Ddb2/Psmd9/Ddx58/Tnip2/Psma7/Usp18/Tnip1/Psma4/Traf3/Ripk1/Psmc6/Psmd11/Psmd12/Psma6/Usp14/Psme1/Psmb6/Hif1a/Cftr/Psmd2/Psmd6/Psmf1/Usp30/Usp33/Stambp/Psmd7/Usp20/Birc2/Psmb3/Usp15/Ps…	Smoke_5month_vs_control	MSigDB_C2_CP	v2022.1
	WP_FOCAL_ADHESION	WP_FOCAL_ADHESION	192	-0.463251	-1.52381	0.000938512	0.014072	0.0112525	3572	tags=48%, list=18%, signal=40%	Lamc1/Txk/Ccnd1/Ppp1r12a/Col2a1/Ptk2/Myl12a/Rac1/Lama4/Col4a1/Flna/Gsk3b/Col1a2/Vegfb/Itga2/Xiap/Pik3ca/Elk1/Akt2/Mapk3/Arhgap35/Ppp1r12b/Bcl2/Rock2/Itga5/Lama2/Lamb2/Akt3/Pdgfrb/Ccnd2/Hgf/Ppp1r12c/Itgb6/Cav3/Flnb/Ilk/Fn1/Pak4/Rac3/Col6a2/Thbs1/Pik3r1/Lama3/Capn2/Jun/Parva/Cav2/Chad/Itga3/Pak3/Tln1/Itga9/Vwf/Myl9/Bcar1/Cav1/Thbs3/Igf1r/Thbs4/Kdr/Egfr/Comp/Vcl/Mapk10/Prkca/Col4a4/Rapgef1/Ccnd3/Fyn…	Smoke_5month_vs_control	MSigDB_C2_CP	v2022.1
	WP_CHEMOKINE_SIGNALING_PATHWAY	WP_CHEMOKINE_SIGNALING_PATHWAY	160	0.510706	1.56481	0.000973102	0.0145022	0.0115965	2173	tags=25%, list=11%, signal=22%	Cxcl5/Ccl3/Cxcl9/Cxcl2/Ccr1/Cxcl13/Ccl9/Ccl22/Cxcl10/Ccl4/Ccl28/Ccl20/Ccl17/Pf4/Pik3r5/Ccl6/Vav1/Ncf1/Ccl7/Cxcl16/Ikbkg/Pik3cg/Was/Cx3cr1/Arrb2/Gngt2/Ccr6/Stat1/Grb2/Pak1/Stat2/Nfkbib/Pik3r3/Xcr1/Fgr/Prkcd/Mapk1/Vav2/Rac2/Hck	Smoke_5month_vs_control	MSigDB_C2_CP	v2022.1
	REACTOME_ENDOGENOUS_STEROLS	REACTOME_ENDOGENOUS_STEROLS	24	0.774728	1.75332	0.00109402	0.0161549	0.0129181	187	tags=12%, list=1%, signal=12%	Cyp1b1/Arnt2/Cyp7b1	Smoke_5month_vs_control	MSigDB_C2_CP	v2022.1
	REACTOME_IRAK4_DEFICIENCY_TLR2_4	REACTOME_IRAK4_DEFICIENCY_TLR2_4	17	0.820458	1.74266	0.0011034	0.0161549	0.0129181	1723	tags=65%, list=9%, signal=59%	Fgg/Cd14/Tlr2/Btk/Ly96/Tlr1/Tlr6/Myd88/S100a1/Tlr4/Fga	Smoke_5month_vs_control	MSigDB_C2_CP	v2022.1
	WP_MALE_INFERTILITY	WP_MALE_INFERTILITY	136	0.523469	1.57053	0.00110371	0.0161549	0.0129181	2152	tags=17%, list=11%, signal=15%	Cyp1a1/Nqo1/Ahrr/Arntl/Psat1/Trip13/Tnf/Epsti1/Sod2/Mmp2/Sirpa/Slc46a1/Piwil4/Mdm2/Slc16a7/Xrcc5/Lig4/Clu/Mtr/Brca2/Ubd/Spata17/Mlh1	Smoke_5month_vs_control	MSigDB_C2_CP	v2022.1
	WP_KYNURENINE_PATHWAY_AND_LINKS_TO_CELL_SENESCENCE	WP_KYNURENINE_PATHWAY_AND_LINKS_TO_CELL_SENESCENCE	22	0.797637	1.77267	0.00112606	0.0162881	0.0130246	1339	tags=27%, list=7%, signal=25%	Il1r2/Kynu/Tnf/Tdo2/Cdkn1a/Tlr4	Smoke_5month_vs_control	MSigDB_C2_CP	v2022.1
	WP_THERMOGENESIS	WP_THERMOGENESIS	104	-0.529308	-1.58918	0.00112197	0.0162881	0.0130246	2603	tags=31%, list=13%, signal=27%	Rptor/Pnpla2/Arid1b/Smarcd1/Creb3l2/Map3k5/Smarcc2/Gnas/Fgfr1/Mapk12/Mgll/Tsc1/Prkacb/Smarca2/Prkg2/Cpt1c/Acsl1/Smarcb1/Prkab2/Prkaa2/Adcy4/Adcy5/Adcy1/Npr1/Adcy9/Adcy2/Prkg1/Lipe/Adcy8/Prkag3/Adrb3/Ucp1	Smoke_5month_vs_control	MSigDB_C2_CP	v2022.1
	BIOCARTA_ERYTH_PATHWAY	BIOCARTA_ERYTH_PATHWAY	14	0.851987	1.75412	0.00114151	0.0163549	0.013078	1259	tags=43%, list=6%, signal=40%	Ccl3/Il6/Csf2/Flt3/Il1a/Igf1	Smoke_5month_vs_control	MSigDB_C2_CP	v2022.1
	KEGG_CELL_CYCLE	KEGG_CELL_CYCLE	122	0.54762	1.6268	0.00114398	0.0163549	0.013078	4332	tags=42%, list=22%, signal=33%	Ccna2/Cdk1/Ccnb2/Bub1/Dbf4/Mad2l1/Espl1/Cdkn1a/Plk1/Pttg1/Gadd45g/Cdc20/Chek2/Bub1b/Cdc6/Skp2/Mcm3/Cdc14a/Mcm5/Myc/Mdm2/Gadd45a/Ccne2/Mad2l2/Pcna/Cdkn2a/Mcm6/Fzr1/Orc6/E2f2/Anapc4/Orc5/Orc3/Bub3/Smad2/Anapc7/Pkmyt1/Ccnh/Mcm7/Cdk6/Rbl1/Cdk7/Mcm4/Tfdp1/Mcm2/Cdc7/Cdkn2d/E2f1/Orc4/Atr/Tgfb1	Smoke_5month_vs_control	MSigDB_C2_CP	v2022.1
	REACTOME_INTEGRATION_OF_ENERGY_METABOLISM	REACTOME_INTEGRATION_OF_ENERGY_METABOLISM	105	-0.525321	-1.57274	0.00115956	0.0164818	0.0131795	3389	tags=40%, list=17%, signal=33%	Gnb1/Itpr3/Cacna1e/Gnai2/Cacna1d/Prkar2b/Prkar2a/Gnaq/Prkar1a/Itpr2/Gnas/Acly/Gng2/Cacna1c/Gna11/Kcnb1/Prkacb/Akap5/Pfkfb1/Cd36/Cacnb2/Prkab2/Prkaa2/Adcy4/Adcy5/Cacna2d2/Adipoq/Gng11/Prkca/Vamp2/Rapgef3/Gng4/Adcy1/Adcy9/Mlxipl/Stxbp1/Acacb/Adcy2/Glp1r/Rapgef4/Adcy8/Plcb1	Smoke_5month_vs_control	MSigDB_C2_CP	v2022.1
	WP_LTF_DANGER_SIGNAL_RESPONSE_PATHWAY	WP_LTF_DANGER_SIGNAL_RESPONSE_PATHWAY	21	0.805449	1.78564	0.00116796	0.0165058	0.0131987	1339	tags=43%, list=7%, signal=40%	Il6/Cd14/Tlr2/Tnf/Il1a/Trem1/Myd88/Il1b/Tlr4	Smoke_5month_vs_control	MSigDB_C2_CP	v2022.1
	REACTOME_INTERACTION_BETWEEN_L1_AND_ANKYRINS	REACTOME_INTERACTION_BETWEEN_L1_AND_ANKYRINS	29	-0.732865	-1.77323	0.00122305	0.0171856	0.0137423	3174	tags=41%, list=16%, signal=35%	Ank3/Sptan1/Scn4a/Sptbn1/L1cam/Scn5a/Scn4b/Scn7a/Ank2/Scn3b/Sptb/Scn3a	Smoke_5month_vs_control	MSigDB_C2_CP	v2022.1
	KEGG_PORPHYRIN_AND_CHLOROPHYLL_METABOLISM	KEGG_PORPHYRIN_AND_CHLOROPHYLL_METABOLISM	30	0.737809	1.75301	0.00127865	0.0177662	0.0142066	1772	tags=33%, list=9%, signal=30%	Hmox1/Blvrb/Gusb/Mmab/Blvra/Cp/Alas2/Hmox2/Fth1/Fech	Smoke_5month_vs_control	MSigDB_C2_CP	v2022.1
	KEGG_PYRIMIDINE_METABOLISM	KEGG_PYRIMIDINE_METABOLISM	86	0.584636	1.65443	0.00128605	0.0177662	0.0142066	4150	tags=50%, list=21%, signal=39%	Tk1/Txnrd1/Rrm2/Entpd5/Entpd3/Ctps/Umps/Pole2/Pole/Cda/Prim2/Rrm1/Itpa/Nme7/Nt5c2/Pold3/Nt5e/Prim1/Entpd1/Polr3c/Nme5/Cmpk1/Dut/Ctps2/Pold1/Nme1/Polr1e/Pnpt1/Nt5m/Nt5c/Polr1b/Polr2g/Polr1a/Polr3b/Entpd6/Pole3/Polr1c/Dck/Nme6/Polr2e/Polr2b/Polr2h/Pold4	Smoke_5month_vs_control	MSigDB_C2_CP	v2022.1
	WP_EMBRYONIC_STEM_CELL_PLURIPOTENCY_PATHWAYS	WP_EMBRYONIC_STEM_CELL_PLURIPOTENCY_PATHWAYS	115	-0.512149	-1.57189	0.00128395	0.0177662	0.0142066	3638	tags=30%, list=19%, signal=24%	Lrp6/Fzd1/Wnt7a/Fzd8/Gsk3b/Fzd7/Elk1/Akt2/Smad4/Il6st/Akt3/Pdgfrb/Bmpr1b/Bmpr2/Fgf1/Wnt10b/Fgfr1/Jun/Mapk12/Fgfr3/Wnt3a/Egfr/Lrp5/Smad6/Fzd4/Fgf12/Fgf18/Fos/Egf/Smad7/Wnt2/Pdgfb/Fgfr4/Fgf13	Smoke_5month_vs_control	MSigDB_C2_CP	v2022.1
	REACTOME_SIGNALING_BY_THE_B_CELL_RECEPTOR_BCR	REACTOME_SIGNALING_BY_THE_B_CELL_RECEPTOR_BCR	107	0.542617	1.57722	0.00129947	0.0178513	0.0142747	3288	tags=49%, list=17%, signal=41%	Igkv8-30/Malt1/Nfkbie/Vav1/Nfatc2/Btk/Blnk/Ikbkg/Rel/Ptpn6/Psmd10/Psmd8/Syk/Pik3ap1/Grb2/Psme4/Psmb5/Nfkbib/Psmd5/Psmd13/Psmd14/Psmc4/Psma3/Psma1/Ahcyl1/Psmb8/Psma5/Psmd9/Psma7/Psma4/Plcg2/Psmc6/Ighm/Psmd11/Psmd12/Psma6/Psme1/Psmb6/Pik3cd/Psmd2/Psmd6/Dapp1/Psmf1/Psmd7/Bcl10/Psmb3/Psmd1/Psmb4/Nck1/Psma2/Psmc2/Psmb9	Smoke_5month_vs_control	MSigDB_C2_CP	v2022.1
	PID_BMP_PATHWAY	PID_BMP_PATHWAY	41	-0.671025	-1.72327	0.00133659	0.0182594	0.0146009	3168	tags=46%, list=16%, signal=39%	Ski/Gsk3b/Xiap/Smad4/Bambi/Grem1/Rgma/Bmp7/Tab1/Bmpr1b/Bmpr2/Smurf2/Ctdspl/Ctdsp1/Smad6/Ppp1r15a/Smad7/Bmp6/Chrdl1	Smoke_5month_vs_control	MSigDB_C2_CP	v2022.1
	REACTOME_DISEASES_OF_IMMUNE_SYSTEM	REACTOME_DISEASES_OF_IMMUNE_SYSTEM	29	0.746761	1.75377	0.00142052	0.0191926	0.0153472	1723	tags=48%, list=9%, signal=44%	Fgg/Cd14/Tlr2/Btk/Ly96/Tlr1/Ikbkg/Unc93b1/Tlr6/Myd88/Nfkb2/S100a1/Tlr4/Fga	Smoke_5month_vs_control	MSigDB_C2_CP	v2022.1
	WP_LUNG_FIBROSIS	WP_LUNG_FIBROSIS	59	0.640891	1.69668	0.00141866	0.0191926	0.0153472	1387	tags=32%, list=7%, signal=30%	Cxcl1/Ccl3/Ccl2/Timp1/Spp1/Il6/Csf2/Ccl4/Hmox1/Il12b/Tnf/Mt2/Calca/Mmp2/Il1b/Serpina1b/Igf1/Ptx3/Eln	Smoke_5month_vs_control	MSigDB_C2_CP	v2022.1
	REACTOME_DNA_STRAND_ELONGATION	REACTOME_DNA_STRAND_ELONGATION	32	0.738092	1.76023	0.00144533	0.0194211	0.0155299	3874	tags=75%, list=20%, signal=60%	Gins2/Rfc5/Rfc3/Dna2/Gins1/Rfc4/Mcm3/Prim2/Mcm5/Lig1/Pold3/Prim1/Pcna/Gins4/Rfc2/Mcm6/Pold1/Mcm8/Rpa1/Rpa2/Mcm7/Mcm4/Fen1/Mcm2	Smoke_5month_vs_control	MSigDB_C2_CP	v2022.1
	REACTOME_EPHA_MEDIATED_GROWTH_CONE_COLLAPSE	REACTOME_EPHA_MEDIATED_GROWTH_CONE_COLLAPSE	28	-0.731255	-1.76051	0.00148645	0.0198651	0.0158849	2592	tags=43%, list=13%, signal=37%	Rock2/Ngef/Epha2/Myh14/Epha7/Myl9/Efna5/Fyn/Epha1/Myh10/Myh11/Epha3	Smoke_5month_vs_control	MSigDB_C2_CP	v2022.1
	KEGG_DNA_REPLICATION	KEGG_DNA_REPLICATION	35	0.700287	1.69358	0.00150767	0.0200398	0.0160246	5008	tags=89%, list=26%, signal=66%	Rfc5/Rfc3/Dna2/Rfc4/Pole2/Pole/Mcm3/Prim2/Mcm5/Rnaseh2b/Lig1/Pold3/Ssbp1/Prim1/Pcna/Rfc2/Mcm6/Pold1/Rpa1/Rpa2/Mcm7/Mcm4/Pole3/Fen1/Mcm2/Pold4/Rnaseh2a/Pola1/Rnaseh1/Rpa3/Pold2	Smoke_5month_vs_control	MSigDB_C2_CP	v2022.1
	WP_TRANSCRIPTIONAL_ACTIVATION_BY_NRF2_IN_RESPONSE_TO_PHYTOCHEMICALS	WP_TRANSCRIPTIONAL_ACTIVATION_BY_NRF2_IN_RESPONSE_TO_PHYTOCHEMICALS	14	0.843884	1.73744	0.00151902	0.0200582	0.0160393	818	tags=43%, list=4%, signal=41%	Nqo1/Slc7a11/Hmox1/Gclc/Gclm/Ephb2	Smoke_5month_vs_control	MSigDB_C2_CP	v2022.1
	WP_TNFALPHA_SIGNALING_PATHWAY	WP_TNFALPHA_SIGNALING_PATHWAY	90	0.576956	1.63888	0.00152537	0.0200582	0.0160393	2947	tags=38%, list=15%, signal=32%	Ccl2/Noxo1/Il6/Tnf/Nfkbie/Cyba/Ripk3/Tnfaip3/Plk1/Birc3/Ikbkg/Rel/Tnfrsf1b/Casp3/Map3k8/Nfkb2/Traf2/Bax/Grb2/Nfkbib/Tank/Smpd2/Bid/Bad/Mapk1/Txn1/Ripk1/Casp8/Rffl/Apaf1/Psmd2/Raf1/Pygl/Birc2	Smoke_5month_vs_control	MSigDB_C2_CP	v2022.1
	WP_IL10_ANTIINFLAMMATORY_SIGNALING_PATHWAY	WP_IL10_ANTIINFLAMMATORY_SIGNALING_PATHWAY	12	0.88938	1.77681	0.00156938	0.0205272	0.0164143	1702	tags=75%, list=9%, signal=68%	Il6/Hmox1/Blvrb/Il1a/Blvra/Stat1/Il10ra/Stat2/Il10rb	Smoke_5month_vs_control	MSigDB_C2_CP	v2022.1
	WP_RENINANGIOTENSINALDOSTERONE_SYSTEM_RAAS	WP_RENINANGIOTENSINALDOSTERONE_SYSTEM_RAAS	38	-0.666251	-1.68846	0.00158036	0.0205613	0.0164417	1157	tags=24%, list=6%, signal=22%	Itpr2/Creb3l2/Camk2a/Ace/Agtr1a/Star/Cma1/Calm4/Calml3	Smoke_5month_vs_control	MSigDB_C2_CP	v2022.1
	PID_FOXM1_PATHWAY	PID_FOXM1_PATHWAY	39	0.698215	1.73451	0.00160946	0.0208298	0.0166563	1949	tags=41%, list=10%, signal=37%	Ccna2/Cdk1/Birc5/Ccnb2/Aurkb/Cenpf/Cks1b/Plk1/Mmp2/Chek2/Nek2/Skp2/Myc/Cenpa/Brca2/Cdkn2a	Smoke_5month_vs_control	MSigDB_C2_CP	v2022.1
	REACTOME_PHOSPHOLIPASE_C_MEDIATED_CASCADE_FGFR4	REACTOME_PHOSPHOLIPASE_C_MEDIATED_CASCADE_FGFR4	15	-0.827927	-1.75014	0.00162175	0.0208789	0.0166956	2266	tags=27%, list=12%, signal=24%	Fgf1/Plcg1/Fgf18/Fgfr4	Smoke_5month_vs_control	MSigDB_C2_CP	v2022.1
	WP_SPINAL_CORD_INJURY	WP_SPINAL_CORD_INJURY	112	0.5399	1.58931	0.00166794	0.0213618	0.0170817	1413	tags=24%, list=7%, signal=22%	Mmp12/Cxcl1/Fcgr2b/Ccl2/Cxcl2/Il6/Cdk1/C1qb/Cxcl10/Lgals3/Selp/Ptgs2/Tnf/Cxcl3/Aif1/Vcan/Il1a/Pirb/Casp3/Il1r1/Aqp4/Il1b/Myc/Anxa1/Pla2g6/Tlr4/Gadd45a	Smoke_5month_vs_control	MSigDB_C2_CP	v2022.1
	REACTOME_SLC_TRANSPORTER_DISORDERS	REACTOME_SLC_TRANSPORTER_DISORDERS	95	0.569881	1.6361	0.00168518	0.0214708	0.0171689	3978	tags=31%, list=21%, signal=24%	Slc26a4/Slc6a20a/Slc39a4/Slc5a1/Slc40a1/Slc2a1/Slc29a3/Slc7a7/Ndc1/Cp/Slc11a2/Slc22a18/Nup93/Aaas/Slc3a2/Nup35/Nup62/Nup88/Rae1/Nup188/Slc17a5/Slc6a2/Nup205/Slc33a1/Nup160/Slc35a3/Nup37/Slc9a9/Slc35a1	Smoke_5month_vs_control	MSigDB_C2_CP	v2022.1
	WP_FERROPTOSIS	WP_FERROPTOSIS	60	0.615669	1.63403	0.00171296	0.0217122	0.0173619	2310	tags=43%, list=12%, signal=38%	Slc7a11/Hmox1/Gch1/Txnrd1/Gclc/Gclm/Slc40a1/Cybb/Gss/Cp/Lpcat3/Slc11a2/Slc39a14/Aifm2/Sat1/Atg5/Ncoa4/Fth1/Tfrc/Cbs/Atg7/Hmgcr/Chmp6/Acsl3/Prnp/Acsl4	Smoke_5month_vs_control	MSigDB_C2_CP	v2022.1
	WP_IL1_AND_MEGAKARYOCYTES_IN_OBESITY	WP_IL1_AND_MEGAKARYOCYTES_IN_OBESITY	23	0.777872	1.74143	0.00173375	0.0218519	0.0174736	1000	tags=35%, list=5%, signal=33%	Ccl2/Timp1/Pla2g7/Tlr2/Tlr1/Il1r1/Myd88/Il1b	Smoke_5month_vs_control	MSigDB_C2_CP	v2022.1
	WP_CELL_CYCLE	WP_CELL_CYCLE	118	0.538362	1.59522	0.00174175	0.0218519	0.0174736	4332	tags=42%, list=22%, signal=32%	Ccna2/Cdk1/Ccnb2/Bub1/Dbf4/Espl1/Cdkn1a/Plk1/Pttg1/Gadd45g/Cdc20/Chek2/Cdc6/Skp2/Mcm3/Cdc14a/Mcm5/Myc/Mdm2/Gadd45a/Ccne2/Mad2l2/Pcna/Cdkn2a/Mcm6/Fzr1/Orc6/E2f2/Anapc4/Orc5/Orc3/Bub3/Smad2/Anapc7/Pkmyt1/Ccnh/Mcm7/Cdk6/Rbl1/Cdk7/Mcm4/Tfdp1/Mcm2/Cdc7/Cdkn2d/E2f1/Orc4/Atr/Tgfb1	Smoke_5month_vs_control	MSigDB_C2_CP	v2022.1
	WP_COMPLEMENT_SYSTEM	WP_COMPLEMENT_SYSTEM	89	0.563016	1.60093	0.00175417	0.021896	0.0175089	1723	tags=29%, list=9%, signal=27%	C3ar1/Cfb/Spp1/Itgax/Fgg/F10/Gna15/Tlr2/Selp/Adm/Cfp/Cfi/Itgb2/Plaur/Fcer2a/Fcgr4/C3/Was/Cd55/C1s1/Arrb2/Ptx3/Vsig4/Selplg/C5ar1/Fga	Smoke_5month_vs_control	MSigDB_C2_CP	v2022.1
	WP_SELECTIVE_EXPRESSION_OF_CHEMOKINE_RECEPTORS_DURING_TCELL_POLARIZATION	WP_SELECTIVE_EXPRESSION_OF_CHEMOKINE_RECEPTORS_DURING_TCELL_POLARIZATION	29	0.742936	1.74479	0.00180414	0.022406	0.0179167	280	tags=21%, list=1%, signal=20%	Ccl3/Ccr1/Csf2/Ccl4/Il12b/Ccr5	Smoke_5month_vs_control	MSigDB_C2_CP	v2022.1
	NABA_PROTEOGLYCANS	NABA_PROTEOGLYCANS	33	-0.693847	-1.70718	0.00182774	0.022585	0.0180598	2436	tags=45%, list=13%, signal=40%	Podn/Acan/Chad/Esm1/Lum/Fmod/Aspn/Dcn/Prg4/Spock2/Ogn/Omd/Hspg2/Prelp/Bcan	Smoke_5month_vs_control	MSigDB_C2_CP	v2022.1
	KEGG_GLUTATHIONE_METABOLISM	KEGG_GLUTATHIONE_METABOLISM	44	0.674681	1.69461	0.00185656	0.0228263	0.0182529	1783	tags=39%, list=9%, signal=35%	Gpx2/Ggt1/Rrm2/Pgd/Gclc/Gsr/Gclm/Mgst2/G6pdx/Gsta3/Gss/Gstp1/Lap3/Rrm1/Ggct/Gsto1/Ggt6	Smoke_5month_vs_control	MSigDB_C2_CP	v2022.1
	REACTOME_SUMOYLATION_OF_DNA_REPLICATION_PROTEINS	REACTOME_SUMOYLATION_OF_DNA_REPLICATION_PROTEINS	44	0.673282	1.6911	0.00196066	0.0239864	0.0191805	3821	tags=48%, list=20%, signal=38%	Cdca8/Aurka/Top2a/Birc5/Aurkb/Incenp/Ndc1/Nup93/Pcna/Ube2i/Aaas/Nup35/Nup62/Sumo1/Nup88/Rae1/Sumo3/Nup188/Nup205/Nup160/Nup37	Smoke_5month_vs_control	MSigDB_C2_CP	v2022.1
	REACTOME_FCERI_MEDIATED_NF_KB_ACTIVATION	REACTOME_FCERI_MEDIATED_NF_KB_ACTIVATION	78	0.586646	1.63408	0.00197203	0.0240061	0.0191962	3875	tags=54%, list=20%, signal=43%	Igkv8-30/Malt1/Fcer1g/Ikbkg/Psmd10/Psmd8/Psme4/Psmb5/Psmd5/Psmd13/Psmd14/Psmc4/Psma3/Psma1/Psmb8/Psma5/Psmd9/Psma7/Psma4/Psmc6/Psmd11/Psmd12/Psma6/Psme1/Psmb6/Cdc34/Psmd2/Psmd6/Psmf1/Psmd7/Bcl10/Psmb3/Psmd1/Psmb4/Psma2/Psmc2/Psmb9/Ube2d2a/Psmc5/Psmc3/Psmd4/Psmb10	Smoke_5month_vs_control	MSigDB_C2_CP	v2022.1
	BIOCARTA_IL10_PATHWAY	BIOCARTA_IL10_PATHWAY	13	0.871164	1.76457	0.0020454	0.0244169	0.0195248	1702	tags=69%, list=9%, signal=63%	Il6/Hmox1/Blvrb/Tnf/Il1a/Blvra/Stat1/Il10ra/Il10rb	Smoke_5month_vs_control	MSigDB_C2_CP	v2022.1
	REACTOME_ACTIVATION_OF_THE_PRE_REPLICATIVE_COMPLEX	REACTOME_ACTIVATION_OF_THE_PRE_REPLICATIVE_COMPLEX	32	0.727401	1.73473	0.0020455	0.0244169	0.0195248	4215	tags=75%, list=22%, signal=59%	Dbf4/Gmnn/Cdc6/Pole2/Pole/Mcm3/Prim2/Cdt1/Mcm5/Prim1/Mcm6/Mcm10/Mcm8/Orc6/Rpa1/Orc5/Rpa2/Orc3/Mcm7/Mcm4/Pole3/Mcm2/Cdc7/Orc4	Smoke_5month_vs_control	MSigDB_C2_CP	v2022.1
	REACTOME_INTERLEUKIN_2_FAMILY_SIGNALING	REACTOME_INTERLEUKIN_2_FAMILY_SIGNALING	44	0.672395	1.68887	0.00203006	0.0244169	0.0195248	2633	tags=34%, list=14%, signal=30%	Havcr2/Csf2/Csf2rb2/Csf2ra/Ptpn6/Gab2/Syk/Stat1/Grb2/Inpp5d/Il15/Pik3r3/Il21r/Jak2/Pik3cd	Smoke_5month_vs_control	MSigDB_C2_CP	v2022.1
	WP_TRANSSULFURATION_ONECARBON_METABOLISM_AND_RELATED_PATHWAYS	WP_TRANSSULFURATION_ONECARBON_METABOLISM_AND_RELATED_PATHWAYS	64	0.605793	1.629	0.00202364	0.0244169	0.0195248	2900	tags=33%, list=15%, signal=28%	Mat1a/Gpx2/Mthfd2/Psat1/Gclc/Gsr/Gclm/Sod2/Gss/Dnmt3a/Mthfd1l/Pcyt1b/Mtr/Ahcyl1/Shmt2/Cbs/Pcyt1a/Mthfd2l/Pld1/Phgdh/Mthfr	Smoke_5month_vs_control	MSigDB_C2_CP	v2022.1
	WP_GPCRS_CLASS_A_RHODOPSINLIKE	WP_GPCRS_CLASS_A_RHODOPSINLIKE	181	0.491247	1.53381	0.00207783	0.024683	0.0197376	1301	tags=14%, list=7%, signal=14%	C3ar1/Ccr1/P2ry13/Ptgir/Gpr34/Hcar2/P2ry12/Ccr5/Gpr68/Adora2b/P2ry6/Gpr171/Gpr35/Adora1/Lpar6/Fpr2/F2rl2/Cx3cr1/Cysltr1/Gpr85/Ptger4/Ccr6/Ackr3/Cnr1/Gpr65/Cckar	Smoke_5month_vs_control	MSigDB_C2_CP	v2022.1
	REACTOME_ACTIVATION_OF_ATR_IN_RESPONSE_TO_REPLICATION_STRESS	REACTOME_ACTIVATION_OF_ATR_IN_RESPONSE_TO_REPLICATION_STRESS	37	0.692464	1.6926	0.00212217	0.0250575	0.020037	4461	tags=68%, list=23%, signal=52%	Dbf4/Clspn/Rfc5/Rfc3/Cdc6/Rfc4/Mcm3/Mcm5/Rad1/Rfc2/Mcm6/Mcm10/Mcm8/Orc6/Rpa1/Orc5/Rpa2/Orc3/Mcm7/Mcm4/Mcm2/Cdc7/Orc4/Atr/Rad17	Smoke_5month_vs_control	MSigDB_C2_CP	v2022.1
	REACTOME_TCR_SIGNALING	REACTOME_TCR_SIGNALING	104	0.546635	1.58067	0.00213852	0.0250575	0.020037	3437	tags=48%, list=18%, signal=40%	H2-Eb1/Malt1/Lcp2/Ikbkg/Was/Psmd10/Psmd8/H2-Ab1/Fyb/Pak1/Psme4/Inpp5d/Psmb5/H2-Aa/Psmd5/Psmd13/Psmd14/Psmc4/Ripk2/Psma3/Psma1/Psmb8/Psma5/Psmd9/Psma7/Psma4/Plcg2/Psmc6/Psmd11/Psmd12/Psma6/Psme1/Psmb6/Cdc34/Psmd2/Psmd6/Psmf1/Psmd7/Bcl10/Psmb3/Psmd1/Psmb4/Nck1/Psma2/Pak2/Psmc2/Psmb9/Ube2d2a/Cd4/Psmc5	Smoke_5month_vs_control	MSigDB_C2_CP	v2022.1
	WP_WNT_SIGNALING	WP_WNT_SIGNALING	112	-0.508207	-1.54792	0.00213993	0.0250575	0.020037	3638	tags=34%, list=19%, signal=28%	Lrp6/Fzd1/Ccnd1/Nkd1/Wnt7a/Csnk1e/Rac1/Fzd8/Gsk3b/Daam1/Porcn/Fzd7/Chd8/Ryk/Rock2/Ccnd2/Nfatc1/Wnt10b/Jun/Sox17/Plcb4/Prickle1/Vangl1/Wnt3a/Prickle2/Tcf7/Lrp5/Camk2a/Notum/Prkca/Ccnd3/Lef1/Wif1/Sost/Wnt2/Daam2/Sfrp2/Plcb1	Smoke_5month_vs_control	MSigDB_C2_CP	v2022.1
	REACTOME_INTERFERON_ALPHA_BETA_SIGNALING	REACTOME_INTERFERON_ALPHA_BETA_SIGNALING	58	0.62588	1.65892	0.00219365	0.0255648	0.0204427	2374	tags=38%, list=12%, signal=33%	Xaf1/Ifitm1/Oasl1/Oas1a/Rsad2/Socs3/Ptpn6/Rnasel/H2-Q2/Ifit3/Stat1/Irf4/H2-Q10/Ifnar1/Stat2/Irf5/Psmb8/Gbp2/Usp18/H2-D1/H2-M3/Ifnar2	Smoke_5month_vs_control	MSigDB_C2_CP	v2022.1
	REACTOME_AUF1_HNRNP_D0_BINDS_AND_DESTABILIZES_MRNA	REACTOME_AUF1_HNRNP_D0_BINDS_AND_DESTABILIZES_MRNA	51	0.645929	1.66054	0.00223608	0.0259364	0.0207398	3875	tags=71%, list=20%, signal=57%	Psmd10/Psmd8/Psme4/Psmb5/Psmd5/Psmd13/Psmd14/Psmc4/Psma3/Psma1/Psmb8/Psma5/Psmd9/Psma7/Psma4/Psmc6/Psmd11/Psmd12/Psma6/Psme1/Psmb6/Psmd2/Psmd6/Hspa1a/Psmf1/Psmd7/Psmb3/Psmd1/Psmb4/Psma2/Psmc2/Psmb9/Psmc5/Psmc3/Psmd4/Psmb10	Smoke_5month_vs_control	MSigDB_C2_CP	v2022.1
	WP_LIPID_METABOLISM_PATHWAY	WP_LIPID_METABOLISM_PATHWAY	27	-0.730907	-1.74785	0.00227466	0.0262601	0.0209986	3179	tags=59%, list=16%, signal=50%	Bckdha/Prkar2b/Prkar2a/Akt2/Pdha1/Pnpla2/Prkar1a/Akt3/Acly/Acsbg1/Prkacb/Prkab2/Prkaa2/Hilpda/Lipe/Prkag3	Smoke_5month_vs_control	MSigDB_C2_CP	v2022.1
	WP_SYNAPTIC_SIGNALING_PATHWAYS_ASSOCIATED_WITH_AUTISM_SPECTRUM_DISORDER	WP_SYNAPTIC_SIGNALING_PATHWAYS_ASSOCIATED_WITH_AUTISM_SPECTRUM_DISORDER	49	-0.626795	-1.66284	0.00232354	0.0265749	0.0212503	3368	tags=35%, list=17%, signal=29%	Tsc2/Gsk3b/Pik3ca/Akt2/Mapk3/Rptor/Akt3/Cacna1c/Pik3r1/Tsc1/Prkab2/Prkaa2/Bdnf/Grin2c/Shank3/Prkag3/Ntrk2	Smoke_5month_vs_control	MSigDB_C2_CP	v2022.1
	REACTOME_HDR_THROUGH_HOMOLOGOUS_RECOMBINATION_HRR	REACTOME_HDR_THROUGH_HOMOLOGOUS_RECOMBINATION_HRR	64	0.601478	1.61739	0.00231978	0.0265749	0.0212503	5008	tags=58%, list=26%, signal=43%	Rad51/Brca1/Rfc5/Mre11a/Rad51b/Rfc3/Dna2/Rfc4/Pole2/Pole/Slx4/Pold3/Brca2/Rad1/Pcna/Rfc2/Pold1/Mus81/Rpa1/Xrcc3/Rmi1/Rpa2/Kat5/Xrcc2/Polk/Pole3/Rad51c/Palb2/Rbbp8/Pold4/Atr/Rad17/Rhno1/Nbn/Top3a/Rpa3/Pold2	Smoke_5month_vs_control	MSigDB_C2_CP	v2022.1
	REACTOME_HIV_LIFE_CYCLE	REACTOME_HIV_LIFE_CYCLE	132	0.516923	1.54699	0.00234374	0.0266817	0.0213358	4748	tags=53%, list=25%, signal=40%	Ccr5/Ndc1/Lig1/Xrcc5/Nup93/Lig4/Gtf2f2/Gtf2h2/Mvb12a/Nmt1/Ran/Ncbp1/Taf5/Vps37c/Taf12/Tbp/Taf13/Chmp6/Pdcd6ip/Gtf2e2/Taf6/Aaas/Chmp3/Mnat1/Nup35/Nup62/Cxcr4/Supt16/Chmp4b/Nup88/Ranbp1/Vps4b/Rae1/Polr2g/Gtf2f1/Chmp2a/Rcc1/Gtf2b/Nup188/Ccnh/Rngtt/Cd4/Nup205/Ccnt2/Rnmt/Taf2/Gtf2h3/Nmt2/Cdk7/Nup160/Fen1/Gtf2e1/Nup37/Gtf2a1/Polr2e/Nelfcd/Polr2b/Ercc2/Polr2h/Vta1/Ercc3/Xpo1/Furin/Sec13/Gtf2h1/Gtf2h5/Nu…	Smoke_5month_vs_control	MSigDB_C2_CP	v2022.1
	WP_OXIDATION_BY_CYTOCHROME_P450	WP_OXIDATION_BY_CYTOCHROME_P450	48	0.660498	1.6982	0.00237817	0.0269369	0.0215398	746	tags=10%, list=4%, signal=10%	Cyp1a1/Cyp1b1/Cyp7b1/Cyp4f39/Cyp4f18	Smoke_5month_vs_control	MSigDB_C2_CP	v2022.1
	REACTOME_CLASS_I_MHC_MEDIATED_ANTIGEN_PROCESSING_PRESENTATION	REACTOME_CLASS_I_MHC_MEDIATED_ANTIGEN_PROCESSING_PRESENTATION	359	0.410368	1.37692	0.00238806	0.0269369	0.0215398	3829	tags=34%, list=20%, signal=28%	Fgg/Cd14/Ube2c/Ncf4/Tlr2/Ctss/Cyba/Ncf1/Btk/Ly96/Tlr1/Fbxl20/Ccnf/Ctsl/Fcgr1/Cybb/Ikbkg/Ncf2/Mrc1/Socs3/Cdc20/Psmd10/Rnf19b/H2-Q2/Tlr6/Myd88/Psmd8/Ube2f/Skp2/Klhl42/Cd207/Erap1/Tap1/Vhl/S100a1/Fbxl15/Tlr4/Psme4/H2-Q10/Fbxo4/Psmb5/Psmd5/Herc6/Psmd13/Bcap31/Psmd14/Psmc4/Ube2k/Ube2a/Fga/Psma3/Psma1/Fbxo22/Psmb8/Ube2l6/Psma5/Rnf34/Ube2cbp/Atg7/Spsb4/Psmd9/Psma7/H2-D1/Kbtbd8/Fbxl19/Psma4/H2-M3/Fzr1/Ps…	Smoke_5month_vs_control	MSigDB_C2_CP	v2022.1
	BIOCARTA_CYTOKINE_PATHWAY	BIOCARTA_CYTOKINE_PATHWAY	21	0.784912	1.74011	0.00241806	0.0271507	0.0217108	1553	tags=19%, list=8%, signal=18%	Il6/Tnf/Il1a/Il15	Smoke_5month_vs_control	MSigDB_C2_CP	v2022.1
	REACTOME_INITIAL_TRIGGERING_OF_COMPLEMENT	REACTOME_INITIAL_TRIGGERING_OF_COMPLEMENT	22	0.77537	1.72318	0.00254836	0.0283673	0.0226837	927	tags=36%, list=5%, signal=35%	Cfb/C1qb/C1qc/C1qa/Igkv8-30/Cfp/C3/C1s1	Smoke_5month_vs_control	MSigDB_C2_CP	v2022.1
	PID_AURORA_A_PATHWAY	PID_AURORA_A_PATHWAY	31	0.722368	1.71606	0.00254949	0.0283673	0.0226837	2297	tags=42%, list=12%, signal=37%	Aurka/Birc5/Aurkb/Tpx2/Brca1/Tacc3/Mdm2/Pak1/Gadd45a/Cenpa/Ran/Aurkaip1/Fzr1	Smoke_5month_vs_control	MSigDB_C2_CP	v2022.1
	KEGG_INTESTINAL_IMMUNE_NETWORK_FOR_IGA_PRODUCTION	KEGG_INTESTINAL_IMMUNE_NETWORK_FOR_IGA_PRODUCTION	39	0.683566	1.69812	0.00259124	0.0287021	0.0229514	1690	tags=33%, list=9%, signal=30%	Cd86/Pigr/Il6/Ccl28/H2-Eb1/Icos/H2-Oa/H2-DMa/Tnfrsf13b/H2-Ab1/Il15/H2-Aa/Cd80	Smoke_5month_vs_control	MSigDB_C2_CP	v2022.1
	PID_AURORA_B_PATHWAY	PID_AURORA_B_PATHWAY	37	0.685559	1.67572	0.00263977	0.0291085	0.0232763	668	tags=35%, list=3%, signal=34%	Cdca8/Aurka/Birc5/Aurkb/Bub1/Kif2c/Racgap1/Incenp/Kif23/Ncapd2/Kif20a/Smc2/Ncapg	Smoke_5month_vs_control	MSigDB_C2_CP	v2022.1
	WP_MIRNA_REGULATION_OF_DNA_DAMAGE_RESPONSE	WP_MIRNA_REGULATION_OF_DNA_DAMAGE_RESPONSE	68	0.591939	1.60486	0.00278044	0.0305228	0.0244072	2524	tags=29%, list=13%, signal=26%	Cdk1/Ccnb2/Rad51/Cdkn1a/Gadd45g/Brca1/Mre11a/Chek2/Casp3/Bax/Myc/Mdm2/Gadd45a/Ccne2/Rad1/Ddb2/Bid/Pmaip1/Casp8/Apaf1	Smoke_5month_vs_control	MSigDB_C2_CP	v2022.1
	WP_ATM_SIGNALING_PATHWAY	WP_ATM_SIGNALING_PATHWAY	39	0.68121	1.69227	0.00282835	0.0309107	0.0247174	2286	tags=31%, list=12%, signal=27%	Cdk1/Rad51/Cdkn1a/Ikbkg/Brca1/Mre11a/Chek2/Mdm2/Cradd/Gadd45a/Bid/Ripk1	Smoke_5month_vs_control	MSigDB_C2_CP	v2022.1
	REACTOME_UNBLOCKING_OF_NMDA_RECEPTORS_GLUTAMATE_BINDING_AND_ACTIVATION	REACTOME_UNBLOCKING_OF_NMDA_RECEPTORS_GLUTAMATE_BINDING_AND_ACTIVATION	19	-0.772718	-1.73348	0.0028593	0.0311107	0.0248774	1157	tags=32%, list=6%, signal=30%	Dlg1/Gria3/Camk2a/Grin2c/Gria1/Actn2	Smoke_5month_vs_control	MSigDB_C2_CP	v2022.1
	WP_COMPLEMENT_ACTIVATION	WP_COMPLEMENT_ACTIVATION	18	0.799155	1.72453	0.00288588	0.0312616	0.024998	927	tags=44%, list=5%, signal=42%	Cfb/C1qb/C1qc/C1qa/Cfp/C3/Cd55/C1s1	Smoke_5month_vs_control	MSigDB_C2_CP	v2022.1
	REACTOME_XENOBIOTICS	REACTOME_XENOBIOTICS	17	0.792721	1.68375	0.00290282	0.031274	0.0250079	101	tags=12%, list=1%, signal=12%	Cyp1a1/Arnt2	Smoke_5month_vs_control	MSigDB_C2_CP	v2022.1
	NABA_COLLAGENS	NABA_COLLAGENS	41	-0.651443	-1.67298	0.00292518	0.031274	0.0250079	4303	tags=59%, list=22%, signal=46%	Col15a1/Col23a1/Col18a1/Col4a2/Col1a1/Col2a1/Col4a1/Col1a2/Col6a3/Col27a1/Col16a1/Col6a2/Col10a1/Col8a2/Col14a1/Col5a1/Col4a3/Col4a4/Col4a5/Col5a3/Col12a1/Col4a6/Col17a1/Col13a1	Smoke_5month_vs_control	MSigDB_C2_CP	v2022.1
	REACTOME_COLLAGEN_CHAIN_TRIMERIZATION	REACTOME_COLLAGEN_CHAIN_TRIMERIZATION	41	-0.651443	-1.67298	0.00292518	0.031274	0.0250079	4303	tags=59%, list=22%, signal=46%	Col15a1/Col23a1/Col18a1/Col4a2/Col1a1/Col2a1/Col4a1/Col1a2/Col6a3/Col27a1/Col16a1/Col6a2/Col10a1/Col8a2/Col14a1/Col5a1/Col4a3/Col4a4/Col4a5/Col5a3/Col12a1/Col4a6/Col17a1/Col13a1	Smoke_5month_vs_control	MSigDB_C2_CP	v2022.1
	BIOCARTA_INTEGRIN_PATHWAY	BIOCARTA_INTEGRIN_PATHWAY	34	-0.679824	-1.68743	0.00303198	0.0322755	0.0258088	1953	tags=41%, list=10%, signal=37%	Jun/Tln1/Bcr/Bcar1/Cav1/Vcl/Rapgef1/Fyn/Zyx/Tns1/Capns2/Actn3/Actn2/Acta1	Smoke_5month_vs_control	MSigDB_C2_CP	v2022.1
	PID_TOLL_ENDOGENOUS_PATHWAY	PID_TOLL_ENDOGENOUS_PATHWAY	23	0.764464	1.71142	0.00308326	0.0326799	0.0261322	1339	tags=43%, list=7%, signal=41%	Cd14/Tlr2/Ly96/Tlr1/Vcan/Ikbkg/Tlr6/Myd88/Irak2/Tlr4	Smoke_5month_vs_control	MSigDB_C2_CP	v2022.1
	REACTOME_EXTENSION_OF_TELOMERES	REACTOME_EXTENSION_OF_TELOMERES	50	0.654442	1.68313	0.00309901	0.0327059	0.026153	5024	tags=68%, list=26%, signal=51%	Ccna2/Rfc5/Rfc3/Dna2/Rfc4/Prim2/Lig1/Dscc1/Wrap53/Pold3/Prim1/Pcna/Rfc2/Shq1/Chtf18/Pold1/Rpa1/Chtf8/Nhp2/Rpa2/Terf1/Ruvbl1/Fen1/Gar1/Tert/Pold4/Tinf2/Ankrd28/Pola1/Ctc1/Cdk2/Rpa3/Pold2/Ruvbl2	Smoke_5month_vs_control	MSigDB_C2_CP	v2022.1
	REACTOME_FC_EPSILON_RECEPTOR_FCERI_SIGNALING	REACTOME_FC_EPSILON_RECEPTOR_FCERI_SIGNALING	127	0.507501	1.51792	0.00311958	0.0327823	0.0262141	3875	tags=46%, list=20%, signal=37%	Igkv8-30/Malt1/Vav1/Fcer1g/Nfatc2/Btk/Lat2/Lcp2/Ikbkg/Psmd10/Psmd8/Gab2/Syk/Tec/Grb2/Pak1/Psme4/Psmb5/Psmd5/Psmd13/Psmd14/Psmc4/Psma3/Psma1/Ahcyl1/Psmb8/Psma5/Psmd9/Psma7/Mapk1/Vav2/Psma4/Plcg2/Psmc6/Psmd11/Psmd12/Psma6/Psme1/Psmb6/Cdc34/Psmd2/Psmd6/Psmf1/Psmd7/Bcl10/Psmb3/Psmd1/Psmb4/Psma2/Pak2/Psmc2/Psmb9/Ube2d2a/Psmc5/Ppp3r1/Mapk9/Psmc3/Psmd4/Psmb10	Smoke_5month_vs_control	MSigDB_C2_CP	v2022.1
	REACTOME_DEGRADATION_OF_GLI1_BY_THE_PROTEASOME	REACTOME_DEGRADATION_OF_GLI1_BY_THE_PROTEASOME	54	0.629526	1.63865	0.00320968	0.0335856	0.0268564	3875	tags=65%, list=20%, signal=52%	Psmd10/Psmd8/Psme4/Psmb5/Psmd5/Psmd13/Psmd14/Psmc4/Psma3/Psma1/Psmb8/Psma5/Psmd9/Psma7/Psma4/Psmc6/Psmd11/Psmd12/Psma6/Psme1/Psmb6/Psmd2/Psmd6/Psmf1/Psmd7/Psmb3/Psmd1/Psmb4/Psma2/Psmc2/Psmb9/Psmc5/Psmc3/Psmd4/Psmb10	Smoke_5month_vs_control	MSigDB_C2_CP	v2022.1
	BIOCARTA_NKT_PATHWAY	BIOCARTA_NKT_PATHWAY	26	0.759777	1.73722	0.00323368	0.0336933	0.0269426	280	tags=19%, list=1%, signal=19%	Ccl3/Ccr1/Csf2/Ccl4/Ccr5	Smoke_5month_vs_control	MSigDB_C2_CP	v2022.1
	WP_G1_TO_S_CELL_CYCLE_CONTROL	WP_G1_TO_S_CELL_CYCLE_CONTROL	64	0.594217	1.59787	0.003274	0.0339695	0.0271634	4216	tags=55%, list=22%, signal=43%	Cdk1/Cdkn1a/Pole2/Pole/Mcm3/Prim2/Mcm5/Myc/Mdm2/Creb3l1/Gadd45a/Ccne2/Prim1/Pcna/Cdkn2a/Mcm6/Orc6/E2f2/Rpa1/Mnat1/Orc5/Rpa2/Orc3/Ccnh/Mcm7/Cdk6/Cdk7/Mcm4/Atf6b/Tfdp1/Mcm2/Cdkn2d/E2f1/Orc4/Ccng2	Smoke_5month_vs_control	MSigDB_C2_CP	v2022.1
	REACTOME_NEGATIVE_REGULATION_OF_NOTCH4_SIGNALING	REACTOME_NEGATIVE_REGULATION_OF_NOTCH4_SIGNALING	49	0.647629	1.65924	0.0033917	0.0346066	0.0276728	3875	tags=71%, list=20%, signal=57%	Tacc3/Psmd10/Psmd8/Psmb5/Psmd5/Psmd13/Psmd14/Psmc4/Psma3/Psma1/Psmb8/Psma5/Psmd9/Psma7/Psma4/Psmc6/Psmd11/Psmd12/Psma6/Psme1/Psmb6/Psmd2/Psmd6/Psmf1/Psmd7/Psmb3/Psmd1/Psmb4/Psma2/Psmc2/Psmb9/Psmc5/Psmc3/Psmd4/Psmb10	Smoke_5month_vs_control	MSigDB_C2_CP	v2022.1
	KEGG_SYSTEMIC_LUPUS_ERYTHEMATOSUS	KEGG_SYSTEMIC_LUPUS_ERYTHEMATOSUS	43	0.66181	1.6582	0.00338622	0.0346066	0.0276728	1690	tags=37%, list=9%, signal=34%	Fcgr2b/Cd86/C1qb/C1qc/C1qa/H2-Eb1/Tnf/Fcgr1/Fcgr4/H2-Oa/H2-DMa/C3/C1s1/H2-Ab1/H2-Aa/Cd80	Smoke_5month_vs_control	MSigDB_C2_CP	v2022.1
	REACTOME_GLUCAGON_LIKE_PEPTIDE_1_GLP1_REGULATES_INSULIN_SECRETION	REACTOME_GLUCAGON_LIKE_PEPTIDE_1_GLP1_REGULATES_INSULIN_SECRETION	40	-0.644925	-1.63324	0.00337821	0.0346066	0.0276728	3511	tags=48%, list=18%, signal=39%	Kcns3/Gnb1/Itpr3/Prkar2b/Prkar2a/Prkar1a/Itpr2/Gnas/Gng2/Kcnb1/Prkacb/Akap5/Adcy5/Gng11/Rapgef3/Gng4/Glp1r/Rapgef4/Adcy8	Smoke_5month_vs_control	MSigDB_C2_CP	v2022.1
	WP_DNA_DAMAGE_RESPONSE	WP_DNA_DAMAGE_RESPONSE	65	0.600024	1.61854	0.0033878	0.0346066	0.0276728	2524	tags=31%, list=13%, signal=27%	Cdk1/Ccnb2/Rad51/Cdkn1a/Gadd45g/Brca1/Mre11a/Chek2/Casp3/Bax/Myc/Mdm2/Gadd45a/Ccne2/Rad1/Ddb2/Bid/Pmaip1/Casp8/Apaf1	Smoke_5month_vs_control	MSigDB_C2_CP	v2022.1
	KEGG_OLFACTORY_TRANSDUCTION	KEGG_OLFACTORY_TRANSDUCTION	40	-0.64441	-1.63194	0.00341916	0.0347426	0.0277816	1827	tags=18%, list=9%, signal=16%	Gnal/Prkacb/Prkg2/Camk2a/Prkg1/Calm4/Calml3	Smoke_5month_vs_control	MSigDB_C2_CP	v2022.1
	WP_TOLLLIKE_RECEPTOR_SIGNALING_RELATED_TO_MYD88	WP_TOLLLIKE_RECEPTOR_SIGNALING_RELATED_TO_MYD88	30	0.710967	1.68923	0.00344405	0.034776	0.0278083	2207	tags=47%, list=11%, signal=41%	Tlr8/Tlr2/Tlr7/Tlr1/Ikbke/Ikbkg/Rel/Relb/Tlr6/Myd88/Nfkb2/Tlr4/Mapk1/Traf3	Smoke_5month_vs_control	MSigDB_C2_CP	v2022.1
	KEGG_AMINO_SUGAR_AND_NUCLEOTIDE_SUGAR_METABOLISM	KEGG_AMINO_SUGAR_AND_NUCLEOTIDE_SUGAR_METABOLISM	42	0.658486	1.65005	0.00345073	0.034776	0.0278083	3932	tags=64%, list=20%, signal=51%	Gnpda1/Hk3/Renbp/Hexa/Npl/Hexb/Amdhd2/Pgm3/Galk2/Uxs1/Nans/Hk2/Gmppb/Ugdh/Nagk/Gale/Pgm2/Cmas/Mpi/Gfpt1/Gmppa/Gnpnat1/Pmm1/Gpi1/Galk1/Pmm2/Gnpda2	Smoke_5month_vs_control	MSigDB_C2_CP	v2022.1
	REACTOME_DETOXIFICATION_OF_REACTIVE_OXYGEN_SPECIES	REACTOME_DETOXIFICATION_OF_REACTIVE_OXYGEN_SPECIES	34	0.701187	1.68689	0.00348751	0.0350032	0.02799	763	tags=29%, list=4%, signal=28%	Gpx2/Txnrd1/Ncf4/Gsr/Cyba/Ncf1/Cybb/Sod2/Ncf2/Gstp1	Smoke_5month_vs_control	MSigDB_C2_CP	v2022.1
	WP_AIRWAY_SMOOTH_MUSCLE_CELL_CONTRACTION	WP_AIRWAY_SMOOTH_MUSCLE_CELL_CONTRACTION	15	-0.808765	-1.70963	0.00352328	0.0352185	0.0281621	938	tags=73%, list=5%, signal=70%	Itpr3/Gnaq/Gdi1/Rock2/Cd38/Mylk/Adrb2/Ppp1r14a/Ryr1/Plcb1/Myl1	Smoke_5month_vs_control	MSigDB_C2_CP	v2022.1
	REACTOME_REGULATION_OF_RUNX2_EXPRESSION_AND_ACTIVITY	REACTOME_REGULATION_OF_RUNX2_EXPRESSION_AND_ACTIVITY	68	0.583137	1.58099	0.00360434	0.0358829	0.0286934	4750	tags=66%, list=25%, signal=50%	Psmd10/Psmd8/Skp2/Stat1/Psme4/Psmb5/Psmd5/Psmd13/Psmd14/Psmc4/Psma3/Psma1/Psmb8/Psma5/Ppargc1b/Psmd9/Psma7/Psma4/Psmc6/Psmd11/Psmd12/Psma6/Psme1/Psmb6/Psmd2/Psmd6/Psmf1/Psmd7/Psmb3/Psmd1/Psmb4/Psma2/Psmc2/Psmb9/Psmc5/Cbfb/Psmc3/Psmd4/Psmb10/Psme3/Runx2/Psmb7/Psmb1/Psmc1/Bmp2	Smoke_5month_vs_control	MSigDB_C2_CP	v2022.1
	REACTOME_PROCESSING_OF_DNA_DOUBLE_STRAND_BREAK_ENDS	REACTOME_PROCESSING_OF_DNA_DOUBLE_STRAND_BREAK_ENDS	56	0.61529	1.61151	0.00368327	0.0365208	0.0292035	5027	tags=50%, list=26%, signal=37%	Ccna2/Clspn/Brca1/Rfc5/Mre11a/Rfc3/Dna2/Rfc4/Rad1/Rfc2/Ube2i/Rpa1/Rmi1/Rpa2/Kat5/Tipin/Rbbp8/Ppp4r2/Atr/Babam1/Rad17/Ppp4c/Rhno1/Nbn/Top3a/Cdk2/Rpa3/Brcc3	Smoke_5month_vs_control	MSigDB_C2_CP	v2022.1
	WP_MAPK_SIGNALING_PATHWAY	WP_MAPK_SIGNALING_PATHWAY	238	-0.422655	-1.41066	0.00371574	0.0366948	0.0293426	3284	tags=32%, list=17%, signal=27%	Map3k12/Rac1/Rapgef2/Cacna1e/Cacna1d/Flna/Rras2/Traf6/Elk1/Taok1/Akt2/Mapk3/Rela/Ddit3/Pla2g4e/Srf/Tgfb2/Tab1/Akt3/Gna12/Pdgfrb/Mknk2/Cacna2d1/Fgf1/Rasgrp3/Map3k5/Flnb/Nfatc1/Dusp2/Cdc25b/Rac3/Dusp4/Fgfr1/Cacna1c/Jun/Mapk12/Dusp6/Cacna2d4/Rps6ka5/Ntf3/Mapk8ip3/Prkacb/Cacnb2/Fgfr3/Stmn1/Map3k11/Mef2c/Taok2/Egfr/Dusp7/Dusp3/Cacna2d2/Mapk10/Prkca/Jund/Fgf12/Fgf18/Dusp1/Rasgrf2/Fos/Bdnf/Egf/Map3k6/Fl…	Smoke_5month_vs_control	MSigDB_C2_CP	v2022.1
	REACTOME_TRANSCRIPTIONAL_REGULATION_BY_TP53	REACTOME_TRANSCRIPTIONAL_REGULATION_BY_TP53	325	0.415922	1.37624	0.00374763	0.0368617	0.0294761	3643	tags=31%, list=19%, signal=25%	Ccna2/Aurka/Cdk1/Birc5/Gpx2/Txnrd1/Aurkb/Gsr/Tpx2/G6pdx/Cdkn1a/Ddit4/Casp1/Brca1/Rfc5/Mre11a/Rfc3/Chek2/Dna2/Zfp385a/E2f7/Rfc4/Bcl2l14/Brd7/Bax/Tmem219/Mdm2/Cradd/Gadd45a/Rabggtb/Ccne2/E2f8/Prdx5/Gtf2f2/Plk3/Aifm2/Fancc/Gtf2h2/Rragc/Rad1/Taf5/Pcna/Rnf34/Ddb2/Rfc2/Tnrc6a/Cdkn2a/Bid/Mlst8/Taf12/Pmaip1/Tbp/Taf13/Ing2/Txn1/Prmt5/Mlh1/Cox7c/Npm1/Slc38a9/Cdk12/Rffl/Taf6/Rpa1/Ehmt2/Apaf1/Pip4k2a/Mnat1/L…	Smoke_5month_vs_control	MSigDB_C2_CP	v2022.1
	REACTOME_G1_S_SPECIFIC_TRANSCRIPTION	REACTOME_G1_S_SPECIFIC_TRANSCRIPTION	29	0.722199	1.69609	0.00383732	0.0375935	0.0300613	1880	tags=31%, list=10%, signal=28%	Cdk1/Tk1/Rrm2/Cdc6/Lin54/Cdt1/Fbxo5/Lin9/Pcna	Smoke_5month_vs_control	MSigDB_C2_CP	v2022.1
	WP_PHOTODYNAMIC_THERAPYINDUCED_NFE2L2_NRF2_SURVIVAL_SIGNALING	WP_PHOTODYNAMIC_THERAPYINDUCED_NFE2L2_NRF2_SURVIVAL_SIGNALING	22	0.76527	1.70073	0.00397576	0.0387952	0.0310222	1335	tags=36%, list=7%, signal=34%	Nqo1/Hmox1/Srxn1/Gclc/Gclm/Mapk13/Gstp1/Abcc4	Smoke_5month_vs_control	MSigDB_C2_CP	v2022.1
	WP_INTERACTIONS_BETWEEN_IMMUNE_CELLS_AND_MICRORNAS_IN_TUMOR_MICROENVIRONMENT	WP_INTERACTIONS_BETWEEN_IMMUNE_CELLS_AND_MICRORNAS_IN_TUMOR_MICROENVIRONMENT	28	0.715753	1.67011	0.00399332	0.0388126	0.0310361	1690	tags=39%, list=9%, signal=36%	Ccl2/Cd86/Cxcl10/Tlr8/Cd274/Tlr7/Nfkb2/Tlr4/Ctla4/Pdcd1/Cd80	Smoke_5month_vs_control	MSigDB_C2_CP	v2022.1
	WP_FATTY_ACID_OMEGAOXIDATION	WP_FATTY_ACID_OMEGAOXIDATION	11	0.86165	1.67986	0.00403958	0.0391076	0.031272	44	tags=18%, list=0%, signal=18%	Cyp1a1/Adh7	Smoke_5month_vs_control	MSigDB_C2_CP	v2022.1
	PID_FANCONI_PATHWAY	PID_FANCONI_PATHWAY	42	0.653231	1.63688	0.00406569	0.039206	0.0313507	3003	tags=43%, list=15%, signal=36%	Ube2t/Brca1/Rfc5/Mre11a/Rfc3/Rfc4/Fancc/Brca2/Rad1/Rfc2/Rpa1/Fancb/Xrcc3/Usp1/Fancl/Rmi1/Fanca/Rpa2	Smoke_5month_vs_control	MSigDB_C2_CP	v2022.1
	REACTOME_NUCLEAR_RECEPTOR_TRANSCRIPTION_PATHWAY	REACTOME_NUCLEAR_RECEPTOR_TRANSCRIPTION_PATHWAY	53	-0.60456	-1.63355	0.00417477	0.0401006	0.032066	2706	tags=38%, list=14%, signal=33%	Ncor2/Nr2c1/Rora/Esrrg/Nr1h3/Nr3c1/Nr4a2/Rara/Nr3c2/Rarb/Thra/Nr2f1/Esr1/Ppara/Nr4a3/Rarg/Ar/Nr1d2/Nr4a1/Nr1d1	Smoke_5month_vs_control	MSigDB_C2_CP	v2022.1
	KEGG_HEMATOPOIETIC_CELL_LINEAGE	KEGG_HEMATOPOIETIC_CELL_LINEAGE	75	0.569325	1.56965	0.00429347	0.0410804	0.0328495	1000	tags=28%, list=5%, signal=27%	Il1r2/Cd33/Il6/Csf2/Itgam/Cd14/H2-Eb1/Tnf/Il7r/Csf2ra/Flt3/Fcgr1/Fcer2a/Cd44/Il1a/Il1r1/Csf3r/Csf1/Cd55/Il7/Il1b	Smoke_5month_vs_control	MSigDB_C2_CP	v2022.1
	REACTOME_REGULATION_OF_MRNA_STABILITY_BY_PROTEINS_THAT_BIND_AU_RICH_ELEMENTS	REACTOME_REGULATION_OF_MRNA_STABILITY_BY_PROTEINS_THAT_BIND_AU_RICH_ELEMENTS	82	0.563977	1.58045	0.00441203	0.0420511	0.0336257	4721	tags=66%, list=24%, signal=50%	Psmd10/Psmd8/Psme4/Psmb5/Psmd5/Psmd13/Psmd14/Psmc4/Psma3/Psma1/Psmb8/Psma5/Exosc7/Prkcd/Psmd9/Psma7/Exosc3/Psma4/Psmc6/Psmd11/Psmd12/Exosc9/Parn/Zfp36l1/Psma6/Psme1/Psmb6/Psmd2/Psmd6/Hspa1a/Psmf1/Psmd7/Psmb3/Psmd1/Psmb4/Exosc8/Psma2/Psmc2/Psmb9/Psmc5/Set/Psmc3/Psmd4/Psmb10/Psme3/Exosc1/Tnpo1/Xpo1/Exosc2/Elavl1/Psmb7/Psmb1/Dis3/Psmc1	Smoke_5month_vs_control	MSigDB_C2_CP	v2022.1
	REACTOME_G0_AND_EARLY_G1	REACTOME_G0_AND_EARLY_G1	27	0.737326	1.70523	0.00452258	0.0429383	0.0343352	1880	tags=33%, list=10%, signal=30%	Ccna2/Cdk1/Top2a/Cdc6/Lin54/Myc/Ccne2/Lin9/Pcna	Smoke_5month_vs_control	MSigDB_C2_CP	v2022.1
	REACTOME_SLC_MEDIATED_TRANSMEMBRANE_TRANSPORT	REACTOME_SLC_MEDIATED_TRANSMEMBRANE_TRANSPORT	230	0.438529	1.39952	0.00456642	0.0431878	0.0345347	2211	tags=20%, list=11%, signal=18%	Slc26a4/Slc39a2/Slc7a11/Slc6a20a/Slc11a1/Slc39a4/Slc7a8/Slc15a3/Slc5a1/Slc40a1/Slc44a4/Slc13a2/Slc36a1/Slc2a1/Slc29a3/Slc7a2/Slc7a7/Slco2b1/Slc41a2/Slc2a6/Slc1a4/Slc36a4/Cp/Slc27a1/Slc11a2/Slc13a3/Slc4a7/Slco4a1/Slc22a18/Slc16a7/Slc5a3/Slc39a14/Slc7a6/Slc7a5/Slc43a2/Slc25a5/Slc15a2/Slc35b4/Slc26a11/Slc35b3/Ctns/Emb/Slc16a10/Slc22a4/Slc15a4	Smoke_5month_vs_control	MSigDB_C2_CP	v2022.1
	REACTOME_REGULATION_OF_TLR_BY_ENDOGENOUS_LIGAND	REACTOME_REGULATION_OF_TLR_BY_ENDOGENOUS_LIGAND	18	0.786655	1.69756	0.00479153	0.0449709	0.0359605	1723	tags=61%, list=9%, signal=56%	Fgg/Cd14/Tlr2/Lbp/Ly96/Tlr1/Sftpd/Tlr6/S100a1/Tlr4/Fga	Smoke_5month_vs_control	MSigDB_C2_CP	v2022.1
	KEGG_JAK_STAT_SIGNALING_PATHWAY	KEGG_JAK_STAT_SIGNALING_PATHWAY	132	0.498514	1.4919	0.0047756	0.0449709	0.0359605	1946	tags=23%, list=10%, signal=21%	Il6/Csf2/Csf2rb2/Pik3r5/Il12b/Il7r/Csf2ra/Pik3cg/Socs3/Pim1/Ptpn6/Cblc/Csf3r/Osm/Il7/Ctf1/Il13ra1/Myc/Stat1/Grb2/Osmr/Il10ra/Ifnar1/Il15/Crlf2/Stat2/Pik3r3/Il10rb/Ifngr2/Lif/Il21r	Smoke_5month_vs_control	MSigDB_C2_CP	v2022.1
	WP_COHESIN_COMPLEX_CORNELIA_DE_LANGE_SYNDROME	WP_COHESIN_COMPLEX_CORNELIA_DE_LANGE_SYNDROME	30	0.702602	1.66936	0.00481388	0.0450089	0.0359909	723	tags=23%, list=4%, signal=22%	Cdca5/Cdk1/Aurkb/Espl1/Plk1/Pttg1/Esco2	Smoke_5month_vs_control	MSigDB_C2_CP	v2022.1
	WP_BURN_WOUND_HEALING	WP_BURN_WOUND_HEALING	99	0.528252	1.52023	0.00490172	0.0456565	0.0365088	1553	tags=29%, list=8%, signal=27%	Cxcl1/Ccl2/Cxcl2/Timp1/Mmp13/Inhba/Il6/Chrna7/Tlr8/Tlr2/Tnf/Nfkbiz/Tlr7/Ly96/Cxcl3/Tlr1/Tnfaip3/Mmp2/Il1a/Casp3/Mmp3/Tlr6/Myd88/Il1b/Bax/Tlr4/Eln/Tnc/Il15	Smoke_5month_vs_control	MSigDB_C2_CP	v2022.1
	BIOCARTA_DC_PATHWAY	BIOCARTA_DC_PATHWAY	20	0.783276	1.71095	0.0050236	0.0466152	0.0372754	1280	tags=25%, list=7%, signal=23%	Cd33/Csf2/Itgax/Tlr7/Cd5	Smoke_5month_vs_control	MSigDB_C2_CP	v2022.1
	REACTOME_MHC_CLASS_II_ANTIGEN_PRESENTATION	REACTOME_MHC_CLASS_II_ANTIGEN_PRESENTATION	106	0.52836	1.53379	0.00553288	0.0509564	0.0407468	1195	tags=24%, list=6%, signal=22%	Ctsk/H2-Eb1/Cenpe/Ctss/Ctsd/Kif22/Kif2c/Racgap1/Kif23/Lgmn/Kif11/Ctsl/Ctsa/Ctsb/Kif20a/Ifi30/Ctsh/Ctsc/H2-Oa/H2-DMa/Ctse/Klc4/Ap1s1/Kif4/H2-Ab1	Smoke_5month_vs_control	MSigDB_C2_CP	v2022.1
	REACTOME_RHO_GTPASES_ACTIVATE_FORMINS	REACTOME_RHO_GTPASES_ACTIVATE_FORMINS	123	0.505339	1.49949	0.00551236	0.0509564	0.0407468	1792	tags=22%, list=9%, signal=20%	Cdca8/Birc5/Spc25/Spdl1/Zwilch/Aurkb/Spc24/Cenpe/Cenpi/Cenpk/Ercc6l/Bub1/Kif2c/Cenpf/Mad2l1/Incenp/Plk1/Cenpl/Cdc20/Bub1b/Zwint/Cenpq/Kntc1/Rhod/Cenpa/Cenph/Ska1	Smoke_5month_vs_control	MSigDB_C2_CP	v2022.1
	REACTOME_PURINERGIC_SIGNALING_IN_LEISHMANIASIS_INFECTION	REACTOME_PURINERGIC_SIGNALING_IN_LEISHMANIASIS_INFECTION	26	0.740907	1.69408	0.00570051	0.0523044	0.0418247	2115	tags=58%, list=11%, signal=51%	C3ar1/Hmox1/Entpd5/Pycard/Casp1/Il1a/C3/Nfkb2/Il1b/P2rx4/P2rx7/Mefv/Nt5e/Entpd1/Txn1	Smoke_5month_vs_control	MSigDB_C2_CP	v2022.1
	PID_ENDOTHELIN_PATHWAY	PID_ENDOTHELIN_PATHWAY	63	-0.569309	-1.58899	0.00586321	0.0533987	0.0426997	3257	tags=44%, list=17%, signal=37%	Rac1/Gnai2/Col1a2/Gnaq/Mapk3/Edn1/Gna12/Trpc6/Jun/Gna11/Gnal/Prkch/Ednra/Bcar1/Edn3/Adcy4/Prkcq/Adcy5/Prkca/Adcy1/Fos/Prkce/Adcy9/Adcy2/Ednrb/Gnao1/Adcy8/Plcb1	Smoke_5month_vs_control	MSigDB_C2_CP	v2022.1
	REACTOME_TELOMERE_MAINTENANCE	REACTOME_TELOMERE_MAINTENANCE	64	0.580395	1.5607	0.00585287	0.0533987	0.0426997	5073	tags=62%, list=26%, signal=46%	Ccna2/Rfc5/Rfc3/Dna2/Rfc4/Prim2/Lig1/Dscc1/Wrap53/Pold3/Prim1/Pcna/Rfc2/Shq1/Chtf18/Pold1/Rpa1/Chtf8/Nhp2/Polr2g/Rpa2/Terf1/Ruvbl1/Fen1/Gar1/Tert/Polr2e/Polr2b/Polr2h/Pold4/Tinf2/Ankrd28/Polr2j/Pola1/Ctc1/Cdk2/Rpa3/Pold2/Ruvbl2/Polr2f	Smoke_5month_vs_control	MSigDB_C2_CP	v2022.1
	REACTOME_TRANSCRIPTION_COUPLED_NUCLEOTIDE_EXCISION_REPAIR_TC_NER	REACTOME_TRANSCRIPTION_COUPLED_NUCLEOTIDE_EXCISION_REPAIR_TC_NER	74	0.5575	1.53641	0.00590368	0.0535688	0.0428358	5116	tags=62%, list=26%, signal=46%	Rfc5/Rfc3/Rfc4/Pole2/Pole/Lig1/Ercc6/Gtf2h2/Pold3/Pcna/Cops5/Isy1/Rfc2/Pold1/Rpa1/Mnat1/Gps1/Polr2g/Rpa2/Ccnh/Cops2/Lig3/Gtf2h3/Polk/Cdk7/Pole3/Polr2e/Polr2b/Cul4b/Ercc2/Polr2h/Pold4/Cops3/Cops6/Ercc3/Ercc4/Ddb1/Gtf2h1/Ercc8/Gtf2h5/Polr2j/Zfp830/Rpa3/Pold2/Polr2f/Prpf19	Smoke_5month_vs_control	MSigDB_C2_CP	v2022.1
	REACTOME_BASE_EXCISION_REPAIR	REACTOME_BASE_EXCISION_REPAIR	42	0.638578	1.60016	0.00597892	0.0540521	0.0432222	5089	tags=74%, list=26%, signal=55%	Rfc5/Rfc3/Rfc4/Pole2/Pole/Neil3/Mbd4/Lig1/Ung/Pold3/Pcna/Rfc2/Pold1/Rpa1/Rpa2/Terf1/Smug1/Lig3/Neil1/Pole3/Fen1/Apex1/Parp1/Pold4/Pnkp/Tinf2/Parg/Mpg/Rpa3/Pold2/Parp2	Smoke_5month_vs_control	MSigDB_C2_CP	v2022.1
	PID_INTEGRIN2_PATHWAY	PID_INTEGRIN2_PATHWAY	25	0.705248	1.61117	0.00600275	0.0540688	0.0432356	1019	tags=40%, list=5%, signal=38%	Fcgr2b/Itgam/Itgax/Fgg/F10/Tgfbi/Itgb2/Plaur/C3/Vcam1	Smoke_5month_vs_control	MSigDB_C2_CP	v2022.1
	REACTOME_INTERFERON_SIGNALING	REACTOME_INTERFERON_SIGNALING	167	0.481821	1.4931	0.00604459	0.0542469	0.043378	2949	tags=35%, list=15%, signal=30%	Xaf1/H2-Eb1/Ifitm1/Mt2/Oasl1/Oas1a/Ndc1/Fcgr1/Rsad2/Gbp8/Cd44/Ifi30/Socs3/Ptpn6/Rnasel/H2-Q2/Kpna2/Vcam1/Eif4a1/Ifit3/Ptpn2/H2-Ab1/Eif4e2/Stat1/Ciita/Irf4/Trim6/H2-Q10/Nup93/Ifnar1/Eif2ak2/Trim29/Stat2/H2-Aa/Ifngr2/Irf5/Psmb8/Ube2l6/Gbp2/Gbp3/Prkcd/Ddx58/Usp18/H2-D1/H2-M3/Ifnar2/Trim34a/Aaas/Trim21/Jak2/Nup35/Nup62/Pde12/Kpna3/Sumo1/Nup88/Irf7/Eif4e/Rae1	Smoke_5month_vs_control	MSigDB_C2_CP	v2022.1
	BIOCARTA_MCALPAIN_PATHWAY	BIOCARTA_MCALPAIN_PATHWAY	19	-0.747228	-1.67629	0.00612245	0.0547458	0.043777	3155	tags=63%, list=16%, signal=53%	Capn1/Cxcr3/Prkar2b/Prkar2a/Prkar1a/Capn2/Tln1/Prkacb/Egfr/Egf/Capns2/Acta1	Smoke_5month_vs_control	MSigDB_C2_CP	v2022.1
	WP_GENE_REGULATORY_NETWORK_MODELLING_SOMITOGENESIS	WP_GENE_REGULATORY_NETWORK_MODELLING_SOMITOGENESIS	11	-0.846406	-1.6605	0.00615978	0.05488	0.0438843	1439	tags=55%, list=7%, signal=51%	Hes1/Notch1/Wnt3a/Mesp2/Dll1/Lfng	Smoke_5month_vs_control	MSigDB_C2_CP	v2022.1
	WP_NRF2ARE_REGULATION	WP_NRF2ARE_REGULATION	22	0.752799	1.67302	0.0061964	0.0550071	0.0439859	818	tags=27%, list=4%, signal=26%	Nqo1/Slc7a11/Hmox1/Gclc/Gclm/Ephb2	Smoke_5month_vs_control	MSigDB_C2_CP	v2022.1
	REACTOME_INSULIN_RECEPTOR_RECYCLING	REACTOME_INSULIN_RECEPTOR_RECYCLING	25	0.7031	1.60626	0.00622103	0.055027	0.0440019	2988	tags=64%, list=15%, signal=54%	Atp6v0d2/Tcirg1/Atp6v1b2/Atp6v1c1/Atp6v0c/Atp6v0d1/Atp6v1d/Atp6v1g2/Atp6v0b/Atp6v1a/Atp6v1h/Atp6v0e/Atp6v1e1/Atp6v1f/Atp6v1g1/Atp6v0a1	Smoke_5month_vs_control	MSigDB_C2_CP	v2022.1
	REACTOME_UCH_PROTEINASES	REACTOME_UCH_PROTEINASES	80	0.561098	1.56779	0.00625722	0.0551487	0.0440992	3875	tags=52%, list=20%, signal=42%	Uchl1/Psmd10/Tgfbr1/Psmd8/Senp8/Psme4/Psmb5/Uchl5/Psmd5/Psmd13/Psmd14/Psmc4/Psma3/Psma1/Psmb8/Psma5/Psmd9/Psma7/Psma4/Psmc6/Psmd11/Psmd12/Psma6/Psme1/Psmb6/Psmd2/Psmd6/Psmf1/Psmd7/Psmb3/Usp15/Psmd1/Psmb4/Ruvbl1/Psma2/Adrm1/Psmc2/Psmb9/Psmc5/Psmc3/Psmd4/Psmb10	Smoke_5month_vs_control	MSigDB_C2_CP	v2022.1
	REACTOME_RHO_GTPASES_ACTIVATE_PKNS	REACTOME_RHO_GTPASES_ACTIVATE_PKNS	45	-0.616916	-1.62539	0.00628973	0.0552373	0.04417	3878	tags=51%, list=20%, signal=41%	Ppp1cb/Ncoa2/Rhoc/Myh9/Pkn3/Myl12b/Ywhae/Ppp1r12a/Pkn2/Klk1/Rac1/Kdm4c/Ppp1r12b/Ywhaq/Myh14/H3f3a/H3f3b/Myl9/Rhob/Ar/Myh10/Myh11/Ppp1r14a	Smoke_5month_vs_control	MSigDB_C2_CP	v2022.1
	REACTOME_HOMOLOGOUS_DNA_PAIRING_AND_STRAND_EXCHANGE	REACTOME_HOMOLOGOUS_DNA_PAIRING_AND_STRAND_EXCHANGE	42	0.63787	1.59839	0.00645723	0.0565065	0.0451849	4989	tags=62%, list=26%, signal=46%	Rad51/Brca1/Rfc5/Mre11a/Rad51b/Rfc3/Dna2/Rfc4/Brca2/Rad1/Rfc2/Rpa1/Xrcc3/Rmi1/Rpa2/Kat5/Xrcc2/Rad51c/Palb2/Rbbp8/Atr/Rad17/Rhno1/Nbn/Top3a/Rpa3	Smoke_5month_vs_control	MSigDB_C2_CP	v2022.1
	WP_MYD88_DISTINCT_INPUTOUTPUT_PATHWAY	WP_MYD88_DISTINCT_INPUTOUTPUT_PATHWAY	16	0.799464	1.67743	0.00658975	0.0574258	0.04592	1339	tags=56%, list=7%, signal=52%	Tlr8/Tlr2/Tlr7/Tifa/Tlr1/Il1a/Tlr6/Myd88/Tlr4	Smoke_5month_vs_control	MSigDB_C2_CP	v2022.1
	KEGG_FC_EPSILON_RI_SIGNALING_PATHWAY	KEGG_FC_EPSILON_RI_SIGNALING_PATHWAY	76	0.554678	1.53946	0.00663235	0.0574258	0.04592	2206	tags=32%, list=11%, signal=28%	Csf2/Pla2g2d/Pik3r5/Tnf/Vav1/Fcer1g/Btk/Lcp2/Pik3cg/Mapk13/Gab2/Pla2g4a/Syk/Grb2/Pla2g6/Inpp5d/Pik3r3/Pla2g12a/Prkcd/Pla2g1b/Mapk1/Vav2/Rac2/Plcg2	Smoke_5month_vs_control	MSigDB_C2_CP	v2022.1
	REACTOME_SARS_COV_2_ACTIVATES_MODULATES_INNATE_AND_ADAPTIVE_IMMUNE_RESPONSES	REACTOME_SARS_COV_2_ACTIVATES_MODULATES_INNATE_AND_ADAPTIVE_IMMUNE_RESPONSES	106	0.522162	1.51579	0.00662089	0.0574258	0.04592	3821	tags=35%, list=20%, signal=28%	Tlr8/Tlr2/Tlr7/Tlr1/Ndc1/Ikbke/Ikbkg/Sftpd/Ptpn6/H2-Q2/Kpna2/Stat1/Irak2/H2-Q10/Nup93/Ifnar1/Stat2/Ripk2/Ddx58/H2-D1/Traf3/H2-M3/Ifnar2/Aaas/Nup35/Nup62/Nup88/Irf7/Rae1/Nup188/Nup205/Tbk1/Mavs/Il17ra/Nup160/Rnf135/Nup37	Smoke_5month_vs_control	MSigDB_C2_CP	v2022.1
	REACTOME_ASYMMETRIC_LOCALIZATION_OF_PCP_PROTEINS	REACTOME_ASYMMETRIC_LOCALIZATION_OF_PCP_PROTEINS	60	0.579758	1.53872	0.00671846	0.0579673	0.046353	3875	tags=63%, list=20%, signal=51%	Psmd10/Psmd8/Psme4/Psmb5/Psmd5/Psmd13/Psmd14/Psmc4/Psma3/Psma1/Psmb8/Psma5/Psmd9/Psma7/Psma4/Psmc6/Psmd11/Psmd12/Fzd5/Psma6/Psme1/Psmb6/Psmd2/Psmd6/Psmf1/Psmd7/Psmb3/Psmd1/Psmb4/Pard6a/Psma2/Psmc2/Psmb9/Psmc5/Fzd2/Psmc3/Psmd4/Psmb10	Smoke_5month_vs_control	MSigDB_C2_CP	v2022.1
	REACTOME_CONDENSATION_OF_PROMETAPHASE_CHROMOSOMES	REACTOME_CONDENSATION_OF_PROMETAPHASE_CHROMOSOMES	11	0.844738	1.64689	0.00675641	0.0580909	0.0464518	668	tags=45%, list=3%, signal=44%	Cdk1/Ccnb2/Ncapd2/Smc2/Ncapg	Smoke_5month_vs_control	MSigDB_C2_CP	v2022.1
	REACTOME_BIOSYNTHESIS_OF_THE_N_GLYCAN_PRECURSOR_DOLICHOL_LIPID_LINKED_OLIGOSACCHARIDE_LLO_AND_TRANSFER_TO_A_NASCENT_PROTEIN	REACTOME_BIOSYNTHESIS_OF_THE_N_GLYCAN_PRECURSOR_DOLICHOL_LIPID_LINKED_OLIGOSACCHARIDE_LLO_AND_TRANSFER_TO_A_NASCENT_PROTEIN	73	0.560433	1.54351	0.0067846	0.0581301	0.0464832	4160	tags=53%, list=21%, signal=42%	Neu1/Mvd/Ctsa/St6galnac5/Renbp/Dolpp1/Npl/Nus1/Glb1/Amdhd2/Mpdu1/Pgm3/Srd5a3/Nans/Alg3/Gmppb/Alg13/Alg9/Nagk/Fuom/St6gal1/Alg5/Cmas/Mpi/Gfpt1/Gmppa/St3gal4/Gnpnat1/Alg8/Slc17a5/Pmm1/Dpm1/Alg12/Pmm2/St8sia4/St8sia2/Slc35a1/Alg10b/St8sia1	Smoke_5month_vs_control	MSigDB_C2_CP	v2022.1
	WP_CILIARY_LANDSCAPE	WP_CILIARY_LANDSCAPE	204	0.445047	1.40496	0.00687801	0.0587258	0.0469595	4503	tags=43%, list=23%, signal=33%	Lcn2/Gla/Ctsa/Rab3il1/Rpgr/Zmynd19/Glb1/Bbs5/Traf3ip1/Psmd8/Mcm3/Rbm14/Mcm5/Exoc3/Intu/Arl8b/Ift74/Ssna1/Psmd13/Psmc4/Bbs9/Lca5/Spata7/Cbs/Dnpep/Lztfl1/Cops5/Exosc7/Mcm6/Mkln1/Mcm10/Acsl3/Bbs1/Ift46/Exoc1/Psmc6/Mcm8/Psmd12/Ccdc40/Exosc9/Snap29/Bbs7/Ift88/Rab21/Dcaf11/Ift57/Snrpb2/Lsm4/Htra2/Ttc26/Gid8/Nup88/Iqgap2/Psmd7/Stom/Ypel5/Ift22/Ift52/Eif5b/Ift81/Smc4/Cops2/Rngtt/Ube2d2a/Aimp1/Mcm7/Vim/Ne…	Smoke_5month_vs_control	MSigDB_C2_CP	v2022.1
	REACTOME_ARACHIDONIC_ACID_METABOLISM	REACTOME_ARACHIDONIC_ACID_METABOLISM	50	0.635926	1.63552	0.00710533	0.0604568	0.0483437	1933	tags=36%, list=10%, signal=32%	Cyp1a1/Cyp1b1/Gpx2/Hpgds/Ggt1/Tbxas1/Ptgs2/Cyp4f39/Ptgs1/Alox5ap/Alox5/Cyp4f18/Pla2g4a/Pon3/Lta4h/Ltc4s/Cbr1/Ptgr1	Smoke_5month_vs_control	MSigDB_C2_CP	v2022.1
	KEGG_WNT_SIGNALING_PATHWAY	KEGG_WNT_SIGNALING_PATHWAY	145	-0.465674	-1.46178	0.00722097	0.0612289	0.0489611	3638	tags=30%, list=19%, signal=24%	Lrp6/Fzd1/Ccnd1/Nkd1/Wnt7a/Csnk1e/Ppp2r5a/Rac1/Fzd8/Gsk3b/Daam1/Porcn/Fzd7/Smad4/Chd8/Rock2/Nfat5/Ccnd2/Nfatc1/Rac3/Wnt10b/Jun/Sox17/Plcb4/Prickle1/Prkacb/Ppp2r5b/Vangl1/Wnt3a/Prickle2/Tcf7/Lrp5/Camk2a/Mapk10/Prkca/Ccnd3/Lef1/Fzd4/Wif1/Wnt2/Daam2/Sfrp2/Plcb1	Smoke_5month_vs_control	MSigDB_C2_CP	v2022.1
	REACTOME_TELOMERE_C_STRAND_LAGGING_STRAND_SYNTHESIS	REACTOME_TELOMERE_C_STRAND_LAGGING_STRAND_SYNTHESIS	33	0.672014	1.61143	0.00733195	0.0619563	0.0495427	5008	tags=73%, list=26%, signal=54%	Rfc5/Rfc3/Dna2/Rfc4/Prim2/Lig1/Dscc1/Pold3/Prim1/Pcna/Rfc2/Chtf18/Pold1/Rpa1/Chtf8/Rpa2/Terf1/Fen1/Pold4/Tinf2/Pola1/Ctc1/Rpa3/Pold2	Smoke_5month_vs_control	MSigDB_C2_CP	v2022.1
	KEGG_GLYCOSAMINOGLYCAN_DEGRADATION	KEGG_GLYCOSAMINOGLYCAN_DEGRADATION	20	0.767207	1.67585	0.00737035	0.0620674	0.0496316	884	tags=45%, list=5%, signal=43%	Naglu/Gusb/Gns/Hexa/Hpse/Hexb/Galns/Hs3st3b1/Glb1	Smoke_5month_vs_control	MSigDB_C2_CP	v2022.1
	REACTOME_REGULATION_OF_RAS_BY_GAPS	REACTOME_REGULATION_OF_RAS_BY_GAPS	63	0.588013	1.58052	0.00747011	0.0626928	0.0501317	4721	tags=68%, list=24%, signal=52%	Rasa4/Psmd10/Psmd8/Psme4/Psmb5/Psmd5/Psmd13/Psmd14/Psmc4/Psma3/Psma1/Psmb8/Psma5/Psmd9/Psma7/Psma4/Psmc6/Psmd11/Psmd12/Psma6/Psme1/Psmb6/Psmd2/Psmd6/Psmf1/Psmd7/Rasal3/Psmb3/Psmd1/Psmb4/Psma2/Psmc2/Psmb9/Psmc5/Psmc3/Psmd4/Psmb10/Psme3/Spred1/Rasa2/Psmb7/Psmb1/Psmc1	Smoke_5month_vs_control	MSigDB_C2_CP	v2022.1
	PID_LPA4_PATHWAY	PID_LPA4_PATHWAY	15	-0.788429	-1.66664	0.00753577	0.0630288	0.0504004	1827	tags=60%, list=9%, signal=54%	Gnal/Rps6ka5/Adcy4/Adcy5/Adcy1/Prkce/Adcy9/Adcy2/Adcy8	Smoke_5month_vs_control	MSigDB_C2_CP	v2022.1
	WP_LIPID_METABOLISM_IN_SENESCENT_CELLS	WP_LIPID_METABOLISM_IN_SENESCENT_CELLS	20	0.765796	1.67277	0.00759108	0.0630624	0.0504272	2090	tags=45%, list=11%, signal=40%	Pla2g7/Pla2g2d/Ptgs2/Cdkn1a/Alox5/Pla2g4a/Pla2g6/Pla2g12a/Pla2g1b	Smoke_5month_vs_control	MSigDB_C2_CP	v2022.1
	REACTOME_HOST_INTERACTIONS_OF_HIV_FACTORS	REACTOME_HOST_INTERACTIONS_OF_HIV_FACTORS	119	0.494098	1.46499	0.00757541	0.0630624	0.0504272	4748	tags=58%, list=25%, signal=44%	Ndc1/Psmd10/Psmd8/Ap1s1/Psme4/H2-Q10/Psmb5/Nup93/Slc25a5/Psmd5/Psmd13/Psmd14/Psmc4/Psma3/Psma1/Ran/Psmb8/Ap2s1/Psma5/Psmd9/Psma7/Atp6v1h/Hck/Psma4/Npm1/Psmc6/Psmd11/Psmd12/Aaas/Psma6/Psme1/Psmb6/Nup35/Psmd2/Nup62/Psmd6/Psmf1/Nup88/Ranbp1/Psmd7/Ap1m2/Rae1/Psmb3/Psmd1/Psmb4/Rcc1/Psma2/Pak2/Nup188/Psmc2/Psmb9/Cd4/Psmc5/Nup205/Psmc3/Nup160/Nup37/Psmd4/Psmb10/Ap1s3/Psme3/Xpo1/Sec13/Psmb7/Psmb1/Nup133/…	Smoke_5month_vs_control	MSigDB_C2_CP	v2022.1
	WP_INTEGRATED_CANCER_PATHWAY	WP_INTEGRATED_CANCER_PATHWAY	42	0.632204	1.58419	0.0076222	0.0631077	0.0504635	2329	tags=33%, list=12%, signal=29%	Cdk1/Cdkn1a/Plk1/Brca1/Mre11a/Chek2/Casp3/Bax/Myc/Stat1/Mdm2/Bad/Msh6/Casp8	Smoke_5month_vs_control	MSigDB_C2_CP	v2022.1
	REACTOME_NEGATIVE_REGULATION_OF_NMDA_RECEPTOR_MEDIATED_NEURONAL_TRANSMISSION	REACTOME_NEGATIVE_REGULATION_OF_NMDA_RECEPTOR_MEDIATED_NEURONAL_TRANSMISSION	19	-0.740599	-1.66142	0.00777585	0.063604	0.0508603	1157	tags=21%, list=6%, signal=20%	Camk2a/Ppm1f/Grin2c/Actn2	Smoke_5month_vs_control	MSigDB_C2_CP	v2022.1
	REACTOME_MYOGENESIS	REACTOME_MYOGENESIS	28	-0.689081	-1.65898	0.00778667	0.063604	0.0508603	4283	tags=54%, list=22%, signal=42%	Cdon/Mapk11/Abl1/Ctnna1/Myf5/Tcf3/Mef2a/Tcf4/Mapk12/Mef2d/Boc/Mef2c/Neo1/Myf6/Cdh2	Smoke_5month_vs_control	MSigDB_C2_CP	v2022.1
	REACTOME_FGFRL1_MODULATION_OF_FGFR1_SIGNALING	REACTOME_FGFRL1_MODULATION_OF_FGFR1_SIGNALING	13	-0.800852	-1.64559	0.00777585	0.063604	0.0508603	1608	tags=23%, list=8%, signal=21%	Fgfrl1/Spred2/Fgf18	Smoke_5month_vs_control	MSigDB_C2_CP	v2022.1
	REACTOME_VOLTAGE_GATED_POTASSIUM_CHANNELS	REACTOME_VOLTAGE_GATED_POTASSIUM_CHANNELS	38	-0.616301	-1.56187	0.00781147	0.063604	0.0508603	3824	tags=34%, list=20%, signal=28%	Kcnab1/Kcns3/Kcna7/Kcnd2/Kcnc3/Kcna5/Kcnb1/Kcna2/Kcna1/Kcnq1/Kcnq5/Kcnh2/Kcnd3	Smoke_5month_vs_control	MSigDB_C2_CP	v2022.1
	WP_CYTOSOLIC_DNASENSING_PATHWAY	WP_CYTOSOLIC_DNASENSING_PATHWAY	57	0.589749	1.55542	0.00774829	0.063604	0.0508603	4131	tags=51%, list=21%, signal=40%	Il6/Cxcl10/Ccl4/Zbp1/Ripk3/Ikbke/Pycard/Ikbkg/Casp1/Il1b/Aim2/Nfkbib/Atg5/Cyld/Polr3c/Ddx58/Ripk1/Casp8/Atg12/Irf7/Il33/Tbk1/Polr3b/Mavs/Polr1c/Nlrx1/Il18/Polr2e/Polr2h	Smoke_5month_vs_control	MSigDB_C2_CP	v2022.1
	REACTOME_MAPK6_MAPK4_SIGNALING	REACTOME_MAPK6_MAPK4_SIGNALING	85	0.54176	1.5301	0.00789283	0.0640544	0.0512205	3875	tags=55%, list=20%, signal=44%	Cdk1/Mmp2/Psmd10/Psmd8/Kalrn/Cdc14a/Myc/Pak1/Psme4/Psmb5/Dnajb1/Psmd5/Psmd13/Psmd14/Psmc4/Psma3/Psma1/Psmb8/Psma5/Igf2bp1/Tnrc6a/Psmd9/Psma7/Psma4/Psmc6/Psmd11/Psmd12/Psma6/Psme1/Psmb6/Psmd2/Psmd6/Psmf1/Psmd7/Psmb3/Psmd1/Psmb4/Psma2/Pak2/Psmc2/Psmb9/Psmc5/Ago4/Cdc42ep3/Psmc3/Psmd4/Psmb10	Smoke_5month_vs_control	MSigDB_C2_CP	v2022.1
	KEGG_ALZHEIMERS_DISEASE	KEGG_ALZHEIMERS_DISEASE	147	-0.454766	-1.43454	0.00798019	0.0645503	0.051617	3812	tags=27%, list=20%, signal=21%	Uqcr11/Atp5d/Ndufb2/Capn1/Ndufs5/Sdhc/Ndufb3/Sdha/Ndufv1/Ndufb10/Itpr3/Atp5e/Cacna1d/Gsk3b/Gnaq/Mapk3/Ndufa4/App/Itpr2/Fadd/Cacna1c/Capn2/Plcb4/Mme/Cox6b2/Ryr3/Cox4i2/Atp2a2/Atp2a3/Cox6a2/Grin2c/Cacna1s/Ndufa4l2/Mapt/Cox7a1/Calm4/Atp2a1/Calml3/Plcb1	Smoke_5month_vs_control	MSigDB_C2_CP	v2022.1
	BIOCARTA_PDZS_PATHWAY	BIOCARTA_PDZS_PATHWAY	16	-0.775019	-1.6704	0.00812986	0.0655453	0.0524127	2193	tags=38%, list=11%, signal=33%	Sptan1/Sptbn1/Add1/Guk1/Pclo/Acta1	Smoke_5month_vs_control	MSigDB_C2_CP	v2022.1
	KEGG_B_CELL_RECEPTOR_SIGNALING_PATHWAY	KEGG_B_CELL_RECEPTOR_SIGNALING_PATHWAY	73	0.55377	1.52516	0.00833533	0.0669822	0.0535617	2206	tags=33%, list=11%, signal=29%	Fcgr2b/Pik3r5/Malt1/Ifitm1/Nfkbie/Vav1/Nfatc2/Btk/Blnk/Ikbkg/Pik3cg/Pirb/Ptpn6/Cd72/Syk/Pik3ap1/Grb2/Inpp5d/Nfkbib/Pik3r3/Mapk1/Vav2/Rac2/Plcg2	Smoke_5month_vs_control	MSigDB_C2_CP	v2022.1
	REACTOME_ION_TRANSPORT_BY_P_TYPE_ATPASES	REACTOME_ION_TRANSPORT_BY_P_TYPE_ATPASES	54	-0.5798	-1.57654	0.00839076	0.0672081	0.0537423	1157	tags=26%, list=6%, signal=24%	Camk2a/Atp7b/Atp1b2/Pln/Atp1a2/Atp9a/Atp2a2/Atp2a3/Fxyd3/Atp2b2/Fxyd1/Sln/Atp13a4/Atp2a1	Smoke_5month_vs_control	MSigDB_C2_CP	v2022.1
	KEGG_ASTHMA	KEGG_ASTHMA	24	0.72628	1.64368	0.00844202	0.0673991	0.0538951	1606	tags=38%, list=8%, signal=34%	Rnase2a/H2-Eb1/Tnf/Fcer1g/Prg2/H2-Oa/H2-DMa/H2-Ab1/H2-Aa	Smoke_5month_vs_control	MSigDB_C2_CP	v2022.1
	REACTOME_COMPLEMENT_CASCADE	REACTOME_COMPLEMENT_CASCADE	50	0.629385	1.61869	0.00859402	0.0683854	0.0546837	1597	tags=26%, list=8%, signal=24%	C3ar1/Cfb/C1qb/C1qc/C1qa/Igkv8-30/Cfp/Cfi/C3/Cd55/C1s1/Clu/C5ar1	Smoke_5month_vs_control	MSigDB_C2_CP	v2022.1
	BIOCARTA_IL1R_PATHWAY	BIOCARTA_IL1R_PATHWAY	34	0.669413	1.61044	0.00862117	0.0683854	0.0546837	1334	tags=24%, list=7%, signal=22%	Il1rn/Il6/Tnf/Il1a/Il1r1/Myd88/Il1b/Irak2	Smoke_5month_vs_control	MSigDB_C2_CP	v2022.1
	WP_ADIPOGENESIS	WP_ADIPOGENESIS	127	-0.463222	-1.44246	0.00870153	0.0688009	0.0550159	2984	tags=37%, list=15%, signal=32%	Foxo1/Sp1/Stat5b/Klf5/Ddit3/Wwtr1/Ncor2/Gdf10/Il6st/Rora/Klf6/Nr1h3/Pnpla3/Twist1/Wnt10b/Nr3c1/Rara/Id3/Lpin2/Mef2d/Nrip1/Mif/Cfd/Nr2f1/Lpin1/Frzb/Lpin3/Mef2c/Agpat2/Ppara/Adipoq/Cntfr/Ndn/Lep/Gata2/Ptgis/Klf7/Irs1/Ebf1/Klf15/Lipe/Irs2/Slc2a4/Cyp26b1/Retn/Ucp1/Pck1	Smoke_5month_vs_control	MSigDB_C2_CP	v2022.1
	REACTOME_DEPOSITION_OF_NEW_CENPA_CONTAINING_NUCLEOSOMES_AT_THE_CENTROMERE	REACTOME_DEPOSITION_OF_NEW_CENPA_CONTAINING_NUCLEOSOMES_AT_THE_CENTROMERE	24	0.725155	1.64113	0.00888246	0.0689021	0.0550969	3157	tags=58%, list=16%, signal=49%	Cenpi/Cenpk/Mis18bp1/Cenpw/Cenpl/Cenpq/Cenpa/Cenph/Cenpo/Mis18a/Npm1/Cenpt/Smarca5/Ruvbl1	Smoke_5month_vs_control	MSigDB_C2_CP	v2022.1
	BIOCARTA_UCALPAIN_PATHWAY	BIOCARTA_UCALPAIN_PATHWAY	14	-0.781599	-1.62847	0.00885069	0.0689021	0.0550969	443	tags=57%, list=2%, signal=56%	Capn1/Rac1/Sptan1/Tln1/Capns2/Actn3/Actn2/Acta1	Smoke_5month_vs_control	MSigDB_C2_CP	v2022.1
	WP_TRYPTOPHAN_METABOLISM	WP_TRYPTOPHAN_METABOLISM	28	0.690699	1.61165	0.00887839	0.0689021	0.0550969	322	tags=11%, list=2%, signal=11%	Cyp1a1/Kynu/Tdo2	Smoke_5month_vs_control	MSigDB_C2_CP	v2022.1
	WP_PLATELETMEDIATED_INTERACTIONS_WITH_VASCULAR_AND_CIRCULATING_CELLS	WP_PLATELETMEDIATED_INTERACTIONS_WITH_VASCULAR_AND_CIRCULATING_CELLS	17	0.754882	1.60338	0.00881293	0.0689021	0.0550969	1375	tags=53%, list=7%, signal=49%	Ccl2/Pf4/Tlr2/Selp/Tlr7/Il1b/Vcam1/Tlr4/Selplg	Smoke_5month_vs_control	MSigDB_C2_CP	v2022.1
	REACTOME_RESOLUTION_OF_ABASIC_SITES_AP_SITES	REACTOME_RESOLUTION_OF_ABASIC_SITES_AP_SITES	35	0.65752	1.59015	0.00884463	0.0689021	0.0550969	5089	tags=80%, list=26%, signal=59%	Rfc5/Rfc3/Rfc4/Pole2/Pole/Mbd4/Lig1/Ung/Pold3/Pcna/Rfc2/Pold1/Rpa1/Rpa2/Smug1/Lig3/Neil1/Pole3/Fen1/Apex1/Parp1/Pold4/Pnkp/Parg/Mpg/Rpa3/Pold2/Parp2	Smoke_5month_vs_control	MSigDB_C2_CP	v2022.1
	WP_GENES_RELATED_TO_PRIMARY_CILIUM_DEVELOPMENT_BASED_ON_CRISPR	WP_GENES_RELATED_TO_PRIMARY_CILIUM_DEVELOPMENT_BASED_ON_CRISPR	89	0.526495	1.49709	0.00874595	0.0689021	0.0550969	4572	tags=57%, list=24%, signal=44%	Sass6/Bbs12/Bbs5/Wdr19/Traf3ip1/Cep76/Cep162/Tmem216/Cep192/Tctn2/Ift74/Arl6/Bbs9/Cep19/Cdk20/Tube1/Lztfl1/Rabl2/Tubd1/Katnb1/Bbs1/Ift46/Tmem17/Kif3b/Bbs7/Ift88/Ift57/Tmem107/Ttc26/Tctn1/Ift52/Ift81/Trappc11/Cep83/Bbs10/Tctn3/B9d1/4933427D14Rik/Efcab7/Mks1/Dync2h1/Kif3a/Tmem67/Iqce/Ift172/Txndc15/Cby1/Cep97/Cep44/Ttc30b/Ofd1	Smoke_5month_vs_control	MSigDB_C2_CP	v2022.1
	REACTOME_TRP_CHANNELS	REACTOME_TRP_CHANNELS	26	0.727633	1.66373	0.00897616	0.06941	0.0555031	2286	tags=35%, list=12%, signal=31%	Mcoln3/Trpv2/Ripk3/Mlkl/Mcoln2/Trpv6/Trpm6/Mcoln1/Ripk1	Smoke_5month_vs_control	MSigDB_C2_CP	v2022.1
	REACTOME_AMINE_LIGAND_BINDING_RECEPTORS	REACTOME_AMINE_LIGAND_BINDING_RECEPTORS	30	-0.664158	-1.61527	0.00901075	0.069459	0.0555422	2688	tags=27%, list=14%, signal=23%	Drd4/Adra1b/Chrm1/Htr2b/Htr2c/Adrb2/Adrb1/Adrb3	Smoke_5month_vs_control	MSigDB_C2_CP	v2022.1
	REACTOME_L1CAM_INTERACTIONS	REACTOME_L1CAM_INTERACTIONS	108	-0.475606	-1.44141	0.00906712	0.0696752	0.0557151	3323	tags=36%, list=17%, signal=30%	Msn/Dnm1/Rac1/Ank3/Itga2/Tuba1a/Sptan1/Mapk3/Scn4a/Itga5/Ap2a2/Rdx/Sptbn1/L1cam/Fgfr1/Nrp1/Sh3gl2/Dnm3/Scn5a/Scn4b/Rps6ka5/Itga9/Numb/Dpysl2/Tubb2a/Scn7a/Egfr/Tuba8/Ank2/Tubb2b/Itga2b/Scn3b/Itga1/Sptb/Cntn1/Gap43/Scn3a/Tubb1/Tubb4a	Smoke_5month_vs_control	MSigDB_C2_CP	v2022.1
	BIOCARTA_ACE2_PATHWAY	BIOCARTA_ACE2_PATHWAY	12	-0.811563	-1.62111	0.0091319	0.0699544	0.0559383	1294	tags=58%, list=7%, signal=54%	Col4a3/Col4a4/Col4a5/Ace/Agtr1a/Col4a6/Cma1	Smoke_5month_vs_control	MSigDB_C2_CP	v2022.1
	WP_SIGNAL_TRANSDUCTION_THROUGH_IL1R	WP_SIGNAL_TRANSDUCTION_THROUGH_IL1R	36	0.663246	1.61327	0.00925237	0.0706571	0.0565002	1334	tags=22%, list=7%, signal=21%	Il1rn/Il6/Tnf/Il1a/Il1r1/Myd88/Il1b/Irak2	Smoke_5month_vs_control	MSigDB_C2_CP	v2022.1
	WP_DNA_IRDAMAGE_AND_CELLULAR_RESPONSE_VIA_ATR	WP_DNA_IRDAMAGE_AND_CELLULAR_RESPONSE_VIA_ATR	78	0.547507	1.52506	0.00936826	0.0713206	0.0570308	5027	tags=51%, list=26%, signal=38%	Cdk1/Rad51/Clspn/Plk1/Ikbkg/Brca1/Mre11a/Chek2/Mdm2/Xrcc5/Brca2/Rad1/Pcna/Mlh1/Rpa1/Foxm1/Usp1/Ube2d3/Rfwd3/Rmi1/Fanca/Rpa2/Eef1e1/Mcph1/Smarcal1/Fen1/Palb2/Mcm2/Parp1/Rbbp8/E2f1/Atr/Trim28/Rad17/Tdp1/Upf1/Nbn/Top3a/Cdk2/Brcc3	Smoke_5month_vs_control	MSigDB_C2_CP	v2022.1
	WP_DEGRADATION_PATHWAY_OF_SPHINGOLIPIDS_INCLUDING_DISEASES	WP_DEGRADATION_PATHWAY_OF_SPHINGOLIPIDS_INCLUDING_DISEASES	14	0.789187	1.62482	0.00941402	0.0714477	0.0571325	1759	tags=64%, list=9%, signal=58%	Gla/Neu1/Psap/Hexa/Hexb/Lipa/Glb1/Npc1/Gm2a	Smoke_5month_vs_control	MSigDB_C2_CP	v2022.1
	REACTOME_TRANSFERRIN_ENDOCYTOSIS_AND_RECYCLING	REACTOME_TRANSFERRIN_ENDOCYTOSIS_AND_RECYCLING	29	0.695232	1.63275	0.00955219	0.0722394	0.0577655	2988	tags=66%, list=15%, signal=55%	Atp6v0d2/Tcirg1/Steap2/Atp6v1b2/Atp6v1c1/Atp6v0c/Atp6v0d1/Atp6v1d/Atp6v1g2/Atp6v0b/Atp6v1a/Tfrc/Mcoln1/Atp6v1h/Atp6v0e/Atp6v1e1/Atp6v1f/Atp6v1g1/Atp6v0a1	Smoke_5month_vs_control	MSigDB_C2_CP	v2022.1
	REACTOME_GLUCAGON_SIGNALING_IN_METABOLIC_REGULATION	REACTOME_GLUCAGON_SIGNALING_IN_METABOLIC_REGULATION	31	-0.652508	-1.59765	0.00957708	0.0722394	0.0577655	3389	tags=48%, list=17%, signal=40%	Gnb1/Prkar2b/Prkar2a/Prkar1a/Gnas/Gng2/Prkacb/Adcy4/Adcy5/Gng11/Gng4/Adcy1/Adcy9/Adcy2/Adcy8	Smoke_5month_vs_control	MSigDB_C2_CP	v2022.1
	REACTOME_PENTOSE_PHOSPHATE_PATHWAY	REACTOME_PENTOSE_PHOSPHATE_PATHWAY	14	0.786984	1.62029	0.00970592	0.0729873	0.0583636	2727	tags=57%, list=14%, signal=49%	Pgd/Dera/G6pdx/Taldo1/Rpe/Rpia/Pgm2/Rbks	Smoke_5month_vs_control	MSigDB_C2_CP	v2022.1
	WP_P53_TRANSCRIPTIONAL_GENE_NETWORK	WP_P53_TRANSCRIPTIONAL_GENE_NETWORK	83	0.533567	1.49498	0.00984226	0.073787	0.059003	2199	tags=34%, list=11%, signal=30%	Slc7a11/Ccl2/Aurka/Tnf/Adora2b/Slc2a1/Cdkn1a/Ncf2/Ddit4/E2f7/Zmat3/Serpine1/Bax/Fuca1/Traf4/Xrcc5/Gadd45a/Rprm/Fancc/Sat1/Irf5/Lif/Pcna/Ddb2/Mlst8/Pmaip1/Mlh1/Dram1	Smoke_5month_vs_control	MSigDB_C2_CP	v2022.1
	REACTOME_CELLULAR_RESPONSE_TO_HYPOXIA	REACTOME_CELLULAR_RESPONSE_TO_HYPOXIA	68	0.551136	1.49423	0.00990267	0.0740142	0.0591848	3875	tags=59%, list=20%, signal=47%	Psmd10/Psmd8/Vhl/Psme4/Psmb5/Psmd5/Psmd13/Psmd14/Psmc4/Psma3/Psma1/Psmb8/Psma5/Psmd9/Psma7/Psma4/Psmc6/Psmd11/Psmd12/Psma6/Psme1/Psmb6/Hif1a/Psmd2/Psmd6/Ube2d3/Psmf1/Psmd7/Psmb3/Psmd1/Psmb4/Psma2/Psmc2/Cul2/Psmb9/Ube2d2a/Psmc5/Psmc3/Psmd4/Psmb10	Smoke_5month_vs_control	MSigDB_C2_CP	v2022.1
	REACTOME_HYALURONAN_METABOLISM	REACTOME_HYALURONAN_METABOLISM	15	0.796309	1.66286	0.00993935	0.0740632	0.059224	793	tags=53%, list=4%, signal=51%	Gusb/Hmmr/Abcc5/Lyve1/Cd44/Has3/Hexa/Hexb	Smoke_5month_vs_control	MSigDB_C2_CP	v2022.1
	REACTOME_CYCLIN_A_B1_B2_ASSOCIATED_EVENTS_DURING_G2_M_TRANSITION	REACTOME_CYCLIN_A_B1_B2_ASSOCIATED_EVENTS_DURING_G2_M_TRANSITION	25	0.679734	1.55288	0.0100175	0.0744197	0.059509	546	tags=16%, list=3%, signal=16%	Ccna2/Cdk1/Ccnb2/Plk1	Smoke_5month_vs_control	MSigDB_C2_CP	v2022.1
	WP_STING_PATHWAY_IN_KAWASAKILIKE_DISEASE_AND_COVID19	WP_STING_PATHWAY_IN_KAWASAKILIKE_DISEASE_AND_COVID19	19	0.748974	1.62375	0.0101637	0.0750505	0.0600134	1000	tags=32%, list=5%, signal=30%	Fcgr2b/Nfkbie/Ikbke/Ikbkg/Rel/Il1b	Smoke_5month_vs_control	MSigDB_C2_CP	v2022.1
	REACTOME_DUAL_INCISION_IN_GG_NER	REACTOME_DUAL_INCISION_IN_GG_NER	39	0.642862	1.597	0.0101939	0.0750505	0.0600134	5089	tags=74%, list=26%, signal=55%	Rfc5/Rfc3/Rfc4/Pole2/Pole/Gtf2h2/Pold3/Pcna/Ddb2/Rfc2/Chd1l/Pold1/Rpa1/Rpa2/Gtf2h3/Polk/Pole3/Parp1/Cul4b/Ercc2/Pold4/Ercc3/Ercc4/Ddb1/Gtf2h1/Gtf2h5/Rpa3/Pold2/Parp2	Smoke_5month_vs_control	MSigDB_C2_CP	v2022.1
	KEGG_CYTOSOLIC_DNA_SENSING_PATHWAY	KEGG_CYTOSOLIC_DNA_SENSING_PATHWAY	44	0.627669	1.57653	0.0101631	0.0750505	0.0600134	2286	tags=34%, list=12%, signal=30%	Il6/Cxcl10/Ccl4/Zbp1/Ripk3/Ikbke/Pycard/Ikbkg/Casp1/Il1b/Aim2/Nfkbib/Polr3c/Ddx58/Ripk1	Smoke_5month_vs_control	MSigDB_C2_CP	v2022.1
	WP_DNA_MISMATCH_REPAIR	WP_DNA_MISMATCH_REPAIR	23	0.723982	1.62079	0.0102442	0.0751955	0.0601294	4150	tags=74%, list=21%, signal=58%	Rfc5/Rfc3/Rfc4/Pole2/Pole/Lig1/Pold3/Pcna/Rfc2/Mlh1/Msh6/Pold1/Rpa1/Rpa2/Pole3/Pms2/Pold4	Smoke_5month_vs_control	MSigDB_C2_CP	v2022.1
	REACTOME_TP53_REGULATES_TRANSCRIPTION_OF_GENES_INVOLVED_IN_G1_CELL_CYCLE_ARREST	REACTOME_TP53_REGULATES_TRANSCRIPTION_OF_GENES_INVOLVED_IN_G1_CELL_CYCLE_ARREST	14	0.784462	1.6151	0.0102897	0.0753048	0.0602168	1521	tags=43%, list=8%, signal=40%	Ccna2/Cdkn1a/Zfp385a/E2f7/Ccne2/E2f8	Smoke_5month_vs_control	MSigDB_C2_CP	v2022.1
	REACTOME_COMMON_PATHWAY_OF_FIBRIN_CLOT_FORMATION	REACTOME_COMMON_PATHWAY_OF_FIBRIN_CLOT_FORMATION	21	0.737179	1.63429	0.010481	0.0764768	0.061154	826	tags=29%, list=4%, signal=27%	Cd177/Fgg/F10/Pf4/Serpind1/Serpine2	Smoke_5month_vs_control	MSigDB_C2_CP	v2022.1
	REACTOME_PRE_NOTCH_PROCESSING_IN_GOLGI	REACTOME_PRE_NOTCH_PROCESSING_IN_GOLGI	18	-0.74493	-1.65461	0.0106011	0.0769066	0.0614976	1884	tags=50%, list=10%, signal=45%	St3gal6/Notch1/Mfng/Notch3/Atp2a2/Lfng/Atp2a3/Notch4/Atp2a1	Smoke_5month_vs_control	MSigDB_C2_CP	v2022.1
	REACTOME_POLYMERASE_SWITCHING_ON_THE_C_STRAND_OF_THE_TELOMERE	REACTOME_POLYMERASE_SWITCHING_ON_THE_C_STRAND_OF_THE_TELOMERE	25	0.677249	1.5472	0.0106024	0.0769066	0.0614976	3014	tags=52%, list=16%, signal=44%	Rfc5/Rfc3/Rfc4/Prim2/Dscc1/Pold3/Prim1/Pcna/Rfc2/Chtf18/Pold1/Chtf8/Terf1	Smoke_5month_vs_control	MSigDB_C2_CP	v2022.1
	WP_METAPATHWAY_BIOTRANSFORMATION_PHASE_I_AND_II	WP_METAPATHWAY_BIOTRANSFORMATION_PHASE_I_AND_II	140	0.469966	1.42517	0.0107888	0.0778269	0.0622335	2848	tags=21%, list=15%, signal=18%	Cyp1a1/Cyp1b1/Akr1b8/Gpx2/Cyp7b1/Gsr/Cyp4f39/Mgst2/Gsta3/Gss/Cyp4f18/Gstp1/Hs3st3b1/Kcnab2/Hnmt/Naa40/Gsto1/Cyp4v3/Cyp51/Cyp2s1/Hs6st1/Naa50/Hs3st6/Tpmt/Mgst1/Gal3st1/Akr1a1/Cyp3a13/Gstm4	Smoke_5month_vs_control	MSigDB_C2_CP	v2022.1
	REACTOME_RHO_GTPASE_EFFECTORS	REACTOME_RHO_GTPASE_EFFECTORS	253	0.423396	1.36288	0.0107926	0.0778269	0.0622335	2169	tags=19%, list=11%, signal=17%	Noxo1/Cdca8/Birc5/Spc25/Spdl1/Zwilch/Ncf4/Aurkb/Spc24/Cenpe/Cenpi/Cenpk/Ercc6l/Bub1/Kif2c/Cenpf/Cyba/Mad2l1/Ncf1/Btk/Incenp/Nckap1l/Plk1/Cybb/Ncf2/Cenpl/Wipf3/Cdc20/Bub1b/Was/Klc4/Prc1/Cyfip2/Zwint/Grb2/Cenpq/Kntc1/Pak1/Rhod/Cenpa/Cenph/Ska1/Prkcd/Cenpo/Mapk1/B9d2/Arpc5/Arpc4/Rac2	Smoke_5month_vs_control	MSigDB_C2_CP	v2022.1
	WP_PYRIMIDINE_METABOLISM	WP_PYRIMIDINE_METABOLISM	74	0.537471	1.48121	0.0110876	0.0797205	0.0637477	4150	tags=51%, list=21%, signal=41%	Tk1/Rrm2/Enpp1/Entpd3/Ctps/Umps/Pole2/Pole/Cda/Prim2/Rrm1/Nme7/Pold3/Prim1/Entpd1/Dctpp1/Polr3c/Cmpk1/Dut/Ctps2/Pold1/Nme1/Polr1e/Pnpt1/Nt5m/Nt5c/Polr1b/Polr2g/Polr1a/Polr3b/Pole3/Polr1c/Dck/Nme6/Polr2e/Polr2b/Polr2h/Pold4	Smoke_5month_vs_control	MSigDB_C2_CP	v2022.1
	WP_REGULATION_OF_SISTER_CHROMATID_SEPARATION_AT_THE_METAPHASEANAPHASE_TRANSITION	WP_REGULATION_OF_SISTER_CHROMATID_SEPARATION_AT_THE_METAPHASEANAPHASE_TRANSITION	15	0.78813	1.64578	0.0112452	0.0801508	0.0640918	796	tags=47%, list=4%, signal=45%	Cenpe/Bub1/Mad2l1/Espl1/Pttg1/Cdc20/Bub1b	Smoke_5month_vs_control	MSigDB_C2_CP	v2022.1
	REACTOME_GLYCOSPHINGOLIPID_METABOLISM	REACTOME_GLYCOSPHINGOLIPID_METABOLISM	37	0.646232	1.5796	0.0112212	0.0801508	0.0640918	2444	tags=49%, list=13%, signal=43%	Gla/Galc/Neu1/Ctsa/Psap/Arsj/Cerk/Hexa/Arsg/Hexb/Gba/Glb1/B4galnt1/Glb1l/Gm2a/Smpd2/Asah1/Smpd1	Smoke_5month_vs_control	MSigDB_C2_CP	v2022.1
	WP_MYOMETRIAL_RELAXATION_AND_CONTRACTION_PATHWAYS	WP_MYOMETRIAL_RELAXATION_AND_CONTRACTION_PATHWAYS	149	-0.44939	-1.42081	0.0112007	0.0801508	0.0640918	3088	tags=40%, list=16%, signal=34%	Prkar2b/Gabpa/Prkar2a/Gnaq/Sp1/Rgs11/Ywhaq/Rgs9/Prkar1a/Cald1/Itpr2/Gnas/Pde4d/Gng2/Plcd1/Rgs4/Plcg1/Jun/Igfbp4/Cnn2/Corin/Prkch/Pkia/Prkacb/Gabpb1/Prkd1/Rgs2/Ryr3/Adcy4/Camk2a/Prkcq/Adcy5/Rgs5/Gng11/Prkca/Pkig/Ets2/Ramp2/Acta2/Gng4/Adcy1/Fos/Atp2a2/Prkce/Atp2a3/Adcy9/Actc1/Rgs18/Adcy2/Atf5/Igfbp6/Ryr2/Igfbp3/Myl4/Ryr1/Cnn1/Pde4b/Adcy8/Acta1	Smoke_5month_vs_control	MSigDB_C2_CP	v2022.1
	REACTOME_METABOLISM_OF_NUCLEOTIDES	REACTOME_METABOLISM_OF_NUCLEOTIDES	88	0.521377	1.48061	0.0113189	0.0804097	0.0642989	3123	tags=42%, list=16%, signal=35%	Tk1/Txnrd1/Rrm2/Gsr/Entpd5/Entpd3/Ctps/Gda/Ak8/Umps/Cda/Aprt/Rrm1/Glrx/Itpa/Ak7/Nudt1/Nt5c2/Gmps/Nt5e/Entpd1/Dctpp1/Cmpk1/Gmpr2/Dut/Ctps2/Adprm/Txn1/Entpd7/Ak2/Nme1/Dnph1/Nudt9/Nt5m/Nt5c/Adsl/Hprt	Smoke_5month_vs_control	MSigDB_C2_CP	v2022.1
	PID_P73PATHWAY	PID_P73PATHWAY	74	0.537065	1.4801	0.011347	0.0804097	0.0642989	1754	tags=23%, list=9%, signal=21%	Gdf15/Ccna2/Cdk1/Afp/Rad51/Bub1/Cdkn1a/Plk1/Serpina1b/Serpine1/Bax/Myc/Mdm2/Ccne2/Plk3/Aen/Brca2	Smoke_5month_vs_control	MSigDB_C2_CP	v2022.1
	WP_GLUTATHIONE_METABOLISM	WP_GLUTATHIONE_METABOLISM	17	0.746273	1.58509	0.0115806	0.0813618	0.0650602	736	tags=41%, list=4%, signal=40%	Gpx2/Ggt1/Gclc/Gsr/Gclm/G6pdx/Gss	Smoke_5month_vs_control	MSigDB_C2_CP	v2022.1
	KEGG_ALPHA_LINOLENIC_ACID_METABOLISM	KEGG_ALPHA_LINOLENIC_ACID_METABOLISM	17	0.746116	1.58476	0.0115806	0.0813618	0.0650602	2362	tags=41%, list=12%, signal=36%	Pla2g2d/Acox3/Pla2g4a/Pla2g6/Pla2g12a/Pla2g1b/Acox1	Smoke_5month_vs_control	MSigDB_C2_CP	v2022.1
	WP_ALLOGRAFT_REJECTION	WP_ALLOGRAFT_REJECTION	71	0.558585	1.52954	0.0115481	0.0813618	0.0650602	1864	tags=34%, list=10%, signal=31%	Cxcl9/Cd86/Cxcl13/C1qb/C1qc/C1qa/H2-Eb1/Il12b/Tnf/Il1a/H2-Oa/H2-DMa/C3/Casp3/H2-Q2/Cd55/Il1b/H2-Ab1/Stat1/H2-Q10/Ctla4/H2-Aa/Cd80/Pecr	Smoke_5month_vs_control	MSigDB_C2_CP	v2022.1
	BIOCARTA_COMP_PATHWAY	BIOCARTA_COMP_PATHWAY	15	0.784359	1.6379	0.0116805	0.081791	0.0654034	927	tags=40%, list=5%, signal=38%	Cfb/C1qb/C1qc/C1qa/C3/C1s1	Smoke_5month_vs_control	MSigDB_C2_CP	v2022.1
	REACTOME_LONG_TERM_POTENTIATION	REACTOME_LONG_TERM_POTENTIATION	21	-0.714553	-1.61342	0.0117082	0.081791	0.0654034	1358	tags=24%, list=7%, signal=22%	Nrgn/Camk2a/Grin2c/Gria1/Actn2	Smoke_5month_vs_control	MSigDB_C2_CP	v2022.1
	REACTOME_OPIOID_SIGNALLING	REACTOME_OPIOID_SIGNALLING	84	-0.499069	-1.45688	0.0117578	0.0819046	0.0654943	3389	tags=36%, list=17%, signal=30%	Gnb1/Itpr3/Gnai2/Prkar2b/Prkar2a/Gnaq/Prkar1a/Itpr2/Pde4d/Gng2/Gna11/Gnal/Camkk1/Plcb4/Nbea/Prkacb/Adcy4/Camk2a/Adcy5/Gng11/Prkca/Ppp1r1b/Gng4/Adcy1/Pde4a/Adcy9/Adcy2/Pde4b/Adcy8/Plcb1	Smoke_5month_vs_control	MSigDB_C2_CP	v2022.1
	WP_TCELL_RECEPTOR_SIGNALING_PATHWAY	WP_TCELL_RECEPTOR_SIGNALING_PATHWAY	90	0.527243	1.49767	0.0118713	0.0824617	0.0659397	1324	tags=22%, list=7%, signal=21%	Tnfrsf9/Il6/Malt1/Ccr5/Vav1/Nfatc2/Icos/Lcp2/Ikbkg/Cd83/Rel/Il1a/Was/Map3k8/Il1b/Gab2/Grb2/Fyb/Irf4/Pak1	Smoke_5month_vs_control	MSigDB_C2_CP	v2022.1
	REACTOME_SIGNALING_BY_NTRKS	REACTOME_SIGNALING_BY_NTRKS	133	-0.450038	-1.41056	0.0120361	0.0833715	0.0666672	3265	tags=31%, list=17%, signal=26%	F3/Dnm1/Rac1/Mef2a/Kidins220/Pik3ca/Elk1/Mapk3/Ptprs/Srf/Ap2a2/Dusp4/Pik3r1/Plcg1/Sh3gl2/Mapk12/Dusp6/Dnm3/Id3/Mef2d/Rps6ka5/Id1/Ntf3/Fosb/Trib1/Mef2c/Id4/Dusp7/Dusp3/Rapgef1/Fyn/Jund/Fos/Bdnf/Pcsk5/Pcsk6/Irs1/Ntrk3/Egr1/Irs2/Ntrk2	Smoke_5month_vs_control	MSigDB_C2_CP	v2022.1
	REACTOME_DISEASES_OF_DNA_REPAIR	REACTOME_DISEASES_OF_DNA_REPAIR	50	0.616885	1.58654	0.0121128	0.0836666	0.0669032	5125	tags=62%, list=26%, signal=46%	Rad51/Brca1/Rfc5/Mre11a/Rad51b/Rfc3/Dna2/Rfc4/Neil3/Brca2/Rad1/Rfc2/Mlh1/Msh6/Rpa1/Rmi1/Rpa2/Kat5/Xrcc2/Neil1/Rad51c/Palb2/Pms2/Rbbp8/Atr/Rad17/Rhno1/Nbn/Top3a/Rpa3/Msh3	Smoke_5month_vs_control	MSigDB_C2_CP	v2022.1
	REACTOME_TRANSCRIPTIONAL_REGULATION_OF_TESTIS_DIFFERENTIATION	REACTOME_TRANSCRIPTIONAL_REGULATION_OF_TESTIS_DIFFERENTIATION	13	-0.787902	-1.61898	0.0121544	0.0837188	0.0669449	1641	tags=46%, list=8%, signal=42%	Fgf9/Sox9/Wnt4/Dhh/Wt1/Zfpm2	Smoke_5month_vs_control	MSigDB_C2_CP	v2022.1
	BIOCARTA_SET_PATHWAY	BIOCARTA_SET_PATHWAY	10	-0.837072	-1.61459	0.012406	0.0852134	0.0681401	138	tags=40%, list=1%, signal=40%	Anp32a/Gzmb/Gzma/Prf1	Smoke_5month_vs_control	MSigDB_C2_CP	v2022.1
	REACTOME_P2Y_RECEPTORS	REACTOME_P2Y_RECEPTORS	10	0.850698	1.62313	0.0125494	0.0859584	0.0687358	745	tags=40%, list=4%, signal=38%	P2ry13/P2ry12/P2ry6/Lpar6	Smoke_5month_vs_control	MSigDB_C2_CP	v2022.1
	REACTOME_PURINE_CATABOLISM	REACTOME_PURINE_CATABOLISM	15	0.781796	1.63255	0.0126962	0.0867222	0.0693465	3500	tags=67%, list=18%, signal=55%	Gda/Itpa/Nudt1/Nt5c2/Nt5e/Adprm/Dnph1/Nudt9/Nt5c/Xdh	Smoke_5month_vs_control	MSigDB_C2_CP	v2022.1
	PID_E2F_PATHWAY	PID_E2F_PATHWAY	69	0.553602	1.50262	0.0128269	0.0873723	0.0698664	4557	tags=45%, list=24%, signal=34%	Ccna2/Cdk1/Tk1/Rrm2/Cdkn1a/Brca1/Cdc6/E2f7/Mcm3/Serpine1/Rrm1/Myc/Ccne2/Cdkn2a/Prmt5/E2f2/Apaf1/Ranbp1/Mcl1/Rbl1/Tfdp1/Ces1d/Rbbp8/Casp7/E2f1/Trim28/Uxt/Tfe3/Trp73/Dhfr/Trrap	Smoke_5month_vs_control	MSigDB_C2_CP	v2022.1
	REACTOME_CREATION_OF_C4_AND_C2_ACTIVATORS	REACTOME_CREATION_OF_C4_AND_C2_ACTIVATORS	16	0.774152	1.62432	0.0129486	0.0879576	0.0703345	927	tags=31%, list=5%, signal=30%	C1qb/C1qc/C1qa/Igkv8-30/C1s1	Smoke_5month_vs_control	MSigDB_C2_CP	v2022.1
	REACTOME_FCERI_MEDIATED_CA_2_MOBILIZATION	REACTOME_FCERI_MEDIATED_CA_2_MOBILIZATION	33	0.641229	1.53761	0.0131974	0.0891548	0.0712918	2206	tags=36%, list=11%, signal=32%	Igkv8-30/Vav1/Fcer1g/Nfatc2/Btk/Lcp2/Syk/Tec/Grb2/Ahcyl1/Vav2/Plcg2	Smoke_5month_vs_control	MSigDB_C2_CP	v2022.1
	REACTOME_NUCLEOTIDE_EXCISION_REPAIR	REACTOME_NUCLEOTIDE_EXCISION_REPAIR	104	0.49555	1.43295	0.0131854	0.0891548	0.0712918	5350	tags=59%, list=28%, signal=43%	Rfc5/Rfc3/Rfc4/Pole2/Pole/Lig1/Ercc6/Gtf2h2/Pold3/Pcna/Cops5/Isy1/Ddb2/Rfc2/Chd1l/Ube2i/Pold1/Rpa1/Mnat1/Gps1/Sumo1/Polr2g/Rpa2/Sumo3/Ruvbl1/Ccnh/Cops2/Lig3/Gtf2h3/Polk/Cdk7/Pole3/Rnf111/Parp1/Polr2e/Polr2b/Cul4b/Ercc2/Polr2h/Pold4/Cops3/Cops6/Ino80c/Ercc3/Ercc4/Ddb1/Usp45/Gtf2h1/Ercc8/Gtf2h5/Polr2j/Zfp830/Ino80b/Rpa3/Pold2/Polr2f/Parp2/Prpf19/Actr5/Actl6a/Pole4	Smoke_5month_vs_control	MSigDB_C2_CP	v2022.1
	WP_HIPPOMERLIN_SIGNALING_DYSREGULATION	WP_HIPPOMERLIN_SIGNALING_DYSREGULATION	110	-0.466003	-1.41773	0.0132736	0.089424	0.071507	3088	tags=42%, list=16%, signal=35%	Prkar2b/Lats2/Prkar2a/Itga2/Gon4l/Tead3/Nf2/Itgal/Cdh22/Itga5/Prkar1a/Pdgfrb/Epha2/Itgb6/Amot/Pak4/Fgfr1/Tead4/Itga3/Pak3/Plcb4/Itga9/Prkacb/Vgll4/Tead2/Fgfr3/Igf1r/Kdr/Egfr/Cdh19/Cdh16/Tead1/Itga2b/Itga4/Flt4/Tek/Cdh11/Itga1/Itga8/Flt1/Ppp1r14a/Cdh5/Fgfr4/Cdh2/Ntrk2/Cdh13	Smoke_5month_vs_control	MSigDB_C2_CP	v2022.1
	REACTOME_SIGNALING_BY_BMP	REACTOME_SIGNALING_BY_BMP	28	-0.668541	-1.60953	0.0134701	0.0905001	0.0723675	3168	tags=46%, list=16%, signal=39%	Acvr2a/Ski/Smad4/Acvrl1/Bmpr1b/Bmpr2/Smurf2/Amhr2/Acvr2b/Smad6/Smad7/Grem2/Chrdl1	Smoke_5month_vs_control	MSigDB_C2_CP	v2022.1
	REACTOME_REGULATION_OF_INSULIN_SECRETION	REACTOME_REGULATION_OF_INSULIN_SECRETION	75	-0.518091	-1.50514	0.0135416	0.0907323	0.0725532	3511	tags=43%, list=18%, signal=35%	Kcns3/Gnb1/Itpr3/Cacna1e/Gnai2/Cacna1d/Prkar2b/Prkar2a/Gnaq/Prkar1a/Itpr2/Gnas/Gng2/Cacna1c/Gna11/Kcnb1/Prkacb/Akap5/Cd36/Cacnb2/Adcy5/Cacna2d2/Gng11/Prkca/Vamp2/Rapgef3/Gng4/Stxbp1/Glp1r/Rapgef4/Adcy8/Plcb1	Smoke_5month_vs_control	MSigDB_C2_CP	v2022.1
	BIOCARTA_STEM_PATHWAY	BIOCARTA_STEM_PATHWAY	13	0.808501	1.63764	0.0136734	0.091119	0.0728625	946	tags=31%, list=5%, signal=29%	Il6/Csf2/Csf1/Il7	Smoke_5month_vs_control	MSigDB_C2_CP	v2022.1
	REACTOME_SYNTHESIS_OF_SUBSTRATES_IN_N_GLYCAN_BIOSYTHESIS	REACTOME_SYNTHESIS_OF_SUBSTRATES_IN_N_GLYCAN_BIOSYTHESIS	60	0.553772	1.46975	0.0136376	0.091119	0.0728625	3978	tags=52%, list=21%, signal=41%	Neu1/Mvd/Ctsa/St6galnac5/Renbp/Dolpp1/Npl/Nus1/Glb1/Amdhd2/Pgm3/Srd5a3/Nans/Gmppb/Nagk/Fuom/St6gal1/Alg5/Cmas/Mpi/Gfpt1/Gmppa/St3gal4/Gnpnat1/Slc17a5/Pmm1/Dpm1/Pmm2/St8sia4/St8sia2/Slc35a1	Smoke_5month_vs_control	MSigDB_C2_CP	v2022.1
	WP_DEVELOPMENT_OF_URETERIC_COLLECTION_SYSTEM	WP_DEVELOPMENT_OF_URETERIC_COLLECTION_SYSTEM	58	-0.547924	-1.49625	0.0139461	0.0926849	0.0741146	4395	tags=53%, list=23%, signal=41%	Bmp4/Gdnf/Foxc1/Robo2/Bmpr1a/Itgb1/Bmp5/Gli3/Ccnd1/Robo1/Frem1/Pbx1/Slit2/Bmp7/Tgfb2/Crim1/Mycn/Bmpr2/Ilk/Bmper/Spry1/Rara/Rarb/Grip1/Smo/Rarg/Fat4/Wt1/Gpc3/Itga8/Gfra1	Smoke_5month_vs_control	MSigDB_C2_CP	v2022.1
	REACTOME_RUNX1_REGULATES_TRANSCRIPTION_OF_GENES_INVOLVED_IN_DIFFERENTIATION_OF_HSCS	REACTOME_RUNX1_REGULATES_TRANSCRIPTION_OF_GENES_INVOLVED_IN_DIFFERENTIATION_OF_HSCS	68	0.539984	1.464	0.0140258	0.0929636	0.0743374	3875	tags=60%, list=20%, signal=48%	Spi1/Psmd10/Psmd8/Psme4/Psmb5/Psmd5/Psmd13/Psmd14/Psmc4/Psma3/Psma1/Myb/Psmb8/Psma5/Psmd9/Psma7/Psma4/Psmc6/Psmd11/Psmd12/Psma6/Psme1/Psmb6/Mnat1/Psmd2/Psmd6/Psmf1/Psmd7/Psmb3/Psmd1/Psmb4/Psma2/Ccnh/Psmc2/Psmb9/Psmc5/Cbfb/Cdk7/Psmc3/Psmd4/Psmb10	Smoke_5month_vs_control	MSigDB_C2_CP	v2022.1
	WP_OSTEOCLAST_SIGNALING	WP_OSTEOCLAST_SIGNALING	15	0.777239	1.62303	0.0142923	0.0944751	0.0755461	293	tags=27%, list=2%, signal=26%	Ctsk/Spp1/Acp5/Gpr68	Smoke_5month_vs_control	MSigDB_C2_CP	v2022.1
	KEGG_NUCLEOTIDE_EXCISION_REPAIR	KEGG_NUCLEOTIDE_EXCISION_REPAIR	43	0.615979	1.54337	0.0143747	0.0945119	0.0755755	5008	tags=72%, list=26%, signal=54%	Rfc5/Rfc3/Rfc4/Pole2/Pole/Lig1/Ercc6/Gtf2h2/Pold3/Pcna/Ddb2/Rfc2/Pold1/Rpa1/Mnat1/Rpa2/Ccnh/Gtf2h3/Cdk7/Pole3/Cul4b/Ercc2/Pold4/Ercc3/Ercc4/Ddb1/Gtf2h1/Ercc8/Gtf2h5/Rpa3/Pold2	Smoke_5month_vs_control	MSigDB_C2_CP	v2022.1
	WP_NUCLEOTIDE_EXCISION_REPAIR	WP_NUCLEOTIDE_EXCISION_REPAIR	43	0.615979	1.54337	0.0143747	0.0945119	0.0755755	5008	tags=72%, list=26%, signal=54%	Rfc5/Rfc3/Rfc4/Pole2/Pole/Lig1/Ercc6/Gtf2h2/Pold3/Pcna/Ddb2/Rfc2/Pold1/Rpa1/Mnat1/Rpa2/Ccnh/Gtf2h3/Cdk7/Pole3/Cul4b/Ercc2/Pold4/Ercc3/Ercc4/Ddb1/Gtf2h1/Ercc8/Gtf2h5/Rpa3/Pold2	Smoke_5month_vs_control	MSigDB_C2_CP	v2022.1
	WP_2Q13_COPY_NUMBER_VARIATION_SYNDROME	WP_2Q13_COPY_NUMBER_VARIATION_SYNDROME	50	0.608133	1.56403	0.0145528	0.0954278	0.0763079	1384	tags=30%, list=7%, signal=28%	Il1rn/Cxcl13/Il6/Csf2/Lgals3/Il1rl2/Socs3/Il1a/Zc3h8/Il1r1/Csf1/Il1b/Stat1/Grb2/Psd4	Smoke_5month_vs_control	MSigDB_C2_CP	v2022.1
	WP_VITAMIN_K_METABOLISM_AND_ACTIVATION_OF_DEPENDENT_PROTEINS	WP_VITAMIN_K_METABOLISM_AND_ACTIVATION_OF_DEPENDENT_PROTEINS	12	0.826788	1.65177	0.0146136	0.0955423	0.0763995	1582	tags=50%, list=8%, signal=46%	Nqo1/F10/Proz/F7/Vkorc1l1/Aifm2	Smoke_5month_vs_control	MSigDB_C2_CP	v2022.1
	REACTOME_NUCLEAR_PORE_COMPLEX_NPC_DISASSEMBLY	REACTOME_NUCLEAR_PORE_COMPLEX_NPC_DISASSEMBLY	35	0.638336	1.54375	0.014648	0.0955423	0.0763995	3821	tags=40%, list=20%, signal=32%	Cdk1/Ccnb2/Nek6/Ndc1/Nup93/Aaas/Nup35/Nup62/Nup88/Rae1/Nup188/Nup205/Nup160/Nup37	Smoke_5month_vs_control	MSigDB_C2_CP	v2022.1
	REACTOME_POLYMERASE_SWITCHING	REACTOME_POLYMERASE_SWITCHING	14	0.771142	1.58767	0.0148142	0.0963708	0.077062	2193	tags=64%, list=11%, signal=57%	Rfc5/Rfc3/Rfc4/Prim2/Pold3/Prim1/Pcna/Rfc2/Pold1	Smoke_5month_vs_control	MSigDB_C2_CP	v2022.1
	REACTOME_DEGRADATION_OF_THE_EXTRACELLULAR_MATRIX	REACTOME_DEGRADATION_OF_THE_EXTRACELLULAR_MATRIX	144	0.453883	1.38193	0.0148845	0.0965725	0.0772233	860	tags=13%, list=4%, signal=13%	Mmp12/Ctsk/Mmp8/Timp1/Adam8/Mmp13/Spp1/Ctss/Mmp19/Ctsd/Mmp14/Capn15/Ctsl/Adamts4/Ctsb/Mmp2/Cd44/Casp3/Mmp3	Smoke_5month_vs_control	MSigDB_C2_CP	v2022.1
	REACTOME_AMINO_ACIDS_REGULATE_MTORC1	REACTOME_AMINO_ACIDS_REGULATE_MTORC1	49	0.601194	1.54027	0.0149335	0.0966352	0.0772734	3287	tags=53%, list=17%, signal=44%	Atp6v0d2/Tcirg1/Fnip2/Atp6v1b2/Atp6v1c1/Nprl3/Atp6v0c/Atp6v0d1/Atp6v1d/Atp6v1g2/Atp6v0b/Rragc/Atp6v1a/Mlst8/Atp6v1h/Slc38a9/Wdr24/Atp6v0e/Lamtor3/Atp6v1e1/Atp6v1f/Lamtor1/Atp6v1g1/Rragd/Fnip1/Lamtor2	Smoke_5month_vs_control	MSigDB_C2_CP	v2022.1
	REACTOME_CELL_EXTRACELLULAR_MATRIX_INTERACTIONS	REACTOME_CELL_EXTRACELLULAR_MATRIX_INTERACTIONS	18	-0.725753	-1.61202	0.0153295	0.0984212	0.0787016	3144	tags=56%, list=16%, signal=47%	Flna/Rsu1/Ilk/Lims1/Parva/Fermt2/Fblim1/Lims2/Parvb/Flnc	Smoke_5month_vs_control	MSigDB_C2_CP	v2022.1
	PID_ATR_PATHWAY	PID_ATR_PATHWAY	39	0.624844	1.55224	0.0152634	0.0984212	0.0787016	1931	tags=31%, list=10%, signal=28%	Ccna2/Rad51/Clspn/Plk1/Rfc5/Rfc3/Cdc6/Rfc4/Mdm2/Brca2/Rad1/Rfc2	Smoke_5month_vs_control	MSigDB_C2_CP	v2022.1
	WP_COMPLEMENT_SYSTEM_IN_NEURONAL_DEVELOPMENT_AND_PLASTICITY	WP_COMPLEMENT_SYSTEM_IN_NEURONAL_DEVELOPMENT_AND_PLASTICITY	92	0.513411	1.46737	0.0153213	0.0984212	0.0787016	2329	tags=28%, list=12%, signal=25%	C3ar1/Cfb/C1qb/C1qc/C1qa/Itgam/Itgax/Cfp/Cfi/Itgb2/C3/Casp3/Cx3cr1/Cd55/C1s1/Bax/Cap1/Clu/Axl/C5ar1/Plscr1/Bid/Llgl2/Atp10a/Atp8b1/Casp8	Smoke_5month_vs_control	MSigDB_C2_CP	v2022.1
	REACTOME_TRANSCRIPTIONAL_REGULATION_BY_RUNX2	REACTOME_TRANSCRIPTIONAL_REGULATION_BY_RUNX2	114	0.490664	1.44441	0.0155082	0.0993088	0.0794113	3875	tags=44%, list=20%, signal=35%	Mmp13/Cdk1/Lgals3/Cdkn1a/Hdac6/Gli2/Psmd10/Psmd8/Skp2/Rbm14/Bax/Stat1/Psme4/Psmb5/Psmd5/Psmd13/Psmd14/Psmc4/Psma3/Psma1/Psmb8/Psma5/Ppargc1b/Psmd9/Psma7/Mapk1/Psma4/Psmc6/Psmd11/Psmd12/Psma6/Psme1/Psmb6/Psmd2/Psmd6/Psmf1/Psmd7/Psmb3/Src/Psmd1/Psmb4/Psma2/Psmc2/Psmb9/Psmc5/Cbfb/Hdac3/Psmc3/Psmd4/Psmb10	Smoke_5month_vs_control	MSigDB_C2_CP	v2022.1
	REACTOME_ECM_PROTEOGLYCANS	REACTOME_ECM_PROTEOGLYCANS	74	-0.513141	-1.47945	0.0155655	0.0994169	0.0794978	3784	tags=57%, list=20%, signal=46%	Matn1/Col4a2/Col1a1/Lamc1/Col2a1/Bgn/Lama4/Col4a1/Col1a2/Itga2/Col6a3/Ptprs/Lama2/Lamb2/Tgfb2/App/Acan/Itgb6/Sparc/Fn1/Col6a2/Lama3/Agrn/Itga9/Col5a1/Lum/Col4a3/Comp/Col4a4/Itga2b/Col4a5/Fmod/Col5a3/Aspn/Tnxb/Dcn/Vtn/Itga8/Hspg2/Col4a6/Tnn/Bcan	Smoke_5month_vs_control	MSigDB_C2_CP	v2022.1
	REACTOME_METAL_ION_SLC_TRANSPORTERS	REACTOME_METAL_ION_SLC_TRANSPORTERS	26	0.706955	1.61645	0.0159876	0.0994425	0.0795182	2523	tags=42%, list=13%, signal=37%	Slc39a2/Slc11a1/Slc39a4/Slc40a1/Slc41a2/Cp/Slc11a2/Slc39a14/Slc30a7/Slc39a1/Slc31a1	Smoke_5month_vs_control	MSigDB_C2_CP	v2022.1
	WP_TRYPTOPHAN_CATABOLISM_LEADING_TO_NAD_PRODUCTION	WP_TRYPTOPHAN_CATABOLISM_LEADING_TO_NAD_PRODUCTION	15	0.771198	1.61042	0.0158941	0.0994425	0.0795182	1900	tags=27%, list=10%, signal=24%	Kynu/Tdo2/Nmrk1/Nadsyn1	Smoke_5month_vs_control	MSigDB_C2_CP	v2022.1
	BIOCARTA_CARDIACEGF_PATHWAY	BIOCARTA_CARDIACEGF_PATHWAY	18	-0.722375	-1.60451	0.0160952	0.0994425	0.0795182	2798	tags=61%, list=14%, signal=52%	Rela/Edn1/Adam12/Plcg1/Jun/Ednra/Egfr/Prkca/Fos/Egf/Ednrb	Smoke_5month_vs_control	MSigDB_C2_CP	v2022.1
	WP_PURINERGIC_SIGNALING	WP_PURINERGIC_SIGNALING	29	0.678545	1.59357	0.0157857	0.0994425	0.0795182	1692	tags=34%, list=9%, signal=32%	P2ry13/P2ry12/P2rx5/Adora2b/P2ry6/Adora1/Lpar6/Panx1/P2rx4/P2rx7	Smoke_5month_vs_control	MSigDB_C2_CP	v2022.1
	PID_IL1_PATHWAY	PID_IL1_PATHWAY	32	0.653857	1.55934	0.0157703	0.0994425	0.0795182	1000	tags=25%, list=5%, signal=24%	Il1rn/Il1r2/Ikbkg/Casp1/Il1a/Il1r1/Myd88/Il1b	Smoke_5month_vs_control	MSigDB_C2_CP	v2022.1
	WP_HEPATITIS_C_AND_HEPATOCELLULAR_CARCINOMA	WP_HEPATITIS_C_AND_HEPATOCELLULAR_CARCINOMA	47	0.602657	1.53511	0.0159305	0.0994425	0.0795182	1251	tags=30%, list=6%, signal=28%	Il6/Birc5/Uchl1/Rrm2/Ptgs2/Cdkn1a/Birc3/Brca1/Cd44/Myof/Casp3/Tgfbr1/Myc/Grb2	Smoke_5month_vs_control	MSigDB_C2_CP	v2022.1
	WP_PROXIMAL_TUBULE_TRANSPORT	WP_PROXIMAL_TUBULE_TRANSPORT	53	0.586278	1.52	0.016068	0.0994425	0.0795182	2935	tags=38%, list=15%, signal=32%	Atp6v0d2/Slc6a20a/Slc7a8/Slc5a1/Slc2a1/Slc7a7/Atp6v1c1/Slc13a3/Atp6v0c/Atp6v1d/Abcc4/Atp6v0b/Atp6v1a/Slc16a10/Atp6v1h/Atp6v0e/Slc3a2/Atp6v1e1/Atp6v1f/Atp6v1g1	Smoke_5month_vs_control	MSigDB_C2_CP	v2022.1
	WP_VITAMIN_A_AND_CAROTENOID_METABOLISM	WP_VITAMIN_A_AND_CAROTENOID_METABOLISM	40	-0.597203	-1.51239	0.0159624	0.0994425	0.0795182	1866	tags=35%, list=10%, signal=32%	Sult1a1/Rara/Rarb/Cd36/Rarg/Rdh12/Sult2b1/Sdr16c5/Rbp1/Lrat/Rbp7/Aldh1a2/Crabp2/Cyp26b1	Smoke_5month_vs_control	MSigDB_C2_CP	v2022.1
	WP_CARDIAC_PROGENITOR_DIFFERENTIATION	WP_CARDIAC_PROGENITOR_DIFFERENTIATION	53	-0.557263	-1.50575	0.0160336	0.0994425	0.0795182	1895	tags=32%, list=10%, signal=29%	Sox17/Scn5a/Igf2/Notch1/Wnt3a/Mef2c/Mesp2/Kdr/Tnnt2/Tbx5/Thy1/Actc1/Tbx20/Isl1/Myh6/Tnni3/Mylk3	Smoke_5month_vs_control	MSigDB_C2_CP	v2022.1
	WP_VITAMIN_D_RECEPTOR_PATHWAY	WP_VITAMIN_D_RECEPTOR_PATHWAY	154	0.455788	1.39372	0.0158091	0.0994425	0.0795182	2013	tags=25%, list=10%, signal=22%	Cyp1a1/Orm2/Orm1/Steap4/Spp1/Itgam/Cd14/H2-Eb1/Slc37a2/Nfatc2/G6pdx/Cdkn1a/Tnfaip3/Casp4/Alox5/Sfrp1/Trem1/Cd200/Il1rl1/Cldn2/Ptger4/Gxylt2/Myc/S100a4/Irf4/Ctla4/Ninj1/Gadd45a/H2-Aa/Trpv6/Pthlh/Irf5/Cbs/Vdr/Mxd1/Cyp2s1/Cdkn2a/Dact2	Smoke_5month_vs_control	MSigDB_C2_CP	v2022.1
	REACTOME_SARS_COV_2_HOST_INTERACTIONS	REACTOME_SARS_COV_2_HOST_INTERACTIONS	169	0.436998	1.35584	0.015891	0.0994425	0.0795182	4093	tags=30%, list=21%, signal=24%	Tlr8/Tlr2/Tlr7/Tlr1/Ndc1/Ikbke/Ikbkg/Sftpd/Ptpn6/H2-Q2/Kpna2/Stat1/Irak2/H2-Q10/Nup93/Ifnar1/Stat2/Ripk2/Smn1/Gemin2/Ddx58/H2-D1/Traf3/H2-M3/Rps25/Ifnar2/Aaas/Nup35/Nup62/Vps11/Nup88/Irf7/Rae1/Gemin5/Nup188/Vps18/Rps27l/Nup205/Gemin8/Tbk1/Mavs/Il17ra/Nup160/Rnf135/Nup37/Crb3/Sec24a/Ddx20/Vps41/Gja1	Smoke_5month_vs_control	MSigDB_C2_CP	v2022.1
	WP_REGULATION_OF_ACTIN_CYTOSKELETON	WP_REGULATION_OF_ACTIN_CYTOSKELETON	143	-0.4309	-1.35038	0.0159379	0.0994425	0.0795182	3661	tags=34%, list=19%, signal=27%	Rras/Arhgef7/Pip5k1a/Wasf1/Arhgef4/Ppp1r12a/Ptk2/Msn/Rac1/Csk/Rras2/Pik3ca/Mapk3/Arhgap35/Chrm1/Cfl2/Wasf2/Rock2/Gna12/Pdgfrb/Rdx/Fgf1/Fgd1/Fn1/Pak4/Rac3/Fgfr1/Pik3r1/Ssh2/Gsn/Arhgef1/Pak3/Git1/Bcar1/Fgfr3/Egfr/Vcl/Mylk/Fgf12/Fgf18/Egf/Itga1/Myh10/Pdgfb/Fgfr4/Fgf13/Myl3/Myl1	Smoke_5month_vs_control	MSigDB_C2_CP	v2022.1
	KEGG_MAPK_SIGNALING_PATHWAY	KEGG_MAPK_SIGNALING_PATHWAY	258	-0.382565	-1.28514	0.0160392	0.0994425	0.0795182	3284	tags=30%, list=17%, signal=25%	Map3k12/Rac1/Rapgef2/Cacna1e/Cacna1d/Flna/Rras2/Traf6/Elk1/Taok1/Akt2/Mapk3/Rela/Ddit3/Pla2g4e/Srf/Tgfb2/Tab1/Akt3/Gna12/Pdgfrb/Mecom/Mknk2/Cacna2d1/Fgf1/Rasgrp3/Map3k5/Flnb/Dusp2/Cdc25b/Rac3/Dusp4/Fgfr1/Cacna1c/Jun/Mapk12/Dusp6/Cacna2d4/Rps6ka5/Ntf3/Mapk8ip3/Prkacb/Cacnb2/Fgfr3/Stmn1/Map3k11/Mef2c/Taok2/Egfr/Dusp7/Dusp3/Cacna2d2/Mapk10/Prkca/Jund/Fgf12/Fgf18/Dusp1/Rasgrf2/Fos/Bdnf/Egf/Map3k6/Fln…	Smoke_5month_vs_control	MSigDB_C2_CP	v2022.1
	REACTOME_METABOLISM_OF_WATER_SOLUBLE_VITAMINS_AND_COFACTORS	REACTOME_METABOLISM_OF_WATER_SOLUBLE_VITAMINS_AND_COFACTORS	111	0.48803	1.4327	0.0161773	0.0996904	0.0797165	2900	tags=38%, list=15%, signal=32%	Vnn1/Acp5/Mthfd2/Enpp1/Ptgs2/Slc2a1/Bst1/Parp8/Mmab/Slc19a2/Slc46a1/Ppcdc/Mthfd1l/Nmrk1/Ppcs/Parp9/Aasdhppt/Mocos/Aox1/Mtr/Nt5e/Gsto1/Shmt2/Nadsyn1/Slc19a1/Mocs1/Abcc1/Mmadhc/Cyb5a/Mthfs/Pnpo/Slc5a6/Aldh1l2/Pank2/Mthfd2l/Flad1/Abcd4/Cd320/Parp14/Folr2/Gphn/Mthfr	Smoke_5month_vs_control	MSigDB_C2_CP	v2022.1
	WP_CORTICOTROPINRELEASING_HORMONE_SIGNALING_PATHWAY	WP_CORTICOTROPINRELEASING_HORMONE_SIGNALING_PATHWAY	88	-0.484515	-1.41438	0.0162164	0.0996904	0.0797165	3460	tags=35%, list=18%, signal=29%	Hsp90aa1/Ptk2/Gnb1/Gnai2/Gsk3b/Gnaq/Sp1/Elk1/Mapk3/Rela/Bcl2/Tcf4/Map3k5/Gnas/Plcg1/Gna11/Nr4a2/Fosb/Ece1/Prkaa2/Camk2a/Prkcq/Prkca/Jund/Rapgef3/Fos/Jup/Krt14/Gnao1/Star/Nr4a1	Smoke_5month_vs_control	MSigDB_C2_CP	v2022.1
	BIOCARTA_CLASSIC_PATHWAY	BIOCARTA_CLASSIC_PATHWAY	10	0.837451	1.59786	0.0162868	0.0997152	0.0797363	927	tags=50%, list=5%, signal=48%	C1qb/C1qc/C1qa/C3/C1s1	Smoke_5month_vs_control	MSigDB_C2_CP	v2022.1
	WP_NOTCH1_REGULATION_OF_ENDOTHELIAL_CELL_CALCIFICATION	WP_NOTCH1_REGULATION_OF_ENDOTHELIAL_CELL_CALCIFICATION	17	-0.722915	-1.58402	0.0163016	0.0997152	0.0797363	1771	tags=59%, list=9%, signal=53%	Jag2/Plat/Notch1/Fgfr3/Dll4/Dll1/Vegfa/Itga1/Gja5/Sox6	Smoke_5month_vs_control	MSigDB_C2_CP	v2022.1
	WP_FAMILIAL_HYPERLIPIDEMIA_TYPE_2	WP_FAMILIAL_HYPERLIPIDEMIA_TYPE_2	15	-0.753273	-1.59233	0.0163682	0.0998746	0.0798638	637	tags=27%, list=3%, signal=26%	Ghr/Pltp/Gpihbp1/Ephx2	Smoke_5month_vs_control	MSigDB_C2_CP	v2022.1
	PID_GMCSF_PATHWAY	PID_GMCSF_PATHWAY	34	0.644247	1.5499	0.0164823	0.100074	0.0800231	1251	tags=29%, list=6%, signal=28%	Ccl2/Csf2/Csf2rb2/Csf2ra/Pim1/Osm/Gab2/Syk/Stat1/Grb2	Smoke_5month_vs_control	MSigDB_C2_CP	v2022.1
	REACTOME_GABA_RECEPTOR_ACTIVATION	REACTOME_GABA_RECEPTOR_ACTIVATION	56	-0.539354	-1.47574	0.0164776	0.100074	0.0800231	2143	tags=25%, list=11%, signal=22%	Gabra4/Gng2/Gnal/Gabra3/Gabbr1/Adcy4/Adcy5/Gng11/Gng4/Adcy1/Adcy9/Adcy2/Kcnj3/Adcy8	Smoke_5month_vs_control	MSigDB_C2_CP	v2022.1
	REACTOME_GABA_SYNTHESIS_RELEASE_REUPTAKE_AND_DEGRADATION	REACTOME_GABA_SYNTHESIS_RELEASE_REUPTAKE_AND_DEGRADATION	19	-0.708363	-1.58911	0.0165389	0.10017	0.0801001	3767	tags=42%, list=19%, signal=34%	Stx1a/Cplx1/Gad1/Aldh5a1/Abat/Rab3a/Vamp2/Stxbp1	Smoke_5month_vs_control	MSigDB_C2_CP	v2022.1
	REACTOME_RNA_POLYMERASE_II_TRANSCRIBES_SNRNA_GENES	REACTOME_RNA_POLYMERASE_II_TRANSCRIBES_SNRNA_GENES	65	0.554673	1.4962	0.0166084	0.100344	0.080239	5073	tags=62%, list=26%, signal=46%	Nabp1/Zc3h8/Ell2/Gtf2f2/Ncbp1/Ints2/Taf5/Tbp/Snapc3/Taf13/Gtf2e2/Taf6/Ints8/Ints6/Polr2g/Gtf2f1/Gtf2b/Rpap2/Ccnt2/Cdk7/Phax/Ints5/Snapc1/Ints12/Gtf2e1/Ints4/Gtf2a1/Polr2e/Polr2b/Polr2h/Ssu72/Ints10/Snapc4/Ints3/Ints7/Polr2j/Cdk9/Ints9/Snapc2/Polr2f	Smoke_5month_vs_control	MSigDB_C2_CP	v2022.1
	WP_EPITHELIAL_TO_MESENCHYMAL_TRANSITION_IN_COLORECTAL_CANCER	WP_EPITHELIAL_TO_MESENCHYMAL_TRANSITION_IN_COLORECTAL_CANCER	156	-0.428095	-1.3631	0.0166869	0.100572	0.0804211	3238	tags=33%, list=17%, signal=28%	Fzd8/Col4a1/Gsk3b/Lats2/Traf6/Pik3ca/Fzd7/Zeb2/Akt2/Smad4/Mapk3/Itga5/Tgfb2/Akt3/Ocln/Sparc/Fn1/Twist1/Wnt10b/Pik3r1/Mapk12/Pkd1/Jag2/Mef2d/Cldn5/Id1/Mmp15/Notch1/Wnt3a/Mmp9/Col4a3/Ctdsp1/Dsp/Lrp5/Dll4/Col4a4/Zeb1/Notch3/Dll1/Fzd4/Snai2/Col4a5/Cldn23/Jup/Notch4/Vtn/Wnt2/Cldn8/Cldn15/Col4a6/Cdh2/Pkp1	Smoke_5month_vs_control	MSigDB_C2_CP	v2022.1
	WP_ONECARBON_METABOLISM_AND_RELATED_PATHWAYS	WP_ONECARBON_METABOLISM_AND_RELATED_PATHWAYS	52	0.590969	1.52064	0.0168515	0.101315	0.0810154	2014	tags=27%, list=10%, signal=24%	Mat1a/Gpx2/Gclc/Gsr/Gclm/Sod2/Gss/Dnmt3a/Pcyt1b/Mtr/Ahcyl1/Shmt2/Cbs/Pcyt1a	Smoke_5month_vs_control	MSigDB_C2_CP	v2022.1
	WP_CIRCADIAN_RHYTHM_GENES	WP_CIRCADIAN_RHYTHM_GENES	190	-0.400221	-1.31064	0.0170364	0.102177	0.0817048	2062	tags=19%, list=11%, signal=18%	Rai1/Lgr4/Jun/Gna11/Id3/Klf10/Kcnma1/Cst3/Cry2/Nrip1/Phlpp1/Prkg2/Prkaa2/Ppara/Id4/Adipoq/Mapk10/Ddc/Jund/Klf9/Adcy1/Lep/Slc6a4/Usp2/Per3/Ntrk3/Egr1/Atf5/Nr1d2/Star/Ada/Sik1/Per1/Ciart/Prf1/Dbp/Nr1d1	Smoke_5month_vs_control	MSigDB_C2_CP	v2022.1
	WP_GLYCOSAMINOGLYCAN_DEGRADATION	WP_GLYCOSAMINOGLYCAN_DEGRADATION	16	0.75771	1.58982	0.0173998	0.104102	0.0832444	884	tags=50%, list=5%, signal=48%	Naglu/Gusb/Gns/Hexa/Hpse/Hexb/Galns/Glb1	Smoke_5month_vs_control	MSigDB_C2_CP	v2022.1
	REACTOME_REGULATION_OF_PTEN_STABILITY_AND_ACTIVITY	REACTOME_REGULATION_OF_PTEN_STABILITY_AND_ACTIVITY	65	0.552944	1.49154	0.0176713	0.105215	0.0841339	4758	tags=69%, list=25%, signal=52%	Frk/Psmd10/Psmd8/Psme4/Otud3/Psmb5/Psmd5/Psmd13/Psmd14/Psmc4/Psma3/Psma1/Psmb8/Psma5/Wwp2/Psmd9/Psma7/Psma4/Psmc6/Psmd11/Psmd12/Psma6/Psme1/Psmb6/Trim27/Psmd2/Psmd6/Psmf1/Psmd7/Psmb3/Psmd1/Psmb4/Psma2/Psmc2/Psmb9/Psmc5/Psmc3/Psmd4/Psmb10/Psme3/Csnk2a2/Psmb7/Psmb1/Psmc1/Csnk2b	Smoke_5month_vs_control	MSigDB_C2_CP	v2022.1
	WP_NEURAL_CREST_DIFFERENTIATION	WP_NEURAL_CREST_DIFFERENTIATION	101	-0.474139	-1.41666	0.0176434	0.105215	0.0841339	2726	tags=24%, list=14%, signal=21%	Hdac10/Bmp7/Tcf4/Sox5/Twist1/Fgfr1/Msx1/Pmp22/Id1/Mpz/Notch1/Fgfr3/Wnt3a/Hdac7/Rhob/Ets1/Dll4/Notch3/Dll1/Snai2/Hdac11/Notch4/Isl1/Cdh2	Smoke_5month_vs_control	MSigDB_C2_CP	v2022.1
	REACTOME_NITRIC_OXIDE_STIMULATES_GUANYLATE_CYCLASE	REACTOME_NITRIC_OXIDE_STIMULATES_GUANYLATE_CYCLASE	18	-0.719097	-1.59723	0.0179346	0.106268	0.0849761	3035	tags=44%, list=16%, signal=38%	Kcnmb4/Kcnmb2/Kcnma1/Prkg2/Gucy1a2/Kcnmb1/Prkg1/Pde5a	Smoke_5month_vs_control	MSigDB_C2_CP	v2022.1
	REACTOME_PKA_MEDIATED_PHOSPHORYLATION_OF_CREB	REACTOME_PKA_MEDIATED_PHOSPHORYLATION_OF_CREB	18	-0.718508	-1.59592	0.0179346	0.106268	0.0849761	3088	tags=61%, list=16%, signal=51%	Prkar2b/Prkar2a/Prkar1a/Nbea/Prkacb/Adcy4/Adcy5/Adcy1/Adcy9/Adcy2/Adcy8	Smoke_5month_vs_control	MSigDB_C2_CP	v2022.1
	PID_SYNDECAN_1_PATHWAY	PID_SYNDECAN_1_PATHWAY	46	-0.571442	-1.51048	0.0181004	0.106736	0.0853502	3434	tags=46%, list=18%, signal=38%	Col2a1/Col4a1/Col1a2/Mapk3/Col6a3/Hgf/Col16a1/Col6a2/Col10a1/Col8a2/Col14a1/Col5a1/Mmp9/Col4a3/Col4a4/Col4a5/Col12a1/Col4a6/Col17a1/Col13a1/Ccl5	Smoke_5month_vs_control	MSigDB_C2_CP	v2022.1
	REACTOME_FCGAMMA_RECEPTOR_FCGR_DEPENDENT_PHAGOCYTOSIS	REACTOME_FCGAMMA_RECEPTOR_FCGR_DEPENDENT_PHAGOCYTOSIS	87	0.499956	1.41591	0.0180915	0.106736	0.0853502	3187	tags=38%, list=16%, signal=32%	Fcgr2b/Myo5a/Pld3/Igkv8-30/Vav1/Btk/Nckap1l/Fcgr1/Wipf3/Fcgr4/Was/Cyfip2/Syk/Grb2/Pla2g6/Pak1/Pld2/Ahcyl1/Fgr/Prkcd/Mapk1/Vav2/Arpc5/Arpc4/Hck/Plcg2/Pld1/Baiap2/Myo9b/Elmo2/Src/Arpc3/Nck1	Smoke_5month_vs_control	MSigDB_C2_CP	v2022.1
	WP_MECHANOREGULATION_AND_PATHOLOGY_OF_YAPTAZ_VIA_HIPPO_AND_NONHIPPO_MECHANISMS	WP_MECHANOREGULATION_AND_PATHOLOGY_OF_YAPTAZ_VIA_HIPPO_AND_NONHIPPO_MECHANISMS	44	-0.573372	-1.5006	0.0182643	0.107445	0.0859171	2890	tags=41%, list=15%, signal=35%	Gon4l/Tead3/Nf2/Ywhaq/Map4k5/Itgb6/Sgms1/Pak4/Tead4/Pak3/Tead2/Mapk10/Acta2/Tead1/Actg2/Actc1/Map4k2/Acta1	Smoke_5month_vs_control	MSigDB_C2_CP	v2022.1
	REACTOME_TRYPTOPHAN_CATABOLISM	REACTOME_TRYPTOPHAN_CATABOLISM	11	0.811747	1.58257	0.01834	0.107632	0.0860673	1431	tags=36%, list=7%, signal=34%	Kynu/Tdo2/Slc36a4/Slc7a5	Smoke_5month_vs_control	MSigDB_C2_CP	v2022.1
	REACTOME_PKA_ACTIVATION_IN_GLUCAGON_SIGNALLING	REACTOME_PKA_ACTIVATION_IN_GLUCAGON_SIGNALLING	16	-0.741961	-1.59915	0.0184387	0.107954	0.0863244	3088	tags=69%, list=16%, signal=58%	Prkar2b/Prkar2a/Prkar1a/Gnas/Prkacb/Adcy4/Adcy5/Adcy1/Adcy9/Adcy2/Adcy8	Smoke_5month_vs_control	MSigDB_C2_CP	v2022.1
	REACTOME_TP53_REGULATES_TRANSCRIPTION_OF_GENES_INVOLVED_IN_G2_CELL_CYCLE_ARREST	REACTOME_TP53_REGULATES_TRANSCRIPTION_OF_GENES_INVOLVED_IN_G2_CELL_CYCLE_ARREST	18	0.737587	1.59167	0.0184827	0.107955	0.086325	1880	tags=33%, list=10%, signal=30%	Aurka/Cdk1/Zfp385a/Bax/Gadd45a/Pcna	Smoke_5month_vs_control	MSigDB_C2_CP	v2022.1
	REACTOME_DAG_AND_IP3_SIGNALING	REACTOME_DAG_AND_IP3_SIGNALING	38	-0.586576	-1.48654	0.0190614	0.110809	0.0886071	3289	tags=47%, list=17%, signal=39%	Itpr3/Prkar2b/Prkar2a/Prkar1a/Itpr2/Plcg1/Camkk1/Nbea/Prkacb/Adcy4/Camk2a/Adcy5/Prkca/Adcy1/Prkce/Adcy9/Adcy2/Adcy8	Smoke_5month_vs_control	MSigDB_C2_CP	v2022.1
	REACTOME_METABOLISM_OF_VITAMINS_AND_COFACTORS	REACTOME_METABOLISM_OF_VITAMINS_AND_COFACTORS	174	0.440758	1.36634	0.019029	0.110809	0.0886071	2927	tags=32%, list=15%, signal=27%	Vnn1/Akr1b8/Lrp12/Acp5/Gch1/Mthfd2/Enpp1/Ptgs2/Lrp8/Slc2a1/Bst1/Parp8/Mmab/Apoc2/Slc19a2/Slc46a1/Apoe/Ppcdc/Mthfd1l/Plb1/Nmrk1/Coq3/Vkorc1l1/Ppcs/Parp9/Aasdhppt/Mocos/Aox1/Mtr/Nt5e/Gsto1/Shmt2/Nadsyn1/Slc19a1/Mocs1/Coq7/Idh1/Sdc1/Abcc1/Mmadhc/Cyb5a/Mthfs/Pnpo/Slc5a6/Aldh1l2/Pank2/Mthfd2l/Flad1/Abcd4/Cd320/Parp14/Folr2/Gphn/Mthfr/Lpl	Smoke_5month_vs_control	MSigDB_C2_CP	v2022.1
	WP_APOPTOSIS_MODULATION_AND_SIGNALING	WP_APOPTOSIS_MODULATION_AND_SIGNALING	81	0.507003	1.41834	0.0191508	0.111066	0.0888125	3064	tags=36%, list=16%, signal=30%	Il1r2/Birc5/Naip2/Casp4/Birc3/Casp1/Bik/Tnfrsf1b/Casp3/Il1r1/Myd88/Bmf/Bax/Cradd/Ptrh2/Aifm2/Cdkn2a/Bid/Pmaip1/Bad/Traf3/Ripk1/Casp8/Bok/Apaf1/Hspa1a/Htra2/Birc2/Mcl1	Smoke_5month_vs_control	MSigDB_C2_CP	v2022.1
	REACTOME_PARACETAMOL_ADME	REACTOME_PARACETAMOL_ADME	19	0.722256	1.56583	0.0192521	0.11139	0.0890722	2347	tags=42%, list=12%, signal=37%	Ggt1/Abcc5/Cndp2/Gstp1/Abcc4/Nat2/Ggt6/Abcc1	Smoke_5month_vs_control	MSigDB_C2_CP	v2022.1
	REACTOME_TRANSPORT_OF_BILE_SALTS_AND_ORGANIC_ACIDS_METAL_IONS_AND_AMINE_COMPOUNDS	REACTOME_TRANSPORT_OF_BILE_SALTS_AND_ORGANIC_ACIDS_METAL_IONS_AND_AMINE_COMPOUNDS	82	0.512869	1.43723	0.0193839	0.11189	0.0894717	1377	tags=18%, list=7%, signal=17%	Slc39a2/Slc6a20a/Slc11a1/Slc39a4/Slc40a1/Slc44a4/Slc13a2/Slc41a2/Cp/Slc11a2/Slc13a3/Slc22a18/Slc16a7/Slc5a3/Slc39a14	Smoke_5month_vs_control	MSigDB_C2_CP	v2022.1
	REACTOME_REDUCTION_OF_CYTOSOLIC_CA_LEVELS	REACTOME_REDUCTION_OF_CYTOSOLIC_CA_LEVELS	11	-0.808401	-1.58594	0.0196283	0.112247	0.0897569	1706	tags=64%, list=9%, signal=58%	Slc8a1/Atp2b4/Slc8a3/Atp2a2/Atp2a3/Atp2b2/Atp2a1	Smoke_5month_vs_control	MSigDB_C2_CP	v2022.1
	BIOCARTA_G2_PATHWAY	BIOCARTA_G2_PATHWAY	24	0.694554	1.57188	0.0196231	0.112247	0.0897569	1413	tags=29%, list=7%, signal=27%	Cdk1/Cdkn1a/Plk1/Brca1/Chek2/Mdm2/Gadd45a	Smoke_5month_vs_control	MSigDB_C2_CP	v2022.1
	WP_APOPTOSISRELATED_NETWORK_DUE_TO_ALTERED_NOTCH3_IN_OVARIAN_CANCER	WP_APOPTOSISRELATED_NETWORK_DUE_TO_ALTERED_NOTCH3_IN_OVARIAN_CANCER	52	0.584463	1.5039	0.0195915	0.112247	0.0897569	1726	tags=25%, list=9%, signal=23%	Nqo1/Birc5/Tnf/Gclc/Il7r/Bcl3/Cdkn1a/Hells/Socs3/Apoe/Nrg1/Sqstm1/Ripk2	Smoke_5month_vs_control	MSigDB_C2_CP	v2022.1
	REACTOME_G2_M_DNA_DAMAGE_CHECKPOINT	REACTOME_G2_M_DNA_DAMAGE_CHECKPOINT	56	0.566333	1.48329	0.01952	0.112247	0.0897569	5446	tags=48%, list=28%, signal=35%	Cdk1/Brca1/Rfc5/Mre11a/Rfc3/Chek2/Dna2/Rfc4/Rad1/Rfc2/Rpa1/Rmi1/Rpa2/Kat5/Rbbp8/Atr/Babam1/Rad17/Rhno1/Nbn/Top3a/Rpa3/Brcc3/Pias4/Wee1/Uimc1/Ube2v2	Smoke_5month_vs_control	MSigDB_C2_CP	v2022.1
	REACTOME_MUCOPOLYSACCHARIDOSES	REACTOME_MUCOPOLYSACCHARIDOSES	10	0.831666	1.58682	0.0197459	0.112657	0.0900852	884	tags=50%, list=5%, signal=48%	Naglu/Gusb/Gns/Galns/Glb1	Smoke_5month_vs_control	MSigDB_C2_CP	v2022.1
	REACTOME_PLASMA_LIPOPROTEIN_REMODELING	REACTOME_PLASMA_LIPOPROTEIN_REMODELING	32	-0.631539	-1.54263	0.0200655	0.113951	0.0911202	897	tags=25%, list=5%, signal=24%	Lmf2/Angptl4/Pcsk5/Pltp/Pcsk6/Gpihbp1/Lipg/Cidec	Smoke_5month_vs_control	MSigDB_C2_CP	v2022.1
	REACTOME_TOLL_LIKE_RECEPTOR_TLR1_TLR2_CASCADE	REACTOME_TOLL_LIKE_RECEPTOR_TLR1_TLR2_CASCADE	106	0.483779	1.40437	0.0200252	0.113951	0.0911202	2515	tags=30%, list=13%, signal=26%	Saa1/Fgg/Cd14/Tlr2/Btk/Tifa/Ly96/Tlr1/Ikbkg/Sftpd/Map3k8/Tlr6/Myd88/Nfkb2/Traf2/S100a1/Irak2/Tlr4/Nfkbib/Fga/Ripk2/Nlrc5/Tnip2/Mapkapk3/Usp18/Vrk3/Saa2/Mapk1/Casp8/Sftpa1/Irak3/Usp14	Smoke_5month_vs_control	MSigDB_C2_CP	v2022.1
	KEGG_SELENOAMINO_ACID_METABOLISM	KEGG_SELENOAMINO_ACID_METABOLISM	24	0.693793	1.57015	0.0205084	0.116125	0.0928585	3544	tags=54%, list=18%, signal=44%	Mat1a/Ggt1/Sephs2/Scly/Ahcyl1/Ggt6/Cbs/Mettl6/Sephs1/Lcmt1/Ahcy/Hemk1/Lcmt2	Smoke_5month_vs_control	MSigDB_C2_CP	v2022.1
	WP_THYMIC_STROMAL_LYMPHOPOIETIN_TSLP_SIGNALING_PATHWAY	WP_THYMIC_STROMAL_LYMPHOPOIETIN_TSLP_SIGNALING_PATHWAY	45	0.597801	1.50741	0.0205427	0.116125	0.0928585	3660	tags=44%, list=19%, signal=36%	Il6/Il7r/Btk/Relb/Nfkb2/Gab2/Tec/Myc/Stat1/Fes/Crlf2/Mapk1/Pi4k2a/Hck/Jak2/Cish/Src/Map2k1/Stat5a/Mapk9	Smoke_5month_vs_control	MSigDB_C2_CP	v2022.1
	REACTOME_DDX58_IFIH1_MEDIATED_INDUCTION_OF_INTERFERON_ALPHA_BETA	REACTOME_DDX58_IFIH1_MEDIATED_INDUCTION_OF_INTERFERON_ALPHA_BETA	66	0.5235	1.41311	0.0206309	0.116357	0.0930434	3878	tags=42%, list=20%, signal=34%	Saa1/Tnfaip3/Ikbke/Ikbkg/Nfkb2/Traf2/Dhx58/Nfkbib/Tank/Atg5/Ube2k/Nlrc5/Ube2l6/Cyld/Ddx58/Saa2/Traf3/Ripk1/Casp8/Atg12/Ube2d3/Irf7/Ube2d2a/Tbk1/Mavs/Rnf135/Nlrx1/Tax1bp1	Smoke_5month_vs_control	MSigDB_C2_CP	v2022.1
	KEGG_ETHER_LIPID_METABOLISM	KEGG_ETHER_LIPID_METABOLISM	28	0.653946	1.52589	0.0206995	0.116476	0.0931392	3572	tags=46%, list=18%, signal=38%	Pla2g7/Pla2g2d/Lpcat2/Lpcat4/Pla2g4a/Pla2g6/Pla2g12a/Pld2/Pla2g1b/Pld1/Pafah1b3/Pla2g2c/Pafah1b2	Smoke_5month_vs_control	MSigDB_C2_CP	v2022.1
	REACTOME_GLOBAL_GENOME_NUCLEOTIDE_EXCISION_REPAIR_GG_NER	REACTOME_GLOBAL_GENOME_NUCLEOTIDE_EXCISION_REPAIR_GG_NER	80	0.528214	1.4759	0.0209142	0.117416	0.0938904	5589	tags=66%, list=29%, signal=47%	Rfc5/Rfc3/Rfc4/Pole2/Pole/Lig1/Gtf2h2/Pold3/Pcna/Cops5/Ddb2/Rfc2/Chd1l/Ube2i/Pold1/Rpa1/Mnat1/Gps1/Sumo1/Rpa2/Sumo3/Ruvbl1/Ccnh/Cops2/Lig3/Gtf2h3/Polk/Cdk7/Pole3/Rnf111/Parp1/Cul4b/Ercc2/Pold4/Cops3/Cops6/Ino80c/Ercc3/Ercc4/Ddb1/Usp45/Gtf2h1/Gtf2h5/Ino80b/Rpa3/Pold2/Parp2/Actr5/Actl6a/Pole4/Ube2v2/Cetn2/Tfpt	Smoke_5month_vs_control	MSigDB_C2_CP	v2022.1
	KEGG_N_GLYCAN_BIOSYNTHESIS	KEGG_N_GLYCAN_BIOSYNTHESIS	44	0.60126	1.5102	0.0212719	0.118928	0.0950998	3629	tags=48%, list=19%, signal=39%	Mgat4a/Dolpp1/Alg3/Alg13/Alg9/Man1c1/B4galt1/Stt3a/Man1a2/St6gal1/Mgat2/Alg5/Mgat5/Mgat4b/Alg8/B4galt3/Man1a/Man2a1/Dpm1/Alg12/Mogs	Smoke_5month_vs_control	MSigDB_C2_CP	v2022.1
	WP_TCELL_ACTIVATION_SARSCOV2	WP_TCELL_ACTIVATION_SARSCOV2	85	0.506261	1.42984	0.0212804	0.118928	0.0950998	2797	tags=29%, list=14%, signal=25%	Cd86/Ccl28/H2-Eb1/Il12b/Malt1/Tnf/Cdkn1a/Icos/Lcp2/Ikbkg/Myd88/Bax/Grb2/Ctla4/Ifnar1/Il18r1/Cd80/Cdkn2a/Mlst8/Lta/Mapk1/Ifnar2/Jak2/Pik3cd/Raf1	Smoke_5month_vs_control	MSigDB_C2_CP	v2022.1
	WP_NCRNAS_INVOLVED_IN_WNT_SIGNALING_IN_HEPATOCELLULAR_CARCINOMA	WP_NCRNAS_INVOLVED_IN_WNT_SIGNALING_IN_HEPATOCELLULAR_CARCINOMA	83	-0.49538	-1.44879	0.0213478	0.119035	0.0951848	3924	tags=36%, list=20%, signal=29%	Ctbp1/Csnk2a1/Lrp6/Fzd1/Ccnd1/Nkd1/Wnt7a/Csnk1e/Fzd8/Gsk3b/Porcn/Fzd7/Chd8/Ryk/Ccnd2/Wnt10b/Jun/Sox17/Wnt3a/Tcf7/Lrp5/Notum/Sox7/Ccnd3/Lef1/Wif1/Klf4/Sost/Wnt2/Sfrp2	Smoke_5month_vs_control	MSigDB_C2_CP	v2022.1
	REACTOME_GAP_FILLING_DNA_REPAIR_SYNTHESIS_AND_LIGATION_IN_GG_NER	REACTOME_GAP_FILLING_DNA_REPAIR_SYNTHESIS_AND_LIGATION_IN_GG_NER	23	0.698531	1.56381	0.0214783	0.119222	0.0953345	4150	tags=70%, list=21%, signal=55%	Rfc5/Rfc3/Rfc4/Pole2/Pole/Lig1/Pold3/Pcna/Rfc2/Pold1/Rpa1/Rpa2/Lig3/Polk/Pole3/Pold4	Smoke_5month_vs_control	MSigDB_C2_CP	v2022.1
	REACTOME_RESOLUTION_OF_D_LOOP_STRUCTURES	REACTOME_RESOLUTION_OF_D_LOOP_STRUCTURES	33	0.625985	1.50106	0.0214727	0.119222	0.0953345	4037	tags=45%, list=21%, signal=36%	Rad51/Brca1/Mre11a/Rad51b/Dna2/Slx4/Brca2/Mus81/Xrcc3/Rmi1/Kat5/Xrcc2/Rad51c/Palb2/Rbbp8	Smoke_5month_vs_control	MSigDB_C2_CP	v2022.1
	BIOCARTA_PROTEASOME_PATHWAY	BIOCARTA_PROTEASOME_PATHWAY	19	0.717498	1.55551	0.0216035	0.119646	0.0956739	3196	tags=63%, list=16%, signal=53%	Psmb5/Ube2a/Psma3/Psma1/Psma5/Psma7/Psma4/Psma6/Psmb6/Psmb3/Psmb4/Psma2	Smoke_5month_vs_control	MSigDB_C2_CP	v2022.1
	REACTOME_GLUTATHIONE_CONJUGATION	REACTOME_GLUTATHIONE_CONJUGATION	29	0.664261	1.56002	0.0217585	0.120234	0.096144	3090	tags=62%, list=16%, signal=52%	Hpgds/Ggt1/Gclc/Gclm/Mgst2/Gsta3/Cndp2/Gss/Gstp1/Ggct/Gsto1/Ggt6/Chac2/Mgst1/Akr1a1/Gstm4/Oplah/Gstm1	Smoke_5month_vs_control	MSigDB_C2_CP	v2022.1
	KEGG_OTHER_GLYCAN_DEGRADATION	KEGG_OTHER_GLYCAN_DEGRADATION	15	0.750487	1.56717	0.0220183	0.121052	0.096798	1672	tags=60%, list=9%, signal=55%	Neu1/Hexa/Hexb/Gba/Fuca2/Glb1/Man2b1/Fuca1/Manba	Smoke_5month_vs_control	MSigDB_C2_CP	v2022.1
	REACTOME_COLLAGEN_DEGRADATION	REACTOME_COLLAGEN_DEGRADATION	64	0.538324	1.44757	0.0220404	0.121052	0.096798	860	tags=17%, list=4%, signal=16%	Mmp12/Ctsk/Mmp8/Mmp13/Mmp19/Ctsd/Mmp14/Ctsl/Ctsb/Mmp2/Mmp3	Smoke_5month_vs_control	MSigDB_C2_CP	v2022.1
	REACTOME_MITOCHONDRIAL_TRANSLATION	REACTOME_MITOCHONDRIAL_TRANSLATION	90	0.508433	1.44424	0.0220542	0.121052	0.096798	5806	tags=64%, list=30%, signal=45%	Mtif2/Mtif3/Mrpl44/Mrpl16/Mrpl41/Mrps22/Aurkaip1/Mrps18b/Mrpl51/Mrpl32/Mrpl1/Mrps25/Dap3/Mrpl27/Mrps35/Mrps23/Mrpl34/Mrpl19/Mrpl38/Mrpl57/Mrpl40/Mrpl18/Mtrf1l/Mrpl11/Mtfmt/Mrps12/Mrps17/Mrpl39/Mrps6/Mrpl22/Mrps26/Mrps18c/Mrps27/Mrps7/Tsfm/Mrpl15/Mrps2/Oxa1l/Mrpl35/Mrpl20/Mrpl24/Mrpl49/Mrpl50/Mrps34/Mrps11/Mrpl37/Mrpl47/Mrpl43/Tufm/Mrpl46/Mrpl33/Gadd45gip1/Gfm1/Mrps5/Gfm2/Mrpl17/Mrpl28/Mrpl3	Smoke_5month_vs_control	MSigDB_C2_CP	v2022.1
	REACTOME_RECOGNITION_OF_DNA_DAMAGE_BY_PCNA_CONTAINING_REPLICATION_COMPLEX	REACTOME_RECOGNITION_OF_DNA_DAMAGE_BY_PCNA_CONTAINING_REPLICATION_COMPLEX	28	0.651366	1.51987	0.0221271	0.121181	0.0969015	5008	tags=71%, list=26%, signal=53%	Rfc5/Rfc3/Rfc4/Pole2/Pole/Dtl/Pold3/Pcna/Rfc2/Pold1/Rpa1/Usp1/Rpa2/Pole3/Cul4b/Pold4/Ddb1/Rad18/Rpa3/Pold2	Smoke_5month_vs_control	MSigDB_C2_CP	v2022.1
	BIOCARTA_CELL2CELL_PATHWAY	BIOCARTA_CELL2CELL_PATHWAY	12	-0.772571	-1.54323	0.022364	0.121936	0.097505	1431	tags=42%, list=7%, signal=39%	Bcar1/Vcl/Pecam1/Actn3/Actn2	Smoke_5month_vs_control	MSigDB_C2_CP	v2022.1
	REACTOME_NUCLEOTIDE_BINDING_DOMAIN_LEUCINE_RICH_REPEAT_CONTAINING_RECEPTOR_NLR_SIGNALING_PATHWAYS	REACTOME_NUCLEOTIDE_BINDING_DOMAIN_LEUCINE_RICH_REPEAT_CONTAINING_RECEPTOR_NLR_SIGNALING_PATHWAYS	49	0.589052	1.50916	0.0223315	0.121936	0.097505	2329	tags=37%, list=12%, signal=32%	Hmox1/Tnfaip3/Casp4/Birc3/Pycard/Ikbkg/Casp1/Mapk13/Nfkb2/Panx1/Aim2/Irak2/P2rx7/Mefv/Ripk2/Cyld/Txn1/Casp8	Smoke_5month_vs_control	MSigDB_C2_CP	v2022.1
	REACTOME_EFFECTS_OF_PIP2_HYDROLYSIS	REACTOME_EFFECTS_OF_PIP2_HYDROLYSIS	27	-0.66094	-1.58054	0.0228136	0.123023	0.0983745	2555	tags=44%, list=13%, signal=39%	Abhd6/Itpr2/Trpc6/Dgka/Dgkh/Mgll/Prkch/Prkcq/Dgke/Prkce/Rasgrp2/Dgkg	Smoke_5month_vs_control	MSigDB_C2_CP	v2022.1
	REACTOME_PCNA_DEPENDENT_LONG_PATCH_BASE_EXCISION_REPAIR	REACTOME_PCNA_DEPENDENT_LONG_PATCH_BASE_EXCISION_REPAIR	21	0.70236	1.5571	0.022785	0.123023	0.0983745	4150	tags=76%, list=21%, signal=60%	Rfc5/Rfc3/Rfc4/Pole2/Pole/Lig1/Pold3/Pcna/Rfc2/Pold1/Rpa1/Rpa2/Pole3/Fen1/Apex1/Pold4	Smoke_5month_vs_control	MSigDB_C2_CP	v2022.1
	PID_BARD1_PATHWAY	PID_BARD1_PATHWAY	28	0.649413	1.51531	0.0226981	0.123023	0.0983745	4256	tags=46%, list=22%, signal=36%	Rad51/Brca1/Mre11a/Xrcc5/Fancc/Pcna/Npm1/Fancl/Ube2d3/Fanca/Cstf1/Rbbp8/Atr	Smoke_5month_vs_control	MSigDB_C2_CP	v2022.1
	REACTOME_CELL_SURFACE_INTERACTIONS_AT_THE_VASCULAR_WALL	REACTOME_CELL_SURFACE_INTERACTIONS_AT_THE_VASCULAR_WALL	116	0.471768	1.38774	0.0227605	0.123023	0.0983745	1431	tags=21%, list=7%, signal=19%	Cd177/Slc7a11/Itgam/Itgax/Cd84/Pf4/Olr1/Igkv8-30/Slc7a8/Selp/Fcer1g/Slc7a7/Itgb2/Sirpa/Cd44/Ptpn6/Trem1/Fcamr/Cd48/Grb2/Inpp5d/Selplg/Slc7a6/Slc7a5	Smoke_5month_vs_control	MSigDB_C2_CP	v2022.1
	WP_MEASLES_VIRUS_INFECTION	WP_MEASLES_VIRUS_INFECTION	123	0.464572	1.37852	0.0228011	0.123023	0.0983745	2633	tags=27%, list=14%, signal=23%	Fcgr2b/Il6/Il12b/Tlr2/Tlr7/Oas1a/Tnfaip3/Ikbke/Ikbkg/Il1a/Casp3/Myd88/Nfkb2/Il1b/Bax/Stat1/Tlr4/Ccne2/Ifnar1/Eif2ak2/Stat2/Nfkbib/Pik3r3/Bid/Ddx58/Bad/Traf3/Eif2s1/Casp8/Eif2ak1/Ifnar2/Apaf1/Pik3cd	Smoke_5month_vs_control	MSigDB_C2_CP	v2022.1
	PID_AVB3_INTEGRIN_PATHWAY	PID_AVB3_INTEGRIN_PATHWAY	73	-0.492113	-1.41241	0.0230031	0.123774	0.0989745	3460	tags=45%, list=18%, signal=37%	Hsp90aa1/Col2a1/Ptk2/Rac1/Col4a1/Col1a2/Pik3ca/Mapk3/Col6a3/Ilk/Col16a1/Fn1/Col6a2/Pik3r1/Col10a1/Col8a2/Tln1/Col14a1/Col5a1/Bcar1/Col4a3/Igf1r/Kdr/Vcl/Col4a4/Vegfa/Col4a5/Irs1/Vtn/Col12a1/Col4a6/Col17a1/Col13a1	Smoke_5month_vs_control	MSigDB_C2_CP	v2022.1
	REACTOME_ADENYLATE_CYCLASE_ACTIVATING_PATHWAY	REACTOME_ADENYLATE_CYCLASE_ACTIVATING_PATHWAY	10	-0.814045	-1.57017	0.0230761	0.123896	0.0990719	1827	tags=70%, list=9%, signal=63%	Gnal/Adcy4/Adcy5/Adcy1/Adcy9/Adcy2/Adcy8	Smoke_5month_vs_control	MSigDB_C2_CP	v2022.1
	REACTOME_RESOLUTION_OF_AP_SITES_VIA_THE_MULTIPLE_NUCLEOTIDE_PATCH_REPLACEMENT_PATHWAY	REACTOME_RESOLUTION_OF_AP_SITES_VIA_THE_MULTIPLE_NUCLEOTIDE_PATCH_REPLACEMENT_PATHWAY	24	0.687988	1.55701	0.0234592	0.125404	0.100278	5089	tags=88%, list=26%, signal=65%	Rfc5/Rfc3/Rfc4/Pole2/Pole/Lig1/Pold3/Pcna/Rfc2/Pold1/Rpa1/Rpa2/Pole3/Fen1/Apex1/Parp1/Pold4/Parg/Rpa3/Pold2/Parp2	Smoke_5month_vs_control	MSigDB_C2_CP	v2022.1
	REACTOME_CYTOSOLIC_SENSORS_OF_PATHOGEN_ASSOCIATED_DNA	REACTOME_CYTOSOLIC_SENSORS_OF_PATHOGEN_ASSOCIATED_DNA	55	0.552318	1.44139	0.0234439	0.125404	0.100278	5073	tags=55%, list=26%, signal=40%	Dtx4/Zbp1/Ripk3/Ikbkg/Mre11a/Myd88/Nfkb2/Aim2/Xrcc5/Nfkbib/Polr3c/Nlrc3/Ripk1/Trim21/Ddx41/Lrrfip1/Irf7/Dhx9/Tbk1/Polr3b/Polr1c/Crcp/Polr2e/Polr2h/Polr1d/Ctnnb1/Chuk/Nfkb1/Polr3a/Polr2f	Smoke_5month_vs_control	MSigDB_C2_CP	v2022.1
	WP_IMMUNE_RESPONSE_TO_TUBERCULOSIS	WP_IMMUNE_RESPONSE_TO_TUBERCULOSIS	22	0.713819	1.58639	0.0235841	0.125527	0.100376	2599	tags=59%, list=13%, signal=51%	Ifitm1/Oas1a/Ifit3/Tap1/Ptpn2/Stat1/Ifnar1/Stat2/Ifngr2/Psmb8/Ifnar2/Med14/Jak2	Smoke_5month_vs_control	MSigDB_C2_CP	v2022.1
	REACTOME_GPER1_SIGNALING	REACTOME_GPER1_SIGNALING	42	-0.559525	-1.44066	0.0235795	0.125527	0.100376	4894	tags=62%, list=25%, signal=46%	Gnb5/Gng8/Gng7/Adcy3/Gnb2/Itgb1/Gper1/Adcy6/Gnb1/Gnai2/Prkar2b/Prkar2a/Itga5/Prkar1a/Gnas/Fn1/Gng2/Prkacb/Adcy4/Adcy5/Gng11/Gng4/Adcy1/Adcy9/Adcy2/Adcy8	Smoke_5month_vs_control	MSigDB_C2_CP	v2022.1
	KEGG_MISMATCH_REPAIR	KEGG_MISMATCH_REPAIR	22	0.712816	1.58416	0.0241629	0.128329	0.102617	3003	tags=59%, list=15%, signal=50%	Rfc5/Rfc3/Rfc4/Lig1/Pold3/Ssbp1/Pcna/Rfc2/Mlh1/Msh6/Pold1/Rpa1/Rpa2	Smoke_5month_vs_control	MSigDB_C2_CP	v2022.1
	REACTOME_PROGRAMMED_CELL_DEATH	REACTOME_PROGRAMMED_CELL_DEATH	189	0.420552	1.32296	0.0242431	0.128478	0.102736	3439	tags=41%, list=18%, signal=34%	Cd14/Ly96/Ripk3/Clspn/Lmnb1/Mlkl/Casp4/Birc3/Casp1/Il1a/Dsg2/Casp3/Psmd10/Psmd8/Il1b/Bmf/Traf2/Bax/Dapk1/Tlr4/Psme4/Psmb5/Hmgb2/Psmd5/Psmd13/Bcap31/Psmd14/Psmc4/Nmt1/Psma3/Psma1/Psmb8/Psma5/Prkcd/Psmd9/Cdkn2a/Bid/Pmaip1/Psma7/Bad/Mapk1/Sdcbp/Chmp6/Psma4/Pdcd6ip/Ripk1/Psmc6/Casp8/Psmd11/Psmd12/Bmx/Psma6/Apaf1/Psme1/Chmp3/Psmb6/Psmd2/Psmd6/Psmf1/Chmp4b/Psmd7/Gsdmd/Lmna/Stk24/Birc2/Psmb3/Chmp2a/Unc5…	Smoke_5month_vs_control	MSigDB_C2_CP	v2022.1
	WP_ANGIOGENESIS	WP_ANGIOGENESIS	24	-0.660781	-1.54051	0.0243301	0.128662	0.102883	2305	tags=50%, list=12%, signal=44%	Ptk2/Pik3ca/Timp2/Plcg1/Timp3/Mmp9/Kdr/Vegfa/Tek/Angpt1/Flt1/Pdgfb	Smoke_5month_vs_control	MSigDB_C2_CP	v2022.1
	BIOCARTA_RACC_PATHWAY	BIOCARTA_RACC_PATHWAY	12	-0.770381	-1.53885	0.0245233	0.129176	0.103294	2240	tags=50%, list=12%, signal=44%	Nos3/Trpv4/Gnas/Gucy1a2/Kcnq5/Adcy1	Smoke_5month_vs_control	MSigDB_C2_CP	v2022.1
	REACTOME_DUAL_INCISION_IN_TC_NER	REACTOME_DUAL_INCISION_IN_TC_NER	61	0.564299	1.50543	0.0245324	0.129176	0.103294	5116	tags=64%, list=26%, signal=47%	Rfc5/Rfc3/Rfc4/Pole2/Pole/Ercc6/Gtf2h2/Pold3/Pcna/Isy1/Rfc2/Pold1/Rpa1/Mnat1/Polr2g/Rpa2/Ccnh/Gtf2h3/Polk/Cdk7/Pole3/Polr2e/Polr2b/Cul4b/Ercc2/Polr2h/Pold4/Ercc3/Ercc4/Ddb1/Gtf2h1/Ercc8/Gtf2h5/Polr2j/Zfp830/Rpa3/Pold2/Polr2f/Prpf19	Smoke_5month_vs_control	MSigDB_C2_CP	v2022.1
	KEGG_EPITHELIAL_CELL_SIGNALING_IN_HELICOBACTER_PYLORI_INFECTION	KEGG_EPITHELIAL_CELL_SIGNALING_IN_HELICOBACTER_PYLORI_INFECTION	66	0.516887	1.39526	0.024624	0.129381	0.103458	3678	tags=50%, list=19%, signal=41%	Cxcl1/Cxcl2/Atp6v0d2/Tcirg1/Cxcl3/Ikbkg/Mapk13/Casp3/Atp6v1b2/Atp6v1c1/Atp6v0c/Atp6v0d1/Atp6v1d/Pak1/Igsf5/Adam17/Atp6v1g2/Atp6v0b/Atp6v1a/Atp6v1h/Plcg2/Atp6v0e/Atp6v1e1/Atp6v1f/Atp6v1g1/Atp6v0a1/Src/Met/Cxcr2/Adam10/Atp6ap1/Mapk9/Jam2	Smoke_5month_vs_control	MSigDB_C2_CP	v2022.1
	REACTOME_LAGGING_STRAND_SYNTHESIS	REACTOME_LAGGING_STRAND_SYNTHESIS	20	0.720394	1.57359	0.0247371	0.129698	0.103712	3003	tags=65%, list=15%, signal=55%	Rfc5/Rfc3/Dna2/Rfc4/Prim2/Lig1/Pold3/Prim1/Pcna/Rfc2/Pold1/Rpa1/Rpa2	Smoke_5month_vs_control	MSigDB_C2_CP	v2022.1
	WP_MONOAMINE_GPCRS	WP_MONOAMINE_GPCRS	26	-0.667074	-1.592	0.0250866	0.130463	0.104323	2688	tags=31%, list=14%, signal=27%	Drd4/Adra1b/Chrm1/Htr2b/Htr2c/Adrb2/Adrb1/Adrb3	Smoke_5month_vs_control	MSigDB_C2_CP	v2022.1
	BIOCARTA_CHREBP_PATHWAY	BIOCARTA_CHREBP_PATHWAY	19	-0.689927	-1.54775	0.0250357	0.130463	0.104323	3088	tags=58%, list=16%, signal=49%	Prkar2b/Prkar2a/Prkar1a/Gnas/Acsbg1/Prkacb/Prkab2/Prkaa2/Adcy1/Mlxipl/Prkag3	Smoke_5month_vs_control	MSigDB_C2_CP	v2022.1
	REACTOME_SNRNP_ASSEMBLY	REACTOME_SNRNP_ASSEMBLY	48	0.57249	1.47192	0.0249795	0.130463	0.104323	4748	tags=54%, list=25%, signal=41%	Ndc1/Wdr77/Nup93/Ncbp1/Smn1/Gemin2/Prmt5/Aaas/Nup35/Nup62/Nup88/Rae1/Gemin5/Nup188/Nup205/Gemin8/Phax/Nup160/Nup37/Ddx20/Snupn/Snrpe/Clns1a/Sec13/Nup133/Nup98	Smoke_5month_vs_control	MSigDB_C2_CP	v2022.1
	WP_NUCLEAR_RECEPTORS	WP_NUCLEAR_RECEPTORS	38	-0.577754	-1.46418	0.0251481	0.130463	0.104323	2470	tags=39%, list=13%, signal=35%	Rora/Nr1h3/Nr3c1/Nr4a2/Rara/Rarb/Thra/Nr2f1/Esr1/Nr2f2/Ppara/Rarg/Ar/Nr1d2/Nr4a1	Smoke_5month_vs_control	MSigDB_C2_CP	v2022.1
	WP_FOCAL_ADHESION_PI3KAKTMTORSIGNALING_PATHWAY	WP_FOCAL_ADHESION_PI3KAKTMTORSIGNALING_PATHWAY	296	-0.368995	-1.25653	0.0251153	0.130463	0.104323	4173	tags=41%, list=22%, signal=33%	Phlpp2/Ppp2r5e/Itgb1/Hsp90ab1/Rab10/Pik3ip1/Lamb1/Lpar4/Acaca/Fgf7/Il2rb/Cab39l/Ppargc1a/Epas1/Lpar2/Hsp90b1/Crtc2/Gys1/Col4a2/Col1a1/Hif3a/Efna1/Lamc1/Rps6/Hsp90aa1/Col2a1/Ptk2/Gnb1/Pfkfb2/Tsc2/Ulk1/Ppp2r5a/Lama4/Col4a1/Prlr/Gsk3b/Col1a2/Vegfb/Itga2/Tbc1d1/Foxo1/Pik3ca/Ghr/Akt2/Mapk3/Itgal/Chrm1/Rptor/Itga5/Lama2/Lamb2/Akt3/Kitl/Pdgfrb/Hgf/Epha2/Itgb6/Creb3l2/Fgf1/Fn1/Gng2/Col6a2/Fgfr1/Thbs1/Pik…	Smoke_5month_vs_control	MSigDB_C2_CP	v2022.1
	WP_GPCRS_CLASS_C_METABOTROPIC_GLUTAMATE_PHEROMONE	WP_GPCRS_CLASS_C_METABOTROPIC_GLUTAMATE_PHEROMONE	13	-0.757112	-1.55571	0.0253392	0.131177	0.104894	1766	tags=31%, list=9%, signal=28%	Gprc5c/Gabbr1/Gprc5a/Gprc5b	Smoke_5month_vs_control	MSigDB_C2_CP	v2022.1
	REACTOME_SENSORY_PERCEPTION	REACTOME_SENSORY_PERCEPTION	203	-0.38587	-1.27269	0.0254018	0.131225	0.104933	3424	tags=22%, list=18%, signal=18%	Lrp2/Gnb1/Msn/Itpr3/Cacna1d/Akr1c18/Tas1r2/Sptan1/Rbp2/Stra6/Gpc6/Rgs9/Kcnn2/Rdx/Sptbn1/Gpc1/Gpc5/Agrn/Gsn/Gnal/Kcnma1/Scn4b/Syp/Myo1c/Cacnb2/Scnn1b/Clic5/Prkcq/Rdh12/Cacna2d2/Prkca/Rab3a/Vamp2/Rbp1/Gpc3/Kcnmb1/Otop1/Atp2b2/Lrat/Ebf1/Gpihbp1/Hspg2/Pclo/Scn3a	Smoke_5month_vs_control	MSigDB_C2_CP	v2022.1
	WP_EICOSANOID_METABOLISM_VIA_CYCLOOXYGENASES_COX	WP_EICOSANOID_METABOLISM_VIA_CYCLOOXYGENASES_COX	27	0.681574	1.57629	0.025462	0.13126	0.104961	2362	tags=44%, list=12%, signal=39%	Ptgir/Acox2/Acox3/Tbxas1/Ptgs2/Ptgs1/Pparg/Pla2g4a/Pla2g6/Ptgr1/Ptges/Acox1	Smoke_5month_vs_control	MSigDB_C2_CP	v2022.1
	WP_CELLTYPE_DEPENDENT_SELECTIVITY_OF_CCK2R_SIGNALING	WP_CELLTYPE_DEPENDENT_SELECTIVITY_OF_CCK2R_SIGNALING	13	-0.755798	-1.55301	0.0256426	0.131915	0.105484	1458	tags=54%, list=8%, signal=50%	Gnaq/Cd38/Trpc1/Ryr3/Ryr2/Ryr1/Plcb1	Smoke_5month_vs_control	MSigDB_C2_CP	v2022.1
	WP_GASTRIC_CANCER_NETWORK_2	WP_GASTRIC_CANCER_NETWORK_2	29	0.657508	1.54416	0.0257404	0.132141	0.105665	2697	tags=45%, list=14%, signal=39%	Top2a/Ube2c/Ube2t/Rfc3/Rfc4/Cd48/Myc/Dscc1/Atad2/Lmnb2/Chtf18/Cacybp/Chtf8	Smoke_5month_vs_control	MSigDB_C2_CP	v2022.1
	REACTOME_INTERCONVERSION_OF_NUCLEOTIDE_DI_AND_TRIPHOSPHATES	REACTOME_INTERCONVERSION_OF_NUCLEOTIDE_DI_AND_TRIPHOSPHATES	26	0.689161	1.57576	0.0259613	0.132982	0.106337	2560	tags=58%, list=13%, signal=50%	Txnrd1/Rrm2/Gsr/Ctps/Ak8/Rrm1/Glrx/Ak7/Dctpp1/Cmpk1/Dut/Ctps2/Txn1/Ak2/Nme1	Smoke_5month_vs_control	MSigDB_C2_CP	v2022.1
	REACTOME_IKK_COMPLEX_RECRUITMENT_MEDIATED_BY_RIP1	REACTOME_IKK_COMPLEX_RECRUITMENT_MEDIATED_BY_RIP1	19	0.710224	1.53974	0.0260123	0.132982	0.106337	3313	tags=53%, list=17%, signal=44%	Cd14/Ly96/Ripk3/Birc3/Ikbkg/Tlr4/Ripk1/Ube2d3/Birc2/Ube2d2a	Smoke_5month_vs_control	MSigDB_C2_CP	v2022.1
	WP_HAIR_FOLLICLE_DEVELOPMENT_CYTODIFFERENTIATION_PART_3_OF_3	WP_HAIR_FOLLICLE_DEVELOPMENT_CYTODIFFERENTIATION_PART_3_OF_3	78	-0.491842	-1.42117	0.0266645	0.136033	0.108778	2525	tags=31%, list=13%, signal=27%	Tcf4/Kitl/Cd34/Nfatc1/Trp63/Msx1/Jun/Nr3c1/Dsc2/Casp14/Notch1/Fosb/Perp/Egfr/Klk7/Lef1/Fos/Wif1/Dsg1a/Spink5/Gsdma/Bmp6/Zbtb16/Krt15	Smoke_5month_vs_control	MSigDB_C2_CP	v2022.1
	KEGG_P53_SIGNALING_PATHWAY	KEGG_P53_SIGNALING_PATHWAY	64	0.526635	1.41614	0.0271163	0.138052	0.110392	1990	tags=30%, list=10%, signal=27%	Cdk1/Ccnb2/Rrm2/Cdkn1a/Gadd45g/Chek2/Casp3/Zmat3/Serpine1/Bax/Mdm2/Igf1/Gadd45a/Ccne2/Rprm/Ddb2/Cdkn2a/Bid/Pmaip1	Smoke_5month_vs_control	MSigDB_C2_CP	v2022.1
	WP_GDNFRET_SIGNALING_AXIS	WP_GDNFRET_SIGNALING_AXIS	22	-0.681627	-1.56256	0.0272995	0.138697	0.110908	4395	tags=64%, list=23%, signal=49%	Bmp4/Gdnf/Foxc1/Robo2/Foxc2/Gli3/Sox11/Slit2/Grem1/Ift27/Sox17/Spry1/Fat4/Gfra1	Smoke_5month_vs_control	MSigDB_C2_CP	v2022.1
	REACTOME_MITOTIC_PROPHASE	REACTOME_MITOTIC_PROPHASE	81	0.49001	1.3708	0.0276412	0.140144	0.112065	3821	tags=33%, list=20%, signal=27%	Cdk1/Ccnb2/Ncapg2/Nek6/Lmnb1/Ndc1/Plk1/Smc2/Vrk1/Nup93/Mapk1/Vrk2/Aaas/Nup35/Nup62/Nup88/Lmna/Uso1/Rae1/Smc4/Nup188/Nup205/Set/Gorasp2/Mcph1/Nup160/Nup37	Smoke_5month_vs_control	MSigDB_C2_CP	v2022.1
	REACTOME_ASSEMBLY_OF_ACTIVE_LPL_AND_LIPC_LIPASE_COMPLEXES	REACTOME_ASSEMBLY_OF_ACTIVE_LPL_AND_LIPC_LIPASE_COMPLEXES	18	-0.699442	-1.55358	0.0280513	0.141931	0.113493	897	tags=33%, list=5%, signal=32%	Lmf2/Angptl4/Pcsk5/Pcsk6/Gpihbp1/Cidec	Smoke_5month_vs_control	MSigDB_C2_CP	v2022.1
	REACTOME_NOTCH4_INTRACELLULAR_DOMAIN_REGULATES_TRANSCRIPTION	REACTOME_NOTCH4_INTRACELLULAR_DOMAIN_REGULATES_TRANSCRIPTION	19	-0.684496	-1.53557	0.0283738	0.143267	0.114562	1439	tags=42%, list=7%, signal=39%	Notch2/Hes1/Maml1/Notch1/Acta2/Flt4/Hey1/Notch4	Smoke_5month_vs_control	MSigDB_C2_CP	v2022.1
	REACTOME_SPHINGOLIPID_METABOLISM	REACTOME_SPHINGOLIPID_METABOLISM	74	0.505019	1.39178	0.0285503	0.143863	0.115039	1828	tags=32%, list=9%, signal=29%	Gla/Sptssb/Galc/Neu1/Ctsa/Psap/Sphk1/Arsj/Cerk/Sgpl1/Hexa/Arsg/Ormdl1/Hexb/Gba/Glb1/Sptlc2/Aldh3b1/Kdsr/B4galnt1/Glb1l/Samd8/Gm2a/Smpd2	Smoke_5month_vs_control	MSigDB_C2_CP	v2022.1
	REACTOME_INTERFERON_GAMMA_SIGNALING	REACTOME_INTERFERON_GAMMA_SIGNALING	77	0.499807	1.38997	0.0287238	0.144442	0.115501	2894	tags=43%, list=15%, signal=37%	H2-Eb1/Mt2/Oasl1/Oas1a/Fcgr1/Gbp8/Cd44/Ifi30/Socs3/Ptpn6/H2-Q2/Vcam1/Ptpn2/H2-Ab1/Stat1/Ciita/Irf4/Trim6/H2-Q10/Trim29/H2-Aa/Ifngr2/Irf5/Gbp2/Gbp3/Prkcd/H2-D1/H2-M3/Trim34a/Trim21/Jak2/Sumo1/Irf7	Smoke_5month_vs_control	MSigDB_C2_CP	v2022.1
	REACTOME_UNWINDING_OF_DNA	REACTOME_UNWINDING_OF_DNA	12	0.7969	1.59205	0.0290822	0.14514	0.116059	3874	tags=83%, list=20%, signal=67%	Gins2/Gins1/Mcm3/Mcm5/Gins4/Mcm6/Mcm8/Mcm7/Mcm4/Mcm2	Smoke_5month_vs_control	MSigDB_C2_CP	v2022.1
	WP_NEPHROGENESIS	WP_NEPHROGENESIS	17	-0.698	-1.52943	0.0290987	0.14514	0.116059	2588	tags=41%, list=13%, signal=36%	Bmp7/Rspo1/Meis1/Wnt3a/Tcf21/Osr1/Aldh1a2	Smoke_5month_vs_control	MSigDB_C2_CP	v2022.1
	REACTOME_INITIATION_OF_NUCLEAR_ENVELOPE_NE_REFORMATION	REACTOME_INITIATION_OF_NUCLEAR_ENVELOPE_NE_REFORMATION	19	0.704051	1.52636	0.0289515	0.14514	0.116059	1148	tags=21%, list=6%, signal=20%	Cdk1/Ccnb2/Lmnb1/Vrk1	Smoke_5month_vs_control	MSigDB_C2_CP	v2022.1
	BIOCARTA_AGR_PATHWAY	BIOCARTA_AGR_PATHWAY	32	-0.609441	-1.48865	0.0290546	0.14514	0.116059	4168	tags=59%, list=22%, signal=47%	Itgb1/Dmd/Dag1/Git2/Rac1/Lama4/Sp1/Mapk3/Chrm1/Chrna1/Lama2/Pak4/Lama3/Jun/Agrn/Pak3/Egfr/Utrn/Acta1	Smoke_5month_vs_control	MSigDB_C2_CP	v2022.1
	WP_PROSURVIVAL_SIGNALING_OF_NEUROPROTECTIN_D1	WP_PROSURVIVAL_SIGNALING_OF_NEUROPROTECTIN_D1	15	0.7299	1.52418	0.029309	0.145476	0.116328	2329	tags=53%, list=12%, signal=47%	Tnf/Ripk3/Birc3/Casp3/Traf2/Bax/Ripk1/Casp8	Smoke_5month_vs_control	MSigDB_C2_CP	v2022.1
	REACTOME_CGMP_EFFECTS	REACTOME_CGMP_EFFECTS	14	-0.72829	-1.5174	0.0293437	0.145476	0.116328	3035	tags=50%, list=16%, signal=42%	Kcnmb4/Kcnmb2/Kcnma1/Prkg2/Kcnmb1/Prkg1/Pde5a	Smoke_5month_vs_control	MSigDB_C2_CP	v2022.1
	PID_AJDISS_2PATHWAY	PID_AJDISS_2PATHWAY	47	-0.536061	-1.42187	0.0293062	0.145476	0.116328	2023	tags=28%, list=10%, signal=25%	Ctnnd1/Igf2/Igf1r/Cables1/Dsp/Egfr/Fyn/Bdnf/Egf/Jup/Gfra1/Cdh2/Ntrk2	Smoke_5month_vs_control	MSigDB_C2_CP	v2022.1
[truncated: 499 more rows]
