# Supplementary material for: Time-series transcriptomic analysis of cigarette smoke–associated lung responses reveals COPD-related inflammatory and epithelial remodeling modules in murine models
Source: Front Med (Lausanne). 2026 Jun 24;13:1785075. doi: 10.3389/fmed.2026.1785075 (PMC13341621; doi:10.3389/fmed.2026.1785075)
Supplement: Supplementary file 8 [file Table_4.xlsx]

## Sheet: Sheet1
Supplementary Table S4. Detailed intersection statistics of differentially expressed genes (DEGs) across cigarette smoke exposure stages and the COPD-related chronic airway inflammation model.
	Only 1day	Only 2month	Only 5month	Only COPD	1day AND 2month NOT 5month NOT COPD	1day AND 5month NOT 2month NOT COPD	1day AND COPD NOT 2month NOT 5month	2month AND 5month NOT 1day NOT COPD	2month AND COPD NOT 1day NOT 5month	5month AND COPD NOT 1day NOT 2month	1day AND 2month AND 5month NOT COPD	1day AND 2month AND COPD NOT 5month	1day AND 5month AND COPD NOT 2month	2month AND 5month AND COPD NOT 1day	1day AND 2month AND 5month AND COPD
	Bpifa1	Cxcl2	Ctsk	LOC100505002	Hspa1a	9130221J17Rik	Ltf	Cxcl5	Slamf8	Spp1	Cyp1a1	Ptgs2	Lypd6b	Hal	Cyp1b1
	Reg3g	Aldh3a1	Orm1	Igh-VJ558	Mt3	P2rx5	BC048546	Saa3	Lemd1	Ifi204	Afp	Slc5a12	Artn	Ms4a7	Cd177
	Bpifb1	Slc4a1	Cxcl9	Dmbt1	Nupr1		Slc7a5	Mmp12	Ccl12	Aurka	Nqo1	Pglyrp1	Lrp8	Gp2	Gsta2
	Neurl3	Lama1	Npy	Tspan10	Igkv8-30		4930588G05Rik	Ly6i	Bub1	Tnfsf9	Slc7a11	Blnk	Sel1l3	Gpnmb	Gch1
	Myocd	Il1b	Irg1	Oosp1			Scgb3a1	Slc26a4	Cx3cr1	Iglv1	AU040972		Lrrc26	Vnn3	Btbd11
	Rrad	Saa1	Mcoln3	Dnase1l3			Tnc	AA467197	Cd72	Cpxm1	Srxn1			Vnn1	Krt85
	Mybphl	Ccr5	Prmt8	Igkv6-14			Reep6	Ccl3	Adap1	Rnf180	Akr1b8			Slc39a2	Adam8
	Slc22a3	Alas2	Akr1c19	Creg2			Atoh8	Zranb3	Lgals3bp	Ggt1	Mthfd2			Ccl20
	Slc12a5	Il1f9	Rgs16	Derl3			Dio2	Msr1	2310034G01Rik	Pla2g2d	Orm2			Pigr
	Ces1f	S100a8	Rab3c	Gpr162			Chl1	Wfdc17	Slc37a2	Capg	Gdf15			Mmp13
	Gpr97	Csf3r	Fabp7	Ubd			Arg1	Clec5a	Mlph	Kcnj10	Acox2			Trem2
	Nrcam	Fcer2a	Myo5a	Lag3			Ly6d	Cd200r1	Was	Ttyh2	Gclc			C3ar1
	Uchl1	Mcoln2	Phex	Wnt10a			Rbp7	Il1rn	Igsf8	Pla1a	Gpx2			1300002K09Rik
	Sowahb	Cd300a	Aspm	Hist1h2ab			Aqp3	Retnla	Cnnm2	Gna15	Nr1d1			Lhfpl2
	Ffar4	Ehf	Rnase2a	B4galnt4			Chad	Tnfrsf9	Arhgap19	Mdk	Serpina3n			Ccl8
	Rtp3	Iigp1	Cxcl10	Cdhr1			Dgat2	Fcgr2b	Cyp4f39	Slc7a8	Ces1g			Cd33
	Fam173b	Chil3	Ccdc122	Igj			Ccr6	Mmp8	Tifab	Enpp1	Blvrb			Ptgir
	Serpinb2	Pik3cg	Cdca3	C1qtnf3			Esm1	Ccl2	Il18bp	Tbxas1	Cxcl1			Cd300lf
	Pck1	Pirb	Ncapg2	Hist1h1b			Spib	Il1r2	Relb	Spc24	Gclm			Zmynd15
	Car3	Igk	Tfec	Crmp1			Pycard	Lcn2	Ccl28	Selp	Hmox1			Cd68
	Ighm	Kif23	Hpx	Igkv9-120				Adh7	Fcgr1	Micall2	Erich3			Cd86
	Arhgap20	Tlr1	Tlr8	Upk3a				Ch25h	Rap2b	Naglu	2310007L24Rik			Csf2rb2
	Bank1	Gda	Ccl17	Ces2a				Dcstamp	Wnk4	Kif22	Nfil3			Mab21l3
	Ighv14-2	Ccr2	Psat1	Fzd10				Cfb	Adora1	Prune2	Birc5			Itih4
	E030016H06Rik	Adm	Tpcn2	Cacna1h				Clec4n	Cirbp	Smpdl3b	Cep55			Lrg1
	Slc6a2	AI447881	Zwilch	Dbx2				Clec4e	Sirpa	Eno2				C1qc
	Myom3	Ly86	Car13	Tnfrsf17				Noxo1	Lcp2	Ldhd				Agrp
	Polr3g	Csf1	Acox3	Fthl17				Ccr1	Gpr65	Gpr176				Adcyap1r1
	Mycl	46082	Aurkb	Mup1				Rgs1	Cd52	Cfp				Gas2l3
	Cma1	Alox5ap	Gm19935	Igkv1-117				Timp1	Serpind1	Mis18bp1				C2cd4b
	Lum	Cd53	Trip13	Pitx1				Steap4	Ngef	Lbp				P2ry13
	Lrmp	Ccl7	Brinp1	Fbln7				Clec4d	Abcb6	Snx7				Kynu
	Tnfrsf13c	Ube2l6	Cenpe	5830411N06Rik				Mreg	Gkn3	Fgl1				Csf2rb
	Fcrla	Ankrd37	Ctss	Vax2				Gla	Fyb	Parm1				C1qa
		Fam46c	Cenpi	Ccl19				Atp6v0d2	Stard5	Elf3				Itgam
		Homer2	Shcbp1	Pdcd1				Nusap1	Klk10	Tmem173				Acpp
		Casp4	Adora2b	Ntrk1				Cdca5	5430435G22Rik	Slc44a4				Tnfaip2
		Fignl1	Rab15	Cpz				Ms4a6d	Usp11	Rab32				Slc11a1
		Qsox1	Ube2t	Ccnk				Mat1a	Nfkbid	Espl1				Ahrr
		Hells	Kctd14	Dgkk				Ccl9	Mt1	Tspan1				C1qb
		Fech	Ercc6l	Bhlha15				Ccna2	Evc	Pappa				Itgax
		Bpgm	Hsd11b2	Zfp652				Rnf128	Pik3ap1	Nasp				Mafb
		Birc3	Rcbtb2	H2-Q8				Cdca8	5031426D15Rik	Slc2a1				Ube2c
		Cd80	Kif2c	Ceacam10				Inhba	Snca	Ripk3				Hpgds
		Cd83	Kifc1	Apol9b				Mki67	Bex1	Dpp7				Klhdc8a
		Has3	Nfatc2	Kcnn4				Gpr34	Cd209f	Fam83e				Nfkbie
		H2afz	Racgap1	Gm10817				Cdk1	Ctla2b	Tctex1d4				Slc15a3
		Edn1	Dbf4	Krt20				Tk1	Bicd1	Ncapd2				Arnt2
		Sftpd	Ahnak2	Cd5l				Havcr2	4930486L24Rik	Bmp8a				Lgals3
		Pstpip2	Tha1	Prss30				Basp1	S100a9	Gsta3				Tjp3
		Tlr6	Mad2l1	2010001M09Rik				Hcar2	Rsad1	Gpr35				Fcer1g
		Clca1	Fkbp1b	Mmp25				Top2a	Tmod4	Slc7a2				Emr1
		Lcp1	Cfi	Hist1h2ai				Slc6a20a	Nipal1	Ccnf				Slc39a4
		Htatip2	Tma16	Cpn2				Csf2	Dusp1	Parvg				Zc3h12a
		Cd302	Rab20	Gdf3				Spc25	Idh1	Ctsl				Amz1
		Mcemp1	Wdr91	Syt10				Ccnb2	1700012B09Rik	B3gnt8				P2ry12
		Soat1	Tmem37	Foxp3				Ccl22	Cep70	Fabp1				2810417H13Rik
		Ifngr2	Incenp	Ly6f				Tmc5	Fam13a	Gzma				Icos
		Pttg1	Ptgs1	Noxa1				Clec4a2	Epha1	Glycam1				Ctsd
		Lat2	Cenpw	Lta				Milr1	St6galnac3	Ppbp				Galnt6
		Map10	1700112E06Rik	Cacna1s				Asf1b	Rsad2	Hpcal4				Vav1
		Sgpl1	Slc13a2	Il12rb1				Cd84	G0s2	Ncr1				Ncf4
		Cks2	Hmmr	Defa-rs2				Chil1	Klf9	Clec1b				P2ry6
		Rfc5	Mfsd7b	Gzmk				Fcgr3	Palmd	Ntrk2				Lpcat2
		Msrb1	Slc36a1	Spns3				Pla2g7	Errfi1	Nkg7				Proz
		Casp3	Gpr137b-ps	H2-Oa				Cxcl17	Slc25a37	Rapgef4				Lpxn
		Exoc3l4	Foxj1	Cxcr3				Lrp12	Ushbp1	Cpne5				Rilpl2
		Specc1	Slc25a13	Pou3f1				Chrna7	Plek	Synm				Slc5a1
		Ttc30a1	Fam105a	Umod				Arg2		Aard				Syngr1
		Cyp26b1	Frrs1	C4a				Spdl1		Hmcn1				Batf
		Lrat	Clspn	Darc				Wfdc21		Bmp6				Pdgfc
		Ces2g	Bcl3	Guca2a				Lox		Klrd1				Myo1f
		Muc16	Mboat1	Siglec1				Tbc1d2		Gja4				Psrc1
		Anxa9	C330027C09Rik	Lrrc25				Tlr13		Palm				Ly75
		Enpp3	Clcn5	Sit1				Arntl		Ednrb				Acp5
		Igfbp3	Uhrf1	Srrm4				Cyp7b1		Glb1l3				Mmp14
		Upk3b	Dedd2	Fcrl5				Cd14		Mapt				6330416G13Rik
		Kcnk5	Mal	D630003M21Rik				Rasl11a		Fabp3				Cotl1
		Cdh16	Kif11	Abcb11				Olfm4		Lipg				Itgb2
		Sox13	Akr1c13	Gm12830				AF251705		Gria1				Pld3
		Colgalt2	Litaf	Hist1h2ak				Clec7a		Trdn				Trpv2
		Heg1	Cdkn1a	Tff2				Nek6		Grem2				Ncf1
		Lrrn4	Melk	Pdyn				Rorc		Plce1				Nfam1
		Dll1	Dennd2d	Prss57				F10		Acer2				Cyba
		Csrnp1	Tnfaip8l1	H2-DMa				Txnrd1		Pcolce2				Tmprss4
		Gimap5	Aig1	Agap2				Pf4		Sec16b				Serpina3m
		Frem1	BC027231	Zfp296				Rrm2		Prkg1				Dtx4
		Lrrn4cl	Neu1	BC055004				Pkib		Kcnk3				Hvcn1
		Vtn	Slc7a7	Btbd17				Rassf6		Tesc				Gpr68
		Plekha6	Fbxl20	Tmem45b				Lonrf3		Tmem47				Sh3pxd2b
		Nkain4	Capn15	Ccr10				Clmp		Itga8				Tgif1
		Coro6	Selenbp1	Pdcd1lg2				Olr1		Tspan7				Slc29a3
		Nr4a3	Sass6	Mink1				Cd274		Angpt1				Lgi2
		Tmem132c	Sla	Pycr1				Mpp6						Ttc39a
		Rbm20	Plaur	St3gal3				Igsf6						Pnpla7
		Rab17	Tcf19	Oasl1				Ccl6						Pik3r5
		Thbs3	Mlkl	Rasd2				Cd300lb						Tcirg1
		Tead4	Prcp	Fam26f				Glipr1						C1ra
		Wt1	Cks1b	Dscam				Tlr2						Slc6a15
		6430537K16Rik	Prf1	Ppfia4				Evi2a						Bex2
		Slc23a1	Map4k2	Slamf7				Cdhr4						Slc7a10
		Usp2	Ttn	Olfr462				Ly9						Dusp8
		Klf2	Bcan	Expi				Malt1						Atp13a4
		Boc	Lmod2	9930023K05Rik				Rad51						Scn3a
		Adrb3	Cox8b	Gfi1				Ifitm1						Chrdl1
		Ppl	Sstr4	Oas3				Naip2						Nr1d2
		Gchfr	Cdh13	Cd6				Plet1						Adamts1
		Zfp319	Ifitm6	Thy1				Pgd						1810011O10Rik
		Edn3	Dgkg	Ebi3				Apobec1						Nr4a1
		Klhl4	Clec4g	Mst1				C77370						Sned1
		Syt17	Hamp	Atxn7l3				Ctsz						Tmem2
		Cybrd1	Prkag3	Hist1h1d				Rnf149						Bex4
		Sertad4	Tubb1	Itln1				Samsn1						Hecw2
		AI956758	Akap6	Ccdc18				Sh3bp2						Cldn8
		Srpx	Cox7a1	Zap70				Nfkbiz						Pcdh12
		Abi3bp	Ldb3	Pla2g5				Il7r						Gpr155
		Kcna2	2210011C24Rik	Cd5				Mfsd12						Ogn
		Dpyd	Actn2	Cyfip2				Cenpk						Pla2r1
		Nt5dc2	Xirp1	H2-Eb1				Gsr
		Rbp1	S1pr5	Ggt6				Csf2ra
		Pim3	Alox12	2210407C18Rik				AI662270
		Tmem163	Fbln2	Cst7				Tlr7
		Cbfa2t3	Adcy8	Fscn1				Tgfbi
		Tppp3	Cdh2	Tgm1				Plin2
		Plxna2	Des	1110006O24Rik				AU015263
		Slc10a6	Treml4	Tubb3				Slc40a1
		Lims2	Glb1l2	Kcnk12				Il1rl2
		Slc52a3	Mylk3	Prr5				Galnt3
		Ptgfr	D530037H12Rik	Hcn4				Cbr3
		Mmrn2	Fndc1	Acsbg1				4833438C02Rik
		Ptprd	Ckmt2	Mfsd4				P2ry14
			Epb4.1l3	Dkkl1				F7
			Epha3	Tm4sf5				Btk
			Col13a1	Atp1a3				Gusb
			2810433D01Rik	Kcnc1				Dera
			4833411I10Rik	Cblc				Gnpda1
			Gfra1	Hist1h1e				Cstb
			Fmo5	Wdr86				Tifa
			Pde4b	Ryr1				Ly96
			Gnao1	Tulp1				Gmnn
			Cyr61	Ifng				Slc16a6
			Cnn1	Ubash3a				Mgst2
			9130009M17Rik	Ptprv				Prom1
			Col4a6	Cpxm2				Aif1
			Fendrr	Trex1				Nabp1
			Slc2a3	Igfals				Arhgap11a
			Klf12	Tnf				Snx10
			Tril	H2-Eb2				Nckap1l
			Irs2	Sytl1				Lgmn
			Tbc1d30	Mup8				Fnip2
			Fam178b	Klk4				G6pdx
			Flrt2	3110062M04Rik				Spi1
			Thsd4	Spdef				Mpeg1
			Unc45b	Mobp				Tyrobp
			Ptp4a3	Alox12e				B4galt6
			Pdgfb	Susd2				0610040J01Rik
			Ndufa4l2	Oas1a				Tnfaip3
			5930427L02Rik	Ltb4r2				Dbp
			Myl4	Neurl1a				Plcb1
			Tnni3	Stac2				Acoxl
			Car14	Serpina9				Tubb4a
			4432414F05Rik	Cercam				Tmeff2
			Tnnc1	Marcksl1				Acaa1b
			Cdh5	Lalba				Ciart
			Sorbs1	Cryba4				Per1
			Pard3b	Ccl1				Piezo2
			Tspan18	Rapsn				Tex11
			Rab6b	Tmem221				Fat3
			Wnt2	Olfr131				Tmem88
			Prelp	Tmem121				Gap43
			Popdc2	Msc				Slc47a1
			Asap2	Oas2				Hlf
			Pard6g	Socs1				Krtap17-1
			Nova2	B3galt5				Scube2
			Dmpk	Hpse				Ldb2
			Pcdh7	LOC100505358				Smtn
			4930453J04Rik	Itgae				Star
			Camk2n1	Dusp9				Fgfr4
			Atf5	Hist1h2ao				Ecm2
			Hspg2	Asb2				Lrrc17
			Penk	Matk				Tenc1
			Ptprk	Kcnab2				Shank3
			Sox6	Sfpi1				Aplnr
			Slc4a5	Syt13				Sema3g
			Ephb4	Arsb				Crispld2
			Tpm2	Sox8				Fxyd1
			Gpihbp1	Ntn5				Ltbp4
			Pdzd2	Clip3				Mcf2l
			Sema6a	Krtap7-1				Foxf1
			2610027K06Rik	Scn2b				5730409N24Rik
			Cspg4	Cldn9				Tmem119
			Ebf1	Laptm5				Tln2
			Myh6	Bcat1				LOC74457
			Pxdn	C1qtnf4				Ppp1r14a
			Adcy2	Pou2af1				Pgm5
			Aass	Siglece				Pde5a
			Myh11	Pga5				Igfbp6
			Sh3tc2	Scn1b				Klf15
			Reck	Lrrc3				Pfkfb3
			Flt1	Odz4				Zfpm2
			Mettl24	Tmem130				Hyal2
			Dmtn	Cited4				N4bp3
			Agtr1a	Zfp385a				Slc38a5
			B930012P20Rik	Rab3il1				Aldh1a2
			Sorbs3	Chst10				Nol3
			Irs1	Shank2				Klf4
			Prss12	Thbs4				Adamtsl1
			AI790276	Ppfia3				C1qtnf2
			Satb1	Tmem171
			Tpcn1	Ap3b2
			Myrf	Olfr1341
				Ndst3
				Cilp
				Tox
				Glis1
				Cadm3
				Pacsin1
				Gm9757
				Defa-rs7
				Batf3
				Irf5
				Plcxd1
				Hes5
				Pld4
				Taf6l
				B4galnt1
				Ppp1r13l
				Sept3
				B3gnt7
				9130017N09Rik
				Pigz
				1700017B05Rik
				Hs6st3
				Sult2b1
				Lingo1
				Ltc4s
				Gm9777
				Hk3
				1700003E16Rik
				Ydjc
				Wnt6
				Gxylt2
				Prp2
				Nkx6-2
				Bri3bp
				Socs7
				Mzf1
				Slc13a3
				Rab3b
				Sectm1a
				Lrrc46
				Tssk6
				Pglyrp2
				Atcay
				Gpr33
				Kif18b
				Bcl11a
				A430093F15Rik
				Hs3st3a1
				Pdlim4
				Gm12541
				Agt
				2010106E10Rik
				Foxa3
				Apol9a
				Slc2a6
				Cpne2
				Krtap5-1
				Sec1
				Hcst
				Xcl1
				Nags
				Psd
				Olfr344
				C530028O21Rik
				Gpr142
				Abcc8
				Irf4
				Cd3e
				Trp53-ps
				Insl6
				Tap1
				Sarm1
				Olfr124
				Gjb3
				P2rx2
				Runx3
				Sema6c
				Apbb1ip
				Itgb7
				2210404O07Rik
				4930572J05Rik
				Pgbd5
				4930444K16Rik
				Tnfrsf11a
				Rnf208
				Gm14410
				Wfikkn2
				Ikzf3
				Fam187a
				Nrtn
				Gpr157
				Pla2g1b
				C4b
				Gm10165
				Hps1
				Rpp25
				Tmem89
				Map4k1
				Sectm1b
				Sostdc1
				Kcne1l
				Esr1
				Faim3
				Fa2h
				Gm12824
				Psd4
				Hist1h3a
				Arc
				Cd37
				Tmem106a
				Folr1
				Mri1
				Snph
				Rpusd3
				Espn
				Tram2
				Wnt4
				Cxcr6
				Tff1
				Krt9
				Blk
				Barx2
				Ninj1
				Aicda
				Flt3
				Rasa4
				Ctrc
				Wdr18
				Slc35c2
				B3galt4
				Frzb
				Sun5
				Lim2
				Olfr449
				Musk
				Gata5
				Ttc34
				Art2a-ps
				1500015L24Rik
				Olfr1026
				Muc5ac
				Chrne
				Tspan33
				H2-DMb2
				1700024J04Rik
				Ulk4
				Car10
				Cryaa
				Sh3bp1
				Chga
				Apol7c
				Krt83
				Mmp23
				Pax2
				Sp5
				Rab11fip4
				Kiss1r
				Cd22
				5730575G16Rik
				Dact2
				Irgc1
				1700106J16Rik
				Impa2
				Tprg
				Serpina3b
				Gm10627
				Lrrc4b
				Hr
				Akr7a5
				Abhd15
				0610042G04Rik
				Gpat2
				St8sia1
				Naga
				Exoc3l2
				Col15a1
				Lsm11
				Gpsm3
				Stra6
				Sox14
				1110014N23Rik
				Asphd1
				Sema4b
				Trim29
				Trpv4
				2310035K24Rik
				Vax1
				Amh
				Xrra1
				Serpinb9g
				Ppp1r32
				Lhx2
				Gli2
				Wnt7b
				Utf1
				H2-Ab1
				Trp53i11
				Calb2
				Best1
				Nudt8
				Cyp2c37
				Gprc5c
				Qpctl
				Bad
				Asgr2
				Podnl1
				Fam20c
				Unc13a
				Pde1b
				Sdk1
				Cd79a
				Gatsl3
				Slc9a7
				Cln6
				Fgf14
				Vars
				Magea3
				BC048562
				Fcho1
				Fut2
				C2cd4a
				Plekhg6
				Galns
				Map3k9
				Dlgap2
				Foxk1
				Dok3
				Slc34a3
				Fmnl1
				Sult4a1
				Adra2a
				Gjb5
				Bhlhe41
				Pgap3
				Svop
				Fbxl22
				Slitrk2
				Spata2l
				Bcl11b
				Kcnmb3
				Grin2d
				Rasal1
				Cryba2
				Tctn1
				Oas1f
				Mfsd6l
				Pafah1b3
				Lrfn1
				Slc16a5
				1700023F06Rik
				Myh1
				Nfkb2
				Dyrk1b
				Gm10199
				Ccdc158
				A530032D15Rik
				Mrgpre
				Rnf157
				Wnt5b
				Igsf9
				Ces2c
				Tub
				Mogat2
				6030419C18Rik
				1700056E22Rik
				Spnb4
				4930427A07Rik
				Tbxa2r
				Nkpd1
				Oit1
				Prkar1b
				Tprn
				Bfsp2
				Olfr94
				4930505N22Rik
				Fam71f1
				Aldh18a1
				Guca1a
				Shisa3
				1500015O10Rik
				Hnf1b
				Pqlc2
				Wdfy4
				Gng3
				Mast1
				Scara3
				Zmat4
				Vps37d
				Mpo
				Ada
				Tnfrsf1b
				Cml5
				Prrx2
				Dusp2
				Ggt5
				Trpm2
				4930455J16Rik
				Vmn2r89
				Ptchd2
				Krtap13-1
				Fetub
				Ren1
				Npsr1
				Fcamr
				Pdxk-ps
				Cypt12
				Lrrc24
				Osr1
				Myo7b
				Otog
				Ephb2
				AI428898
				Atxn7l1
				Defb6
				Tcerg1l
				Cldn17
				B930041F14Rik
				Pgf
				Zic4
				Pstpip1
				Kcnn3
				Ptprn
				Pou4f1
				Gm8140
				Smoc1
				Ldlrad1
				Tcte1
				Olfr812
				Btnl3
				Defb36
				LOC433577
				Fam64a
				Arsi
				BC030867
				Gm8096
				Il21r
				Iglon5
				St6galnac4
				C1qtnf6
				Kcnh7
				Lhb
				Plekho2
				Fut7
				Tmem86a
				Dbn1
				Syt5
				Ubxn11
				1810009J06Rik
				Fxyd2
				Nog
				Rasl10b
				Snapc2
				Fbxo2
				Creb3l4
				Mef2b
				Reep2
				Csn3
				Pde2a
				Tnp2
				Ptf1a
				Syt12
				Sssca1
				Myo7a
				Vmn2r29
				B4galt5
				Sf3a2
				Aldoc
				1700041B01Rik
				Plk1
				Gm9806
				Agbl4
				Armc7
				Cdh22
				Glt1d1
				BC068157
				Snx20
				Ramp1
				1700006J14Rik
				Mob3a
				Tcp11
				Psg23
				Ptk2b
				Rhbg
				Gpr172b
				Lad1
				Mogat1
				Spata21
				Cd74
				Eomes
				4930546C10Rik
				Dcxr
				Lat
				Kcng2
				Ntn3
				Gpr133
				Pde10a
				Zfhx2as
				Gm4980
				Il17b
				Olfr223
				Dok5
				Spata18
				Il10
				Wfdc3
				Slc22a18
				Kcnk7
				Zmynd12
				Epn1
				Etv6
				Fndc8
				Slc5a10
				Axl
				1190005I06Rik
				Hpdl
				Amdhd2
				Nlrp4e
				Lrch4
				Foxn1
				Dscaml1
				Bpifb5
				Spo11
				Gm6310
				Mocs3
				Fmod
				Mycl1
				Mrap
				Nr5a2
				Tgm6
				Clec10a
				Dusp23
				Muc1
				Nkx2-6
				Plekhf1
				Hhipl1
				Syngr4
				Morn1
				Samd1
				Pmel
				Tmprss6
				Prnd
				Gng13
				Smpd3
				Nkx2-4
				1810041L15Rik
				Nudt14
				Pou2f2
				Abhd12
				Cpn1
				1700101C01Rik
				Psmb8
				Akap3
				BC021614
				Snai3
				Arpc4
				Dclk1
				Slit1
				Prh1
				Slc17a2
				Chadl
				Trim15
				Gm22
				9930021D14Rik
				Padi2
				Apoc2
				BC049635
				Gip
				Adc
				Clec11a
				Lsm2
				Degs2
				Cdh4
				Bhlhe22
				Rec8
				Rbm38
				Card11
				Zbtb45
				AY761184
				Foxred2
				Hrh2
				Il2ra
				Tmc1
				Slc16a3
				Dppa3
				Gulo
				Ppp1r27
				Mtap1s
				Ly6g5b
				Rnasek
				Kcnt1
				Ctsw
				Khsrp
				Gal3st2
				Chrna10
				Zswim1
				Rdh7
				2610318N02Rik
				Adad2
				Hist2h2aa1
				Ren2
				Adam23
				Slc5a9
				Alg3
				Tpbg
				Pnmal2
				5730590G19Rik
				Nefh
				Dnahc14
				Gpr88
				Vmn1r225
				Tmem52
				1700026N04Rik
				Cdc42ep5
				Scamp5
				D030068K23Rik
				Serpina10
				Slc41a3
				Apba2
				Cyp17a1
				Amigo3
				Man2b1
				Ly6e
				Ptprcap
				Pml
				Ascl2
				Loh12cr1
				Dak
				Dusp26
				Efs
				Ltb4r1
				Gm11938
				Cela3b
				Pcdha4-g
				Tubg2
				Apoc4
				Fermt1
				Rogdi
				Drd4
				Trnp1
				A930005G22Rik
				Sept1
				Sucnr1
				Galk1
				2310068J16Rik
				Wwox
				Egr3
				Abcd1
				Ror2
				A530099J19Rik
				Dlgap3
				Rhox9
				Pgls
				Dhx37
				Man2b2
				Slc28a3
				Arap1
				Sema6b
				O3far1
				Naprt1
				Vmn1r16
				7630403G23Rik
				Prrc1
				Unc93b1
				Folr4
				Chpf
				Kcnmb4
				Lrp3
				F8a
				Frat1
				C030019I05Rik
				Gjb1
				Irf8
				Hspbp1
				Nr1h5
				Zcchc18
				Chtf18
				Il17f
				Klrg2
				Nlrx1
				Ephb6
				Fam69b
				Smtnl1
				4921527H02Rik
				Troap
				Gdf5
				Rhbdl2
				Tgfb1
				Car6
				9530018H14Rik
				Prex1
				Abcg4
				Hs3st3b1
				Kif5c
				Fam83g
				LOC100504785
				Gm7052
				Daglb
				Lipc
				Ticam1
				Pmepa1
				Col8a2
				Hcn2
				Otub1
				Gm4890
				Cygb
				Foxi2
				Pnliprp1
				Ttc7
				0610012H03Rik
				B3gnt3
				Lingo4
				Evi5l
				Galr3
				H13
				Pou2f3
				Slc26a8
				Wscd2
				Chpf2
				Ntng2
				Sox15
				Il20ra
				Selplg
				Rab37
				Ip6k3
				Adra1d
				Vwa1
				Phox2a
				Slc29a2
				Rd3
				Peli3
				Fermt3
				Tmem51
				Slc27a1
				Rhbdl3
				Fgf23
				Smyd5
				Lrrc43
				Vwa5b1
				Prss2
				Sdsl
				Tusc1
				Comtd1
				Ptpn18
				Tmem82
				Lmo1
				Vac14
				C2
				Abhd16b
				2600014E21Rik
				Dtx1
				Cog8
				Hdac11
				Exosc4
				Cd276
				Gm5127
				Olfr1143
				AI848285
				1810043G02Rik
				Olfr1277
				Unc119
				4933440N22Rik
				Neurod2
				Megf11
				Nkx2-5
				Bcl2l14
				Spire2
				4933416I08Rik
				Spic
				Igsf9b
				Dgki
				Gm1661
				Krt82
				Krtap5-4
				Igfbpl1
				1700013G24Rik
				Wdr54
				Zmiz2
				Mxd3
				Ggn
				1700110M21Rik
				Igdcc4
				Klc3
				Grwd1
				2900060N12Rik
				Mei1
				Gm88
				Gm5617
				Fbxo41
				Fbxl15
				Golt1a
				Mmp9
				C5ar1
				Dcaf12l2
				Creb3l1
				Ckap4
				Cdcp2
				Dapk3
				Atg7
				Mov10
				4933434C23Rik
				Gdf6
				Aspdh
				Nrm
				Tmem180
				Olfr1230
				Pthlh
				1600014K23Rik
				Optc
				Crlf2
				Itpka
				Crybb1
				Obscn
				C230052I12Rik
				Ass1
				Bglap-rs1
				Pelp1
				Larp6
				Ppapdc3
				Slc46a1
				Sardh
				Gal3st1
				Gdf10
				Fam125a
				Katnb1
				Sall1
				Islr
				Meis3
				Rtn1
				Gm5382
				Sla2
				Ctsf
				Slc4a8
				Slc5a2
				Eif3f
				Sohlh2
				5830418P13Rik
				Loxl1
				4933425L06Rik
				4930539H15Rik
				Mpv17l2
				Fcgr4
				Dio1
				Rinl
				Foxd2
				Il27
				D8Ertd82e
				Zfp668
				Fam181a
				Entpd7
				Shmt2
				Mchr1
				Gatm
				Dnajc5g
				1810058N15Rik
				Rhbdd2
				Shisa4
				Nacc2
				Mt4
				Mybph
				Elfn2
				Cldn13
				Cntnap4
				6230409E13Rik
				Sema4a
				Acbd6
				Nudt17
				Trp53
				Lrrc4
				Klk11
				Olfr123
				1700120K04Rik
				Ctxn1
				Clip2
				Git1
				Olfr523
				Ccne1
				Prl8a8
				Ppyr1
				Gm2a
				H2-Bl
				Dbh
				Ropn1l
				Sox10
				Prr12
				Dph1
				Fam131b
				Rac2
				4930583I09Rik
				Tnni2
				Ppap2c
				Olfr646
				Cmtm7
				Sost
				Nfix
				4922505G16Rik
				Lmx1b
				5730585A16Rik
				Gpaa1
				Ubqln3
				Rem1
				Slc25a1
				Myo1h
				Fam100a
				Susd3
				Ptpn6
				Rasal3
				Lrfn3
				1700025H01Rik
				Srcrb4d
				Anpep
				Padi1
				Wdtc1
				Zfp524
				Erbb4
				Cacnb3
				Timm50
				4921528I07Rik
				Mapk13
				Snta1
				B830017H08Rik
				Aldh8a1
				Podxl2
				Nacad
				Zfp423
				Prss27
				Mmp17
				Zbtb7a
				Olfr1128
				Bscl2
				Htra3
				4930431F12Rik
				Lrrn2
				Foxc1
				Raver1
				Usf1
				Rgs8
				Scly
				Phospho1
				Lpo
				Atp6v0c
				Trp73
				Slc22a16
				Gfra4
				DXBay18
				E2f8
				Gata4
				LOC100504178
				1700030J22Rik
				Olfr1431
				Zfp526
				Gadd45gip1
				LOC676708
				Unc5a
				Ifi30
				Kctd1
				Htr7
				Icam5
				Tbl3
				Fam78b
				Vmn1r74
				8430428J23Rik
				Htr6
				N28178
				Ncs1
				Plcb2
				Olfr48
				Gm5132
				Shc3
				Defa20
				Ltk
				Ttll12
				Trp53i13
				1700027D21Rik
				Oprm1
				46090
				E130114P18Rik
				Dbc1
				Ypel4
				Syt16
				Cd164l2
				Zfp750
				Ppp3r2
				Gm16486
				Pth1r
				Oxt
				Ccdc135
				Pip5k1c
				Edaradd
				Lrrc50
				Tfeb
				Alx3
				Naa10
				Ncdn
				Apc2
				Cxx1c
				D830050J10Rik
				4930518F22Rik
				Cbll1
				Zfp689
				Slc12a8
				Kcna5
				Otx1
				Afmid
				Cyp21a1
				Colec11
				5031414D18Rik
				Rhpn1
				Il1f10
				Tbx22
				Olfr638
				Foxc2
				Kctd17
				Abhd2
				Mamld1
				Cldn11
				Vmn1r201
				D230002A01Rik
				Uap1l1
				Ppp1r35
				Npas3
				Gas7
				Cyp2u1
				Tmem108
				3110054G05Rik
				Gpr114
				Tfam
				Ptpn5
				Thop1
				Shc2
				Caly
				Olfr1156
				Gdf11
				Foxm1
				Sirt6
				Aoc3
				Adck4
				Znhit2-ps
				4930412F15Rik
				6720468P15Rik
				Retsat
				4930404N11Rik
				Itpk1
				Gm17552
				Tfap2b
				Tmem150c
				Xylb
				Defb22
				Prss21
				Efhd2
				Tfap4
				Nat8
				4933405L10Rik
				Sept6
				Pfn1
				Sgca
				Zfp385b
				Pla2g6
				Tfe3
				Lsm14b
				C130026I21Rik
				Kif1a
				Relt
				Slc25a23
				Ffar2
				Rpl21
				Fstl4
				Gys1
				Klhdc9
				Fbxo46
				Serpine3
				Fut4
				Gpatch3
				Onecut3
				Olfr1047
				Ankrd55
				Prcc
				Zfp580
				Olfr1286
				Olfr401
				Aspscr1
				Sfrp1
				Mvd
				Ckb
				Srgap3
				1700018L02Rik
				Olfr151
				Fbxl8
				Gm2740
				1700018M17Rik
				Krtap8-2
				Nrxn3
				Prss55
				Hist1h2aa
				Atg2a
				Rftn1
				Arx
				Phf19
				Cecr6
				Mybl2
				Spnb3
				Col11a1
				Tsga10ip
				Fndc4
				Nfe2l3
				Macrod1
				Prss16
				Scrn2
				Rims3
				Arhgdig
				Foxs1
				Polr2a
				9530080O11Rik
				Supt3h
				Bean1
				Slc29a4
				4921529L05Rik
				Pklr
				Aoah
				Mmp19
				Prl2c3
				Lor
				Drd2
				Mypop
				Rhog
				Dennd4b
				Pdxp
				Paox
				Cdc20
				Pck2
				Ppp1r16a
				Olfr1412
				Carm1
				Mansc1
				Cr2
				Rab9b
				Gm9857
				Olfr374
				Edem2
				Pde1c
				Arl11
				Pnma1
				Tnfrsf13b
				Hist1h1a
				Hist1h2af
				AU018823
				Pvrl1
				Smad9
				Olfr1163
				Lce1a2
				Gucy2e
				1700042B14Rik
				Hoxd13
				Ubl7
				Sts
				Pim2
				Gm2109
				Dos
				Hmga1
				Cdt1
				Fam19a5
				Agpat1
				Wnt11
				Olfr481
				Mag
				Il2rb
				Barhl2
				Nrip2
				Gtse1
				Capn1
				Ptger3
				Plk5
				Ccdc88b
				Olfm1
				1700045I11Rik
				Plxnb3
				Tff3
				Olfr522
				Spaca7
				Slc19a1
				Tnfsf8
				Sept9
				Rbm47
				Gm270
				Hpn
				Abtb2
				Chst4
				Arhgap33
				Dcaf15
				1700029M20Rik
				Disp1
				Apoe
				Sbk1
				1700049J03Rik
				Acsf3
				Chrm5
				Tktl2
				Bckdk
				Ldoc1l
				Pex16
				Pdk2
				Ptges2
				Src
				Ptger1
				Cplx2
				Foxp4
				Rrp9
				Pcdh11x
				Bace2
				Slc39a1
				Ephb1
				Plau
				5430407P10Rik
				Glyat
				2410022M11Rik
				Olfr1428
				Cacng3
				Cd4
				Magea5
				1700120E14Rik
				Fam50b
				Smap2
				Vdr
				5430401F13Rik
				Nnat
				Nphp4
				Galntl1
				Lrwd1
				1700052I22Rik
				Acads
				Tex22
				Slc26a7
				Aknad1
				Tcl1b3
				Vmac
				Hic1
				Upf1
				Olfr446
				2610005M20Rik
				Skor1
				Olfr1269
				Mmp2
				Cyth4
				Shank1
				C1qtnf1
				Olfr57
				Asb16
				Atp1b2
				Itga7
				H2-DMb1
				D330050I16Rik
				Gsg2
				Ankrd54
				Gm16517
				Tnfrsf4
				Tapbp
				1700065D16Rik
				Myoz3
				Gpr152
				BC013712
				Med16
				Hist4h4
				Ddx28
				Abcb8
				Camk2n2
				Ier5l
				Dio3os
				Runx2
				Ccdc155
				Recql5
				Acy1
				LOC100503160
				Gm17434
				Slc39a11
				Sprr1a
				Cbln3
				Fam110a
				Gbx1
				2010317E24Rik
				Olfr1497
				Tmem229b
				Itga11
				Rps6ka1
				Spock1
				Hs1bp3
				Pik3r2
				Coro1a
				Ap2s1
				Serinc2
				Spn
				Xylt1
				Tmc4
				Inhbb
				Poll
				Entpd6
				Ache
				Wbscr28
				Olfr1306
				Cnr1
				Mpp2
				Krt14
				Cc2d1a
				En2
				Qrfp
				Btbd16
				Hgfac
				Cd8b1
				Fgb
				Adamts20
				Pold4
				Ky
				Acad10
				Klhl36
				Scg3
				1700037H04Rik
				Apobec3
				Zfp217
				Olfr318
				Psapl1
				Gja10
				4930558C23Rik
				Adck3
				Lpar3
				Camsap3
				2310003H01Rik
				Vmn1r81
				Dhx58
				Metrn
				Trib3
				Spsb4
				Nat8l
				Plin5
				Prss40
				Rundc3a
				Engase
				Lck
				Ung
				Pdgfrl
				Dao
				BC049762
				Prhoxnb
				Pxt1
				Olfr17
				Ttc21a
				Tbx15
				Nme4
				1600025M17Rik
				Fiz1
				Mcat
				Foxe3
				Lrrc36
				Cux2
				Lrp10
				Chst12
				Diras1
				Sys1
				Slc16a10
				Sez6l2
				1600014C10Rik
				Cand2
				Phgdh
				Vmn1r72
				Adora3
				Gjb2
				Plcg2
				Eefsec
				Glb1
				Pik3c2b
				Fbxl6
				0610007L01Rik
				Gfra3
				Lyzl6
				BC029214
				Eps8l3
				Mfsd10
				4931428L18Rik
				Prr11
				Olfr1361
				Serpinf1
				Krtap12-1
				Arpm1
				Adamts7
				Sema4d
				Rexo1
				1110008J03Rik
				Il27ra
				Crlf1
				Sez6l
				Adam11
				Egln3
				Lmf1
				Rnf26
				Bai2
				Col5a1
				Depdc1b
				Nphs1
				Adat3
				4930404H21Rik
				Arrb2
				Ttc22
				Sfrp5
				Nkx6-1
				Sulf2
				Morc2b
				Ido2
				Pars2
				Fn3k
				Duoxa2
				Olfr836
				0610031J06Rik
				Olfr606
				Pnck
				Lamc3
				Samd14
				Cilp2
				Trappc5
				4930444P10Rik
				Reln
				Kcnh6
				Myo3b
				Loxl4
				Fcgbp
				Angel1
				2600006K01Rik
				2210010C17Rik
				Tmem231
				Atp5d
				Def6
				Lbx1
				Gpd1
				Gjd3
				Rhcg
				Trappc9
				AI854703
				Aplp1
				2610301G19Rik
				Gng8
				Zfp493
				Tmem115
				Hist2h2ac
				Slc9a1
				4931430N09Rik
				C1rb
				Nlgn3
				Myh2
				Ccdc73
				Fam164c
				Trerf1
				Zgpat
				Xcr1
				Gm10997
				Mettl13
				D730001G18Rik
				Galntl6
				Slc18a3
				Oplah
				H2afx
				Gpr6
				Gjb4
				5730416F02Rik
				4932443L11Rik
				1810049H13Rik
				Anxa13
				Copz2
				Camta2
				Tor2a
				Paqr6
				Shkbp1
				Ubtd1
				Csk
				Pak6
				Bai1
				Ttbk1
				Galnt10
				4833405L11Rik
				Gm128
				Wnk2
				Clgn
				Sprr3
				Sdf2l1
				Coq4
				Zfp831
				Cmtm4
				Rdh9
				Tbc1d9
				Rtdr1
				Plbd1
				Mmel1
				Fam108a
				Plekhj1
				Spaca4
				Prl3b1
				Sgsm2
				Olfr1474
				Ak1
				Fgd3
				5830458C19Rik
				Mslnl
				4931406B18Rik
				Zfp787
				Olfr716
				Olfr175-ps1
				Rnf133
				Psmf1
				Pkp1
				Ppard
				Bmyc
				Fbln1
				Kifc5c-ps
				Aurkc
				Srrd
				Prol1
				Abcc10
				Sp2
				Tmem59l
				Cacna1g
				4930515G01Rik
				Psen2
				C030006K11Rik
				Olfr796
				Dis3l2
				8430419L09Rik
				Uncx
				Boll
				2810474C18Rik
				Gm9798
				Rims1
				Alpi
				Slc9a3r1
				BC048671
				Rps6ka4
				Htr5a
				Gng7
				Dlk2
				Il10ra
				Crygd
				Fbxw8
				Ptges
				Icam4
				Tmem134
				Oaz3
				Mdga1
				Lyrm7
				Ghsr
				Slc25a29
				Dap
				Csf1r
				Dcst1
				Cpa4
				Repin1
				Gas1
				Grin1
				Ppp1r18
				Lsm12
				Csmd3
				Yipf3
				Shroom1
				Sash3
				Lhfpl4
				Tspan11
				Ssh1
				Trim17
				Rab26
				Ints1
				Exosc5
				Pskh1
				Ly6k
				Sars2
				Gm6260
				Rell2
				Olfr1437
				Amdhd1
				Nup210
				Traf4
				Irs4
				5430402E10Rik
				4932442G11Rik
				D930020B18Rik
				Grk1
				Il2
				Traf3ip2
				Sf3b4
				Mmab
				Grip2
				5033428I22Rik
				Pamr1
				Lyl1
				Scaf1
				Ltbp2
				Gpr137
				Ankrd9
				4930517O19Rik
				Grina
				Pppde2
				Odf3b
				Duoxa1
				Muc6
				Coro7
				Kdm4b
				Zfp574
				E330013P04Rik
				Ccdc27
				Inpp5d
				Dusp13
				Pfpl
				Fam53b
				Tmem201
				Rnase10
				Actl9
				Fat2
				Ccdc97
				Eno1
				Tbc1d25
				Tnfaip8l2
				Slc2a8
				Hoxa6
				Brf2
				Atp6v1g2
				Rap1gap
				Pnkp
				Baiap3
				Pcid2
				Acad12
				Acap1
				4921507G05Rik
				Padi4
				Lsr
				Isoc2a
				Rab4b
				Mrps34
				Satb2
				4933432I09Rik
				4930430O22Rik
				Art5
				Tmem192
				Cnpy1
				Abhd1
				Nol6
				St8sia2
				Tmem69
				Banf2
				Lrrc16b
				Asap3
				Rnf112
				Slc27a4
				Kcnk13
				Ssh3
				Agpat2
				Pcp2
				Arrdc5
				Ddn
				Fam134a
				Sdr9c7
				Dnajc30
				Kcnh2
				Slc7a4
				Sgsm3
				Tnni1
				Bcas3
				Fzr1
				Shc4
				Trim50
				Zc3h3
				Magix
				Slc25a43
				Ffar1
				Sphk2
				AI428936
				Galnt12
				Mycs
				Hoxd3
				Gm106
				Gsdmc3
				Vma21
				Celf5
				Yif1b
				LOC100503560
				Mfsd3
				Muc20
				Jak3
				Nle1
				Tmem98
				1700037C18Rik
				Tal2
				Olfr1348
				Neu2
				Olfr578
				Gpc6
				1700001C19Rik
				Kif24
				Tmem151a
				Prss41
				A830012C17Rik
				Ccdc96
				Hkdc1
				Dcp2
				Gabrd
				4930511E03Rik
				Slc13a4
				Orai3
				Stc2
				Pddc1
				Slamf9
				Slc17a9
				Zfp865
				Ybx2
				Faah
				Cchcr1
				Fxyd3
				Mtl5
				Ifna2
				Klhl3
				Zfp593
				Pemt
				Hps6
				4930516K23Rik
				H2-Aa
				Fxn
				Gm2366
				Tbcd
				Bpifa5
				AI837181
				Atg4d
				1700123I01Rik
				Dnajc16
				Gm7008
				Sbpl
				46087
				Bcl7c
				Ticam2
				Samd4b
				Osbpl10
				Ifna9
				Olfr533
				Kat2a
				Pdzd9
				3200001D21Rik
				Dom3z
				Mettl22
				Taf1c
				Pmf1
				Zfp628
				Myc
				Znrf4
				Abhd8
				Rnf31
				Rab30
				Med25
				Efna4
				Atp4b
				Sh2d7
				Rpap1
				Dcx
				Ccdc106
				Slc16a13
				4833408A19Rik
				BC026585
				Car11
				Flywch2
				Krt36
				Il28b
				Cic
				Ttc36
				Ribc2
				Prickle3
				Odf3
				Dhcr7
				Gm6498
				Prss3
				Emilin1
				Sept5
				Gstm7
				Syk
				Crtam
				Idua
				Eri3
				Pard6a
				4933427I18Rik
				Pkp3
				Clpb
				Fam189b
				Glyctk
				Atg13
				Shroom4
				Mllt1
				Alkbh2
				Zbtb42
				1700072H12Rik
				Gga1
				Rcc2
				Ern1
				Maz
				C8g
				Lfng
				Nagpa
				Dlgap1
				Prss54
				Dennd1a
				D16Ertd519e
				Zfp395
				Pou3f4
				Itgb4
				Tbc1d7
				Esyt1
				4931408D14Rik
				Loxl3
				Cd96
				Ankrd34b
				Zbed3
				Alox5
				4933425O20Rik
				5430410E06Rik
				Ppapdc1a
				Gm7104
				Fdxr
				Odz3
				Gm14461
				Krt84
				Gabra5
				Slc22a6
				Itih5
				Cnp
				Hip1r
				Leng9
				Apba1
				Pear1
				BC026590
				Rasgrp4
				Dnm1
				Cdc25a
				Zfp398
				C1rl
				Ube2m
				Slc27a3
				Pld6
				1190007F08Rik
				Zxdb
				BC051019
				Dmrt2
				4933413J09Rik
				Olfr1158
				Wbscr17
				Lyzl1
				Cartpt
				Fam195a
				2700008E08Rik
				Atp13a1
				Flad1
				Nkain2
				Acrv1
				Cntnap5a
				1520402A15Rik
				Men1
				Gm166
				Ucn
				Slc35e4
				Spsb1
				9630001P10Rik
				Krtap3-1
				Med15
				Vmn1r73
				Gaa
				Arhgap9
				Fgl2
				Agbl5
				Irx4
				Fam73b
				Scamp4
				BC057022
				Mmd2
				Grn
				Qprt
				Col9a2
				AY761185
				Oc90
				Txndc11
				Calhm2
				Olfr1413
				Il13
				Tmub1
				Ptcd1
				Olfr153
				Rasgrp1
				Gm15350
				Defa3
				Myf6
				Arhgef4
				Gm7544
				Gm4349
[truncated: 3,582 more rows]
