# Supplementary material for: Time-series transcriptomic analysis of cigarette smoke–associated lung responses reveals COPD-related inflammatory and epithelial remodeling modules in murine models
Source: Front Med (Lausanne). 2026 Jun 24;13:1785075. doi: 10.3389/fmed.2026.1785075 (PMC13341621; doi:10.3389/fmed.2026.1785075)
Supplement: Supplementary file 9 [file Table_5.csv]

Supplementary Table S5. Processed sample-level dataset for the exploratory GSE47460-GPL14550 GOLD 4 COPD versus control analysis
	dataset	platform	geo_accession	title	disease_state	analysis_group_all_COPD_vs_control	analysis_group_GOLD4_vs_control	included_in_GOLD4_vs_control_analysis	complete_case_for_age_sex_smoking_adjusted_model	age	sex	female_binary	smoker_status	ever_or_current_smoker_binary	gold_stage_raw	gold_num	gold_label	fev1_preBD_percent_predicted	fvc_preBD_percent_predicted	dlco_percent_predicted	emphysema_f950_percent	CD177_probe_id	CD177_normalized_expression	CD177_zscore_all_COPD_control	KRT85_probe_id	KRT85_normalized_expression	KRT85_zscore_all_COPD_control	case_GOLD4_COPD
	GSE47460	GPL14550	GSM1149948	LT000842RU_CTRL	Control	Control	Control	TRUE	TRUE	75	Male	0	Ever (>100)	1	0-At Risk	0	At Risk	96	97	78		A_23_P259863	6.685	1.799239627	A_23_P204144	6.3651	-0.70638214	0
	GSE47460	GPL14550	GSM1149951	LT001796RU_CTRL	Control	Control	Control	TRUE	TRUE	48	Male	0	Ever (>100)	1	0-At Risk	0	At Risk	107	113	107		A_23_P259863	4.2661	-0.307185201	A_23_P204144	6.4508	-0.543459301	0
	GSE47460	GPL14550	GSM1149958	LT022835RL_CTRL	Control	Control	Control	TRUE	FALSE	62	Male	0			0-At Risk	0	At Risk	94	95	80		A_23_P259863	6.2227	1.39665986	A_23_P204144	6.8571	0.228950846	0
	GSE47460	GPL14550	GSM1149962	LT026501RL_CTRL	Control	Control	Control	TRUE	FALSE	65	Female	1			0-At Risk	0	At Risk	109	108			A_23_P259863	4.5541	-0.05638924	A_23_P204144	7.0858	0.663728597	0
	GSE47460	GPL14550	GSM1149963	LT028264RL_CTRL	Control	Control	Control	TRUE	TRUE	63	Female	1	Current	1	0-At Risk	0	At Risk	85	86	45		A_23_P259863	4.9453	0.284275274	A_23_P204144	6.9849	0.471909292	0
	GSE47460	GPL14550	GSM1149966	LT037781RU_CTRL	Control	Control	Control	TRUE	TRUE	73	Female	1	Never	0	0-At Risk	0	At Risk	136	146	115		A_23_P259863	2.6996	-1.67132365	A_23_P204144	6.1383	-1.137547833	0
	GSE47460	GPL14550	GSM1149971	LT045714LU_CTRL	Control	Control	Control	TRUE	TRUE	82	Male	0	Ever (>100)	1	0-At Risk	0	At Risk	103	88			A_23_P259863	4.5268	-0.080162607	A_23_P204144	6.8227	0.16355358	0
	GSE47460	GPL14550	GSM1149975	LT047679RL_CTRL	Control	Control	Control	TRUE	TRUE	72	Female	1	Ever (>100)	1	0-At Risk	0	At Risk	106	103			A_23_P259863	4.9581	0.295421761	A_23_P204144	7.7532	1.932511594	0
	GSE47460	GPL14550	GSM1149981	LT052751LL_CTRL	Control	Control	Control	TRUE	TRUE	82	Female	1	Ever (>100)	1	0-At Risk	0	At Risk	96	97			A_23_P259863	4.8167	0.172287911	A_23_P204144	7.1648	0.813914178	0
	GSE47460	GPL14550	GSM1149987	LT058471RU_CTRL	Control	Control	Control	TRUE	TRUE	68	Male	0	Ever (>100)	1	0-At Risk	0	At Risk	81	87	69		A_23_P259863	5.3384	0.626594344	A_23_P204144	7.2336	0.944708709	0
	GSE47460	GPL14550	GSM1149988	LT058983RL_CTRL	Control	Control	Control	TRUE	TRUE	56	Female	1	Never	0	0-At Risk	0	At Risk	86	79	60		A_23_P259863	2.4945	-1.849928691	A_23_P204144	6.5737	-0.309816163	0
	GSE47460	GPL14550	GSM1149992	LT061842RL_CTRL	Control	Control	Control	TRUE	TRUE	73	Female	1	Ever (>100)	1	0-At Risk	0	At Risk	96	96	94		A_23_P259863	3.6183	-0.87130195	A_23_P204144	6.586	-0.286432838	0
	GSE47460	GPL14550	GSM1149998	LT073345RU_CTRL	Control	Control	Control	TRUE	TRUE	74	Male	0	Never	0	0-At Risk	0	At Risk	87	89	90		A_23_P259863	4.8616	0.211387698	A_23_P204144	6.9949	0.490920125	0
	GSE47460	GPL14550	GSM1150001	LT077355RU_CTRL	Control	Control	Control	TRUE	TRUE	60	Male	0	Never	0	0-At Risk	0	At Risk	98	90	83		A_23_P259863	5.0579	0.382329528	A_23_P204144	6.6915	-0.08586855	0
	GSE47460	GPL14550	GSM1150012	LT095376RL_CTRL	Control	Control	Control	TRUE	TRUE	49	Female	1	Ever (>100)	1	0-At Risk	0	At Risk	86	83	100		A_23_P259863	3.7443	-0.761578717	A_23_P204144	7.212	0.90364531	0
	GSE47460	GPL14550	GSM1150014	LT097622RU_CTRL	Control	Control	Control	TRUE	TRUE	65	Male	0	Ever (>100)	1	0-At Risk	0	At Risk	93	94	78		A_23_P259863	4.1387	-0.418127581	A_23_P204144	6.2571	-0.911699137	0
	GSE47460	GPL14550	GSM1150017	LT104535RL_CTRL	Control	Control	Control	TRUE	TRUE	72	Male	0	Never	0	0-At Risk	0	At Risk	132	142	103		A_23_P259863	5.1697	0.479687127	A_23_P204144	6.9956	0.492250883	0
	GSE47460	GPL14550	GSM1150030	LT113211RL_CTRL	Control	Control	Control	TRUE	TRUE	46	Female	1	Ever (>100)	1	0-At Risk	0	At Risk	82	85	81		A_23_P259863	3.6967	-0.803029716	A_23_P204144	6.5552	-0.344986204	0
	GSE47460	GPL14550	GSM1150031	LT115873LU_CTRL	Control	Control	Control	TRUE	TRUE	58	Male	0	Ever (>100)	1	0-At Risk	0	At Risk	99	89	78	0.098	A_23_P259863	4.9655	0.301865824	A_23_P204144	6.3583	-0.719309506	0
	GSE47460	GPL14550	GSM1150032	LT117785RL_CTRL	Control	Control	Control	TRUE	TRUE	62	Female	1	Ever (>100)	1	0-At Risk	0	At Risk	109	109	85		A_23_P259863	3.1858	-1.247931302	A_23_P204144	6.8637	0.241497995	0
	GSE47460	GPL14550	GSM1150037	LT121655RL_CTRL	Control	Control	Control	TRUE	TRUE	82	Female	1	Ever (>100)	1	0-At Risk	0	At Risk	97	82	79		A_23_P259863	3.3229	-1.128541974	A_23_P204144	6.8193	0.157089897	0
	GSE47460	GPL14550	GSM1150040	LT122283RM_CTRL	Control	Control	Control	TRUE	TRUE	52	Female	1	Never	0	0-At Risk	0	At Risk	104	103	100		A_23_P259863	4.0164	-0.524628783	A_23_P204144	6.7993	0.119068231	0
	GSE47460	GPL14550	GSM1150041	LT122757RU_CTRL	Control	Control	Control	TRUE	FALSE	52	Female	1			0-At Risk	0	At Risk	83	91			A_23_P259863	2.7486	-1.628653504	A_23_P204144	6.6218	-0.218374056	0
	GSE47460	GPL14550	GSM1150053	LT132955RU_CTRL	Control	Control	Control	TRUE	TRUE	63	Male	0	Ever (>100)	1	0-At Risk	0	At Risk	102	93	144	0.457	A_23_P259863	3.0224	-1.390223177	A_23_P204144	7.4804	1.413896069	0
	GSE47460	GPL14550	GSM1150055	LT136731LU_CTRL	Control	Control	Control	TRUE	TRUE	58	Male	0	Ever (>100)	1	0-At Risk	0	At Risk	100	100	78		A_23_P259863	3.2818	-1.164332648	A_23_P204144	6.5933	-0.27255493	0
	GSE47460	GPL14550	GSM1150070	LT160423LL_CTRL	Control	Control	Control	TRUE	TRUE	32	Female	1	Never	0	0-At Risk	0	At Risk	84	98	63		A_23_P259863	2.9119	-1.486448711	A_23_P204144	7.7596	1.944678527	0
	GSE47460	GPL14550	GSM1150075	LT167208LL_CTRL	Control	Control	Control	TRUE	TRUE	80	Female	1	Never	0	0-At Risk	0	At Risk	117	116	93		A_23_P259863	5.0183	0.347845083	A_23_P204144	6.9868	0.47552135	0
	GSE47460	GPL14550	GSM1150078	LT171169LU_CTRL	Control	Control	Control	TRUE	FALSE	64	Female	1			0-At Risk	0	At Risk	87	86			A_23_P259863	5.2434	0.54386651	A_23_P204144	6.3959	-0.647828774	0
	GSE47460	GPL14550	GSM1150080	LT172184LU_CTRL	Control	Control	Control	TRUE	TRUE	73	Male	0	Ever (>100)	1	0-At Risk	0	At Risk	91	90	85		A_23_P259863	6.9325	2.014767406	A_23_P204144	6.7472	0.02002179	0
	GSE47460	GPL14550	GSM1150081	LT174005RL_CTRL	Control	Control	Control	TRUE	FALSE	44	Female	1			0-At Risk	0	At Risk	83	88	88		A_23_P259863	5.9414	1.151698388	A_23_P204144	8.074	2.542379118	0
	GSE47460	GPL14550	GSM1150085	LT181242RM_CTRL	Control	Control	Control	TRUE	FALSE	53	Male	0			0-At Risk	0	At Risk	73	94	62		A_23_P259863	4.111	-0.442249276	A_23_P204144	7.6935	1.819016921	0
	GSE47460	GPL14550	GSM1150090	LT188012RL_CTRL	Control	Control	Control	TRUE	TRUE	57	Female	1	Never	0	0-At Risk	0	At Risk	85	92	91		A_23_P259863	5.8538	1.075414617	A_23_P204144	6.7881	0.097776098	0
	GSE47460	GPL14550	GSM1150143	LT003990RU_CTRL	Control	Control	Control	TRUE	TRUE	59	Male	0	Ever (>100)	1	0-At Risk	0	At Risk	77	76	78	0.864	A_23_P259863	3.9207	-0.607966191	A_23_P204144	6.9154	0.339784002	0
	GSE47460	GPL14550	GSM1150144	LT010012LU_CTRL	Control	Control	Control	TRUE	FALSE	61	Female	1			0-At Risk	0	At Risk	82	84	66		A_23_P259863	4.4514	-0.145822383	A_23_P204144	6.5826	-0.292896521	0
	GSE47460	GPL14550	GSM1150145	LT012861RU_COPD	Chronic Obstructive Lung Disease	COPD	GOLD4_COPD	TRUE	TRUE	51	Male	0	Ever (>100)	1	4-Very Severe COPD	4	Very Severe COPD	22	52	33	6.3	A_23_P259863	5.9368	1.147692619	A_23_P204144	6.542	-0.370080503	1
	GSE47460	GPL14550	GSM1150146	LT023631RU_CTRL	Control	Control	Control	TRUE	TRUE	49	Female	1	Ever (>100)	1	0-At Risk	0	At Risk	97	93	63	0.009	A_23_P259863	3.7096	-0.791796147	A_23_P204144	6.266	-0.894779495	0
	GSE47460	GPL14550	GSM1150148	LT044225RL_CTRL	Control	Control	Control	TRUE	TRUE	60	Male	0	Ever (>100)	1	0-At Risk	0	At Risk	96	98	102		A_23_P259863	3.1538	-1.27579752	A_23_P204144	6.5775	-0.302592046	0
	GSE47460	GPL14550	GSM1150149	LT046027RL_CTRL	Control	Control	Control	TRUE	FALSE	77	Male	0			0-At Risk	0	At Risk	80	77	84		A_23_P259863	4.305	-0.27331033	A_23_P204144	6.0889	-1.231461348	0
	GSE47460	GPL14550	GSM1150150	LT055745RU_CTRL	Control	Control	Control	TRUE	TRUE	65	Male	0	Ever (>100)	1	0-At Risk	0	At Risk	85	93	81	1.173	A_23_P259863	3.9284	-0.601260882	A_23_P204144	6.0667	-1.273665398	0
	GSE47460	GPL14550	GSM1150151	LT058156LU_CTRL	Control	Control	Control	TRUE	TRUE	65	Female	1	Ever (>100)	1	0-At Risk	0	At Risk	97	109	80		A_23_P259863	3.626	-0.864596642	A_23_P204144	5.8133	-1.755399907	0
	GSE47460	GPL14550	GSM1150152	LT075094LU_CTRL	Control	Control	Control	TRUE	TRUE	67	Female	1	Ever (>100)	1	0-At Risk	0	At Risk	97	96	66		A_23_P259863	4.1924	-0.371364585	A_23_P204144	5.8327	-1.718518891	0
	GSE47460	GPL14550	GSM1150153	LT077800RU_CTRL	Control	Control	Control	TRUE	TRUE	77	Female	1	Never	0	0-At Risk	0	At Risk	84	88	74	0.026	A_23_P259863	8.518	3.395451422	A_23_P204144	6.3938	-0.651821049	0
	GSE47460	GPL14550	GSM1150154	LT089451RU_CTRL	Control	Control	Control	TRUE	FALSE	46	Male	0			0-At Risk	0	At Risk	101	96	117		A_23_P259863	4.0866	-0.463497268	A_23_P204144	6.7224	-0.027125075	0
	GSE47460	GPL14550	GSM1150156	LT115840LL_CTRL	Control	Control	Control	TRUE	TRUE	63	Female	1	Ever (>100)	1	0-At Risk	0	At Risk	108	104	86		A_23_P259863	3.3707	-1.086916811	A_23_P204144	6.0817	-1.245149148	0
	GSE47460	GPL14550	GSM1150157	LT120371LL_CTRL	Control	Control	Control	TRUE	TRUE	60	Male	0	Ever (>100)	1	0-At Risk	0	At Risk	86	79	70	0.33	A_23_P259863	5.165	0.475594276	A_23_P204144	6.531	-0.39099242	0
	GSE47460	GPL14550	GSM1150158	LT132314LI_CTRL	Control	Control	Control	TRUE	TRUE	60	Male	0	Ever (>100)	1	0-At Risk	0	At Risk	94	94	104	0.497	A_23_P259863	4.0344	-0.508954035	A_23_P204144	7.2968	1.064857174	0
	GSE47460	GPL14550	GSM1150159	LT141224LL_CTRL	Control	Control	Control	TRUE	TRUE	79	Female	1	Never	0	0-At Risk	0	At Risk	106	93	75	0.061	A_23_P259863	4.9622	0.29899212	A_23_P204144	6.9697	0.443012826	0
	GSE47460	GPL14550	GSM1150160	LT141870LU_CTRL	Control	Control	Control	TRUE	TRUE	64	Male	0	Ever (>100)	1	0-At Risk	0	At Risk	75	83	65	0.07	A_23_P259863	4.2195	-0.347765381	A_23_P204144	7.1876	0.857258877	0
	GSE47460	GPL14550	GSM1150161	LT148286LL_CTRL	Control	Control	Control	TRUE	TRUE	74	Male	0	Ever (>100)	1	0-At Risk	0	At Risk	83	80	58		A_23_P259863	4.2856	-0.290204225	A_23_P204144	7.2152	0.909728777	0
	GSE47460	GPL14550	GSM1150162	LT155982RU_COPD	Chronic Obstructive Lung Disease	COPD	GOLD4_COPD	TRUE	TRUE	48	Female	1	Ever (>100)	1	4-Very Severe COPD	4	Very Severe COPD	20	32	31	46.559	A_23_P259863	5.3032	0.595941505	A_23_P204144	7.2934	1.058393491	1
	GSE47460	GPL14550	GSM1150164	LT159988RL_COPD	Chronic Obstructive Lung Disease	COPD	GOLD4_COPD	TRUE	TRUE	60	Female	1	Ever (>100)	1	4-Very Severe COPD	4	Very Severe COPD	16	58	26	45	A_23_P259863	6.147	1.330738838	A_23_P204144	7.0215	0.541488941	1
	GSE47460	GPL14550	GSM1150165	LT163513RL_CTRL	Control	Control	Control	TRUE	TRUE	47	Female	1	Never	0	0-At Risk	0	At Risk	98	85	104		A_23_P259863	4.5312	-0.076331002	A_23_P204144	6.191	-1.037360743	0
	GSE47460	GPL14550	GSM1150167	LT177521RU_CTRL	Control	Control	Control	TRUE	TRUE	60	Male	0	Ever (>100)	1	0-At Risk	0	At Risk	88	85	79	0.151	A_23_P259863	3.0394	-1.375419249	A_23_P204144	6.426	-0.590606167	0
	GSE47460	GPL14550	GSM1150168	LT178307RU_CTRL	Control	Control	Control	TRUE	TRUE	57	Male	0	Never	0	0-At Risk	0	At Risk	84	73	88	0.006	A_23_P259863	5.055	0.379804152	A_23_P204144	6.8941	0.299290928	0
	GSE47460	GPL14550	GSM1150170	LT194990RU_COPD	Chronic Obstructive Lung Disease	COPD	GOLD4_COPD	TRUE	TRUE	63	Female	1	Ever (>100)	1	4-Very Severe COPD	4	Very Severe COPD	16	50		59.7	A_23_P259863	5.6957	0.937738084	A_23_P204144	7.6407	1.718639722	1
	GSE47460	GPL14550	GSM1150171	LT198741LU_CTRL	Control	Control	Control	TRUE	TRUE	55	Female	1	Ever (>100)	1	0-At Risk	0	At Risk	89	103	92	0.216	A_23_P259863	4.8422	0.194493803	A_23_P204144	6.3949	-0.649729857	0
	GSE47460	GPL14550	GSM1150174	LT280560LU_CTRL	Control	Control	Control	TRUE	TRUE	86	Male	0	Ever (>100)	1	0-At Risk	0	At Risk	87	79	81	0.275	A_23_P259863	5.2936	0.587581639	A_23_P204144	6.5589	-0.337952196	0
	GSE47460	GPL14550	GSM1150175	LT280646RU_CTRL	Control	Control	Control	TRUE	TRUE	87	Male	0	Ever (>100)	1	0-At Risk	0	At Risk	129	122			A_23_P259863	3.7548	-0.752435115	A_23_P204144	6.7287	-0.015148251	0
	GSE47460	GPL14550	GSM1150176	LT286300LU_CTRL	Control	Control	Control	TRUE	TRUE	45	Male	0	Ever (>100)	1	0-At Risk	0	At Risk	89	86	71	4.03	A_23_P259863	4.3607	-0.224805695	A_23_P204144	7.2717	1.017139983	0
	GSE47460	GPL14550	GSM1150204	LT058691LU_COPD	Chronic Obstructive Lung Disease	COPD	GOLD4_COPD	TRUE	TRUE	69	Male	0	Ever (>100)	1	4-Very Severe COPD	4	Very Severe COPD	22	50	22	23.6	A_23_P259863	4.048	-0.497110893	A_23_P204144	7.1078	0.70555243	1
	GSE47460	GPL14550	GSM1150211	LT072387LU_COPD	Chronic Obstructive Lung Disease	COPD	GOLD4_COPD	TRUE	TRUE	54	Male	0	Ever (>100)	1	4-Very Severe COPD	4	Very Severe COPD	25	50	39	46	A_23_P259863	5.079	0.400703815	A_23_P204144	6.5842	-0.289854788	1
	GSE47460	GPL14550	GSM1150248	LT136415RU_COPD	Chronic Obstructive Lung Disease	COPD	GOLD4_COPD	TRUE	TRUE	53	Female	1	Ever (>100)	1	4-Very Severe COPD	4	Very Severe COPD	16	50	30	31.7	A_23_P259863	6.9965	2.070499842	A_23_P204144	7.3287	1.125501732	1
	GSE47460	GPL14550	GSM1150262	LT154785RU_COPD	Chronic Obstructive Lung Disease	COPD	GOLD4_COPD	TRUE	TRUE	68	Male	0	Ever (>100)	1	4-Very Severe COPD	4	Very Severe COPD			34	28.9	A_23_P259863	3.4587	-1.010284712	A_23_P204144	7.5021	1.455149576	1
	GSE47460	GPL14550	GSM1150266	LT158647RU_COPD	Chronic Obstructive Lung Disease	COPD	GOLD4_COPD	TRUE	TRUE	58	Female	1	Ever (>100)	1	4-Very Severe COPD	4	Very Severe COPD	23	41		56.335	A_23_P259863	5.292	0.586188328	A_23_P204144	6.9402	0.386930868	1
	GSE47460	GPL14550	GSM1150296	LT198134LU_COPD	Chronic Obstructive Lung Disease	COPD	GOLD4_COPD	TRUE	TRUE	48	Female	1	Ever (>100)	1	4-Very Severe COPD	4	Very Severe COPD	22	67	47	37.954	A_23_P259863	5.4163	0.694431169	A_23_P204144	7.7439	1.914831519	1
	GSE47460	GPL14550	GSM1150304	LT208778RU_COPD	Chronic Obstructive Lung Disease	COPD	GOLD4_COPD	TRUE	TRUE	73	Male	0	Ever (>100)	1	4-Very Severe COPD	4	Very Severe COPD	24	78			A_23_P259863	4.3164	-0.26338299	A_23_P204144	7.2246	0.92759896	1
	GSE47460	GPL14550	GSM1150307	LT212777RU_COPD	Chronic Obstructive Lung Disease	COPD	GOLD4_COPD	TRUE	TRUE	62	Male	0	Ever (>100)	1	4-Very Severe COPD	4	Very Severe COPD	18	58	30	37.8	A_23_P259863	4.7738	0.134929762	A_23_P204144	6.785	0.091882739	1
	GSE47460	GPL14550	GSM1150332	LT243058RU_COPD	Chronic Obstructive Lung Disease	COPD	GOLD4_COPD	TRUE	TRUE	54	Male	0	Ever (>100)	1	4-Very Severe COPD	4	Very Severe COPD	24	42	33	17	A_23_P259863	5.0246	0.353331245	A_23_P204144	7.4922	1.436328852	1
	GSE47460	GPL14550	GSM1150334	LT244480LU_COPD	Chronic Obstructive Lung Disease	COPD	GOLD4_COPD	TRUE	TRUE	63	Male	0	Ever (>100)	1	4-Very Severe COPD	4	Very Severe COPD	28	69	50		A_23_P259863	5.0874	0.408018698	A_23_P204144	6.9633	0.430845892	1
	GSE47460	GPL14550	GSM1150346	LT255718RU_COPD	Chronic Obstructive Lung Disease	COPD	GOLD4_COPD	TRUE	TRUE	57	Female	1	Ever (>100)	1	4-Very Severe COPD	4	Very Severe COPD	23	49	27		A_23_P259863	3.4246	-1.039979651	A_23_P204144	6.717	-0.037390925	1
	GSE47460	GPL14550	GSM1150357	LT270247RU_COPD	Chronic Obstructive Lung Disease	COPD	GOLD4_COPD	TRUE	TRUE	64	Male	0	Ever (>100)	1	4-Very Severe COPD	4	Very Severe COPD	25	63	44	38.5	A_23_P259863	4.5258	-0.081033427	A_23_P204144	7.4892	1.430625602	1
	GSE47460	GPL14550	GSM1150362	LT286056RU_COPD	Chronic Obstructive Lung Disease	COPD	GOLD4_COPD	TRUE	TRUE	58	Female	1	Ever (>100)	1	4-Very Severe COPD	4	Very Severe COPD	19	44	41	25.5	A_23_P259863	4.8451	0.197019179	A_23_P204144	7.0897	0.671142822	1
	GSE47460	GPL14550	GSM1150373	LT013011LU_CTRL	Control	Control	Control	TRUE	TRUE	51	Female	1	Never	0	0-At Risk	0	At Risk	83	79	95		A_23_P259863	3.7554	-0.751912623	A_23_P204144	5.8135	-1.75501969	0
	GSE47460	GPL14550	GSM1150376	LT017811RM_CTRL	Control	Control	Control	TRUE	TRUE	73	Male	0	Ever (>100)	1	0-At Risk	0	At Risk	85	92	78	0.228	A_23_P259863	4.7137	0.082593522	A_23_P204144	6.4459	-0.552774609	0
	GSE47460	GPL14550	GSM1150381	LT022271LU_CTRL	Control	Control	Control	TRUE	TRUE	75	Female	1	Ever (>100)	1	0-At Risk	0	At Risk	87	89	78	4.104	A_23_P259863	5.5855	0.841773796	A_23_P204144	5.713	-1.946078562	0
	GSE47460	GPL14550	GSM1150394	LT058319LU_CTRL	Control	Control	Control	TRUE	TRUE	71	Male	0	Ever (>100)	1	0-At Risk	0	At Risk	114	106	82	0.513	A_23_P259863	4.7019	0.072317854	A_23_P204144	6.4977	-0.454298494	0
	GSE47460	GPL14550	GSM1150396	LT060717LU_COPD	Chronic Obstructive Lung Disease	COPD	GOLD4_COPD	TRUE	TRUE	67	Female	1	Ever (>100)	1	4-Very Severe COPD	4	Very Severe COPD	22	62	26	33	A_23_P259863	4.7937	0.152259066	A_23_P204144	6.5289	-0.394984695	1
	GSE47460	GPL14550	GSM1150402	LT078347LL_CTRL	Control	Control	Control	TRUE	TRUE	45	Female	1	Ever (>100)	1	0-At Risk	0	At Risk	74	76	99	0.032	A_23_P259863	5.8823	1.100232967	A_23_P204144	6.1461	-1.122719383	0
	GSE47460	GPL14550	GSM1150403	LT079487LL_CTRL	Control	Control	Control	TRUE	TRUE	60	Female	1	Never	0	0-At Risk	0	At Risk	92	100	81		A_23_P259863	3.851	-0.668662297	A_23_P204144	6.3688	-0.699348132	0
	GSE47460	GPL14550	GSM1150405	LT081282RM_CTRL	Control	Control	Control	TRUE	TRUE	71	Female	1	Ever (>100)	1	0-At Risk	0	At Risk	84	92	61	1.282	A_23_P259863	6.4743	1.615757998	A_23_P204144	6.7887	0.098916748	0
	GSE47460	GPL14550	GSM1150408	LT083950RU_COPD	Chronic Obstructive Lung Disease	COPD	GOLD4_COPD	TRUE	TRUE	67	Female	1	Ever (>100)	1	4-Very Severe COPD	4	Very Severe COPD	22	51	18	31.9	A_23_P259863	5.2304	0.532545859	A_23_P204144	6.0545	-1.296858614	1
	GSE47460	GPL14550	GSM1150413	LT093297LU_CTRL	Control	Control	Control	TRUE	TRUE	62	Female	1	Ever (>100)	1	0-At Risk	0	At Risk	83	91	76	3.311	A_23_P259863	5.1017	0.420471414	A_23_P204144	7.2517	0.979118317	0
	GSE47460	GPL14550	GSM1150417	LT102131RL_CTRL	Control	Control	Control	TRUE	TRUE	66	Female	1	Never	0	0-At Risk	0	At Risk	105	103	71	0.172	A_23_P259863	5.5663	0.825054065	A_23_P204144	6.2232	-0.976145861	0
	GSE47460	GPL14550	GSM1150419	LT108067RU_COPD	Chronic Obstructive Lung Disease	COPD	GOLD4_COPD	TRUE	TRUE	64	Male	0	Ever (>100)	1	4-Very Severe COPD	4	Very Severe COPD	17	58	31	30.3	A_23_P259863	4.7473	0.11185305	A_23_P204144	6.4654	-0.515703485	1
	GSE47460	GPL14550	GSM1150423	LT119682RL_CTRL	Control	Control	Control	TRUE	TRUE	70	Male	0	Never	0	0-At Risk	0	At Risk	109	97	122		A_23_P259863	6.0477	1.244266481	A_23_P204144	6.7602	0.044735873	0
	GSE47460	GPL14550	GSM1150430	LT134121RU_COPD	Chronic Obstructive Lung Disease	COPD	GOLD4_COPD	TRUE	TRUE	71	Male	0	Ever (>100)	1	4-Very Severe COPD	4	Very Severe COPD	28	73	36	26.3	A_23_P259863	5.8465	1.069057636	A_23_P204144	7.3144	1.09831624	1
	GSE47460	GPL14550	GSM1150433	LT139649RU_CTRL	Control	Control	Control	TRUE	TRUE	72	Female	1	Never	0	0-At Risk	0	At Risk	93	86	70		A_23_P259863	4.2808	-0.294384158	A_23_P204144	6.3729	-0.69155369	0
	GSE47460	GPL14550	GSM1150434	LT139691RU_COPD	Chronic Obstructive Lung Disease	COPD	GOLD4_COPD	TRUE	TRUE	62	Female	1	Ever (>100)	1	4-Very Severe COPD	4	Very Severe COPD	17	58		53.4	A_23_P259863	4.7625	0.125089504	A_23_P204144	6.303	-0.824439413	1
	GSE47460	GPL14550	GSM1150435	LT142159RU_CTRL	Control	Control	Control	TRUE	TRUE	44	Female	1	Ever (>100)	1	0-At Risk	0	At Risk	95	116	77	0.172	A_23_P259863	2.9773	-1.429497128	A_23_P204144	6.9557	0.416397659	0
	GSE47460	GPL14550	GSM1150438	LT145196LU_CTRL	Control	Control	Control	TRUE	TRUE	59	Female	1	Never	0	0-At Risk	0	At Risk	89	86	89	0.136	A_23_P259863	3.8698	-0.652290894	A_23_P204144	7.401	1.262950054	0
	GSE47460	GPL14550	GSM1150443	LT156171LL_CTRL	Control	Control	Control	TRUE	TRUE	75	Male	0	Ever (>100)	1	0-At Risk	0	At Risk	97	86	93	0.193	A_23_P259863	5.6028	0.85683897	A_23_P204144	6.5552	-0.344986204	0
	GSE47460	GPL14550	GSM1150444	LT156481LL_CTRL	Control	Control	Control	TRUE	FALSE	60	Female	1			0-At Risk	0	At Risk	102	103	84		A_23_P259863	3.4614	-1.0079335	A_23_P204144	6.3997	-0.640604658	0
	GSE47460	GPL14550	GSM1150447	LT159753LL_CTRL	Control	Control	Control	TRUE	TRUE	42	Female	1	Never	0	0-At Risk	0	At Risk	80	77	88	0.26	A_23_P259863	2.6318	-1.730365199	A_23_P204144	6.4104	-0.620263066	0
	GSE47460	GPL14550	GSM1150452	LT166240RM_CTRL	Control	Control	Control	TRUE	TRUE	74	Male	0	Ever (>100)	1	0-At Risk	0	At Risk	84	83	68		A_23_P259863	4.713	0.081983948	A_23_P204144	6.9988	0.49833435	0
	GSE47460	GPL14550	GSM1150457	LT171097RL_CTRL	Control	Control	Control	TRUE	TRUE	34	Male	0	Never	0	0-At Risk	0	At Risk	110	113	87		A_23_P259863	4.6153	-0.003095098	A_23_P204144	6.7056	-0.059063275	0
	GSE47460	GPL14550	GSM1150459	LT173597LL_CTRL	Control	Control	Control	TRUE	TRUE	75	Male	0	Ever (>100)	1	0-At Risk	0	At Risk	90	91	72	0.068	A_23_P259863	4.8006	0.15826772	A_23_P204144	6.6389	-0.185865531	0
	GSE47460	GPL14550	GSM1150463	LT180102RL_CTRL	Control	Control	Control	TRUE	TRUE	72	Male	0	Ever (>100)	1	0-At Risk	0	At Risk	106	105	60	0.313	A_23_P259863	4.851	0.202157013	A_23_P204144	6.219	-0.984130411	0
	GSE47460	GPL14550	GSM1150465	LT184901RL_COPD	Chronic Obstructive Lung Disease	COPD	GOLD4_COPD	TRUE	TRUE	28	Male	0	Ever (>100)	1	4-Very Severe COPD	4	Very Severe COPD	22	59	70	26.1	A_23_P259863	4.4415	-0.154443494	A_23_P204144	5.8901	-1.609396709	1
	GSE47460	GPL14550	GSM1150468	LT190870RU_CTRL	Control	Control	Control	TRUE	TRUE	74	Female	1	Never	0	0-At Risk	0	At Risk	85	90	103		A_23_P259863	3.6235	-0.86677369	A_23_P204144	6.6703	-0.126171516	0
	GSE47460	GPL14550	GSM1150473	LT195484RU_CTRL	Control	Control	Control	TRUE	FALSE	72	Female	1			0-At Risk	0	At Risk	137	117	95		A_23_P259863	4.207	-0.358650623	A_23_P204144	6.3255	-0.781665039	0
	GSE47460	GPL14550	GSM1150476	LT196677RU_COPD	Chronic Obstructive Lung Disease	COPD	GOLD4_COPD	TRUE	TRUE	66	Female	1	Ever (>100)	1	4-Very Severe COPD	4	Very Severe COPD	16	38	32	25.4	A_23_P259863	3.3044	-1.144652132	A_23_P204144	6.0676	-1.271954423	1
	GSE47460	GPL14550	GSM1150478	LT197821RL_CTRL	Control	Control	Control	TRUE	TRUE	67	Male	0	Ever (>100)	1	0-At Risk	0	At Risk	88	81	61	0.821	A_23_P259863	5.0011	0.332866991	A_23_P204144	6.7952	0.111273789	0
	GSE47460	GPL14550	GSM1150486	LT215341RU_COPD	Chronic Obstructive Lung Disease	COPD	GOLD4_COPD	TRUE	TRUE	52	Female	1	Ever (>100)	1	4-Very Severe COPD	4	Very Severe COPD	11	33		23.3	A_23_P259863	8.115	3.04451124	A_23_P204144	6.8484	0.212411421	1
	GSE47460	GPL14550	GSM1150491	LT221983RM_CTRL	Control	Control	Control	TRUE	TRUE	47	Female	1	Current	1	0-At Risk	0	At Risk	99	107	74	0.56	A_23_P259863	4.8407	0.193187574	A_23_P204144	6.9552	0.415447118	0
	GSE47460	GPL14550	GSM1150492	LT223106RU_COPD	Chronic Obstructive Lung Disease	COPD	GOLD4_COPD	TRUE	TRUE	48	Female	1	Ever (>100)	1	4-Very Severe COPD	4	Very Severe COPD	14	49	37	48.5	A_23_P259863	7.9166	2.871740689	A_23_P204144	6.5987	-0.26228908	1
	GSE47460	GPL14550	GSM1150496	LT229669RU_COPD	Chronic Obstructive Lung Disease	COPD	GOLD4_COPD	TRUE	TRUE	61	Female	1	Ever (>100)	1	4-Very Severe COPD	4	Very Severe COPD	22	62	21	23.7	A_23_P259863	5.5049	0.771585759	A_23_P204144	7.1165	0.722091855	1
	GSE47460	GPL14550	GSM1150498	LT232107RU_CTRL	Control	Control	Control	TRUE	TRUE	66	Male	0	Ever (>100)	1	0-At Risk	0	At Risk	88	91	78	0.358	A_23_P259863	4.8546	0.205291962	A_23_P204144	6.0111	-1.379365629	0
	GSE47460	GPL14550	GSM1150501	LT234755LL_CTRL	Control	Control	Control	TRUE	TRUE	71	Female	1	Never	0	0-At Risk	0	At Risk	86	95	74		A_23_P259863	3.6732	-0.82349397	A_23_P204144	5.6523	-2.061474319	0
	GSE47460	GPL14550	GSM1150506	LT236557RL_CTRL	Control	Control	Control	TRUE	TRUE	72	Female	1	Ever (>100)	1	0-At Risk	0	At Risk	110	109	68		A_23_P259863	3.9286	-0.601086718	A_23_P204144	6.1969	-1.026144352	0
	GSE47460	GPL14550	GSM1150509	LT241811LL_CTRL	Control	Control	Control	TRUE	TRUE	73	Female	1	Ever (>100)	1	0-At Risk	0	At Risk	88	80	70	0.146	A_23_P259863	5.38	0.662820428	A_23_P204144	6.4005	-0.639083791	0
	GSE47460	GPL14550	GSM1150514	LT245983LU_COPD	Chronic Obstructive Lung Disease	COPD	GOLD4_COPD	TRUE	TRUE	63	Male	0	Ever (>100)	1	4-Very Severe COPD	4	Very Severe COPD	23	72	30	46.3	A_23_P259863	3.7462	-0.759924161	A_23_P204144	6.622	-0.217993839	1
	GSE47460	GPL14550	GSM1150515	LT246349LU_CTRL	Control	Control	Control	TRUE	TRUE	77	Female	1	Ever (>100)	1	0-At Risk	0	At Risk	91	96	78		A_23_P259863	4.0197	-0.521755079	A_23_P204144	6.0138	-1.374232704	0
	GSE47460	GPL14550	GSM1150516	LT246774RM_CTRL	Control	Control	Control	TRUE	TRUE	70	Female	1	Ever (>100)	1	0-At Risk	0	At Risk	113	112	84		A_23_P259863	7.0097	2.081994657	A_23_P204144	6.4773	-0.493080593	0
	GSE47460	GPL14550	GSM1150517	LT247728RL_CTRL	Control	Control	Control	TRUE	TRUE	65	Female	1	Ever (>100)	1	0-At Risk	0	At Risk	86	95	113	0.543	A_23_P259863	4.6515	0.028428561	A_23_P204144	6.379	-0.679957082	0
	GSE47460	GPL14550	GSM1150526	LT256221LL_CTRL	Control	Control	Control	TRUE	TRUE	67	Male	0	Ever (>100)	1	0-At Risk	0	At Risk	103	110	60	0.284	A_23_P259863	4.5949	-0.020859812	A_23_P204144	6.8472	0.210130121	0
	GSE47460	GPL14550	GSM1150527	LT256920RU_CTRL	Control	Control	Control	TRUE	TRUE	68	Female	1	Ever (>100)	1	0-At Risk	0	At Risk	100	91	100	0.173	A_23_P259863	5.1082	0.426131739	A_23_P204144	5.8203	-1.742092324	0
	GSE47460	GPL14550	GSM1150531	LT270821RU_CTRL	Control	Control	Control	TRUE	TRUE	60	Female	1	Ever (>100)	1	0-At Risk	0	At Risk	91	95	102	0.059	A_23_P259863	3.5032	-0.971533253	A_23_P204144	6.2852	-0.858278696	0
	GSE47460	GPL14550	GSM1150537	LT285031LU_CTRL	Control	Control	Control	TRUE	TRUE	63	Female	1	Never	0	0-At Risk	0	At Risk	100	92	79		A_23_P259863	4.6034	-0.013457848	A_23_P204144	5.783	-1.813002731	0
	GSE47460	GPL14550	GSM1150543	LT290677RU_CTRL	Control	Control	Control	TRUE	TRUE	64	Male	0	Ever (>100)	1	0-At Risk	0	At Risk	81	79	77		A_23_P259863	5.3347	0.623372313	A_23_P204144	6.6089	-0.24289803	0
	GSE47460	GPL14550	GSM1150544	LT291449RL_COPD	Chronic Obstructive Lung Disease	COPD	GOLD4_COPD	TRUE	TRUE	60	Male	0	Ever (>100)	1	4-Very Severe COPD	4	Very Severe COPD	15	33	28	21.7	A_23_P259863	2.0608	-2.227603025	A_23_P204144	6.6293	-0.204115931	1
