# Supplementary material for: Time-series transcriptomic analysis of cigarette smoke–associated lung responses reveals COPD-related inflammatory and epithelial remodeling modules in murine models
Source: Front Med (Lausanne). 2026 Jun 24;13:1785075. doi: 10.3389/fmed.2026.1785075 (PMC13341621; doi:10.3389/fmed.2026.1785075)
Supplement: Supplementary file 10 [file Table_6.csv]

Supplementary Table S6. Processed sample-level dataset for the GSE47460-GPL14550 all-COPD versus control comparison
	dataset	platform	geo_accession	title	disease_state	analysis_group_all_COPD_vs_control	analysis_group_GOLD4_vs_control	included_in_GOLD4_vs_control_analysis	complete_case_for_age_sex_smoking_adjusted_model	age	sex	female_binary	smoker_status	ever_or_current_smoker_binary	gold_stage_raw	gold_num	gold_label	fev1_preBD_percent_predicted	fvc_preBD_percent_predicted	dlco_percent_predicted	emphysema_f950_percent	CD177_probe_id	CD177_normalized_expression	CD177_zscore_all_COPD_control	KRT85_probe_id	KRT85_normalized_expression	KRT85_zscore_all_COPD_control
	GSE47460	GPL14550	GSM1149948	LT000842RU_CTRL	Control	Control	Control	TRUE	TRUE	75	Male	0	Ever (>100)	1	0-At Risk	0	At Risk	96	97	78		A_23_P259863	6.685	1.799239627	A_23_P204144	6.3651	-0.70638214
	GSE47460	GPL14550	GSM1149951	LT001796RU_CTRL	Control	Control	Control	TRUE	TRUE	48	Male	0	Ever (>100)	1	0-At Risk	0	At Risk	107	113	107		A_23_P259863	4.2661	-0.307185201	A_23_P204144	6.4508	-0.543459301
	GSE47460	GPL14550	GSM1149958	LT022835RL_CTRL	Control	Control	Control	TRUE	FALSE	62	Male	0			0-At Risk	0	At Risk	94	95	80		A_23_P259863	6.2227	1.39665986	A_23_P204144	6.8571	0.228950846
	GSE47460	GPL14550	GSM1149962	LT026501RL_CTRL	Control	Control	Control	TRUE	FALSE	65	Female	1			0-At Risk	0	At Risk	109	108			A_23_P259863	4.5541	-0.05638924	A_23_P204144	7.0858	0.663728597
	GSE47460	GPL14550	GSM1149963	LT028264RL_CTRL	Control	Control	Control	TRUE	TRUE	63	Female	1	Current	1	0-At Risk	0	At Risk	85	86	45		A_23_P259863	4.9453	0.284275274	A_23_P204144	6.9849	0.471909292
	GSE47460	GPL14550	GSM1149966	LT037781RU_CTRL	Control	Control	Control	TRUE	TRUE	73	Female	1	Never	0	0-At Risk	0	At Risk	136	146	115		A_23_P259863	2.6996	-1.67132365	A_23_P204144	6.1383	-1.137547833
	GSE47460	GPL14550	GSM1149971	LT045714LU_CTRL	Control	Control	Control	TRUE	TRUE	82	Male	0	Ever (>100)	1	0-At Risk	0	At Risk	103	88			A_23_P259863	4.5268	-0.080162607	A_23_P204144	6.8227	0.16355358
	GSE47460	GPL14550	GSM1149975	LT047679RL_CTRL	Control	Control	Control	TRUE	TRUE	72	Female	1	Ever (>100)	1	0-At Risk	0	At Risk	106	103			A_23_P259863	4.9581	0.295421761	A_23_P204144	7.7532	1.932511594
	GSE47460	GPL14550	GSM1149981	LT052751LL_CTRL	Control	Control	Control	TRUE	TRUE	82	Female	1	Ever (>100)	1	0-At Risk	0	At Risk	96	97			A_23_P259863	4.8167	0.172287911	A_23_P204144	7.1648	0.813914178
	GSE47460	GPL14550	GSM1149987	LT058471RU_CTRL	Control	Control	Control	TRUE	TRUE	68	Male	0	Ever (>100)	1	0-At Risk	0	At Risk	81	87	69		A_23_P259863	5.3384	0.626594344	A_23_P204144	7.2336	0.944708709
	GSE47460	GPL14550	GSM1149988	LT058983RL_CTRL	Control	Control	Control	TRUE	TRUE	56	Female	1	Never	0	0-At Risk	0	At Risk	86	79	60		A_23_P259863	2.4945	-1.849928691	A_23_P204144	6.5737	-0.309816163
	GSE47460	GPL14550	GSM1149992	LT061842RL_CTRL	Control	Control	Control	TRUE	TRUE	73	Female	1	Ever (>100)	1	0-At Risk	0	At Risk	96	96	94		A_23_P259863	3.6183	-0.87130195	A_23_P204144	6.586	-0.286432838
	GSE47460	GPL14550	GSM1149998	LT073345RU_CTRL	Control	Control	Control	TRUE	TRUE	74	Male	0	Never	0	0-At Risk	0	At Risk	87	89	90		A_23_P259863	4.8616	0.211387698	A_23_P204144	6.9949	0.490920125
	GSE47460	GPL14550	GSM1150001	LT077355RU_CTRL	Control	Control	Control	TRUE	TRUE	60	Male	0	Never	0	0-At Risk	0	At Risk	98	90	83		A_23_P259863	5.0579	0.382329528	A_23_P204144	6.6915	-0.08586855
	GSE47460	GPL14550	GSM1150012	LT095376RL_CTRL	Control	Control	Control	TRUE	TRUE	49	Female	1	Ever (>100)	1	0-At Risk	0	At Risk	86	83	100		A_23_P259863	3.7443	-0.761578717	A_23_P204144	7.212	0.90364531
	GSE47460	GPL14550	GSM1150014	LT097622RU_CTRL	Control	Control	Control	TRUE	TRUE	65	Male	0	Ever (>100)	1	0-At Risk	0	At Risk	93	94	78		A_23_P259863	4.1387	-0.418127581	A_23_P204144	6.2571	-0.911699137
	GSE47460	GPL14550	GSM1150017	LT104535RL_CTRL	Control	Control	Control	TRUE	TRUE	72	Male	0	Never	0	0-At Risk	0	At Risk	132	142	103		A_23_P259863	5.1697	0.479687127	A_23_P204144	6.9956	0.492250883
	GSE47460	GPL14550	GSM1150030	LT113211RL_CTRL	Control	Control	Control	TRUE	TRUE	46	Female	1	Ever (>100)	1	0-At Risk	0	At Risk	82	85	81		A_23_P259863	3.6967	-0.803029716	A_23_P204144	6.5552	-0.344986204
	GSE47460	GPL14550	GSM1150031	LT115873LU_CTRL	Control	Control	Control	TRUE	TRUE	58	Male	0	Ever (>100)	1	0-At Risk	0	At Risk	99	89	78	0.098	A_23_P259863	4.9655	0.301865824	A_23_P204144	6.3583	-0.719309506
	GSE47460	GPL14550	GSM1150032	LT117785RL_CTRL	Control	Control	Control	TRUE	TRUE	62	Female	1	Ever (>100)	1	0-At Risk	0	At Risk	109	109	85		A_23_P259863	3.1858	-1.247931302	A_23_P204144	6.8637	0.241497995
	GSE47460	GPL14550	GSM1150037	LT121655RL_CTRL	Control	Control	Control	TRUE	TRUE	82	Female	1	Ever (>100)	1	0-At Risk	0	At Risk	97	82	79		A_23_P259863	3.3229	-1.128541974	A_23_P204144	6.8193	0.157089897
	GSE47460	GPL14550	GSM1150040	LT122283RM_CTRL	Control	Control	Control	TRUE	TRUE	52	Female	1	Never	0	0-At Risk	0	At Risk	104	103	100		A_23_P259863	4.0164	-0.524628783	A_23_P204144	6.7993	0.119068231
	GSE47460	GPL14550	GSM1150041	LT122757RU_CTRL	Control	Control	Control	TRUE	FALSE	52	Female	1			0-At Risk	0	At Risk	83	91			A_23_P259863	2.7486	-1.628653504	A_23_P204144	6.6218	-0.218374056
	GSE47460	GPL14550	GSM1150053	LT132955RU_CTRL	Control	Control	Control	TRUE	TRUE	63	Male	0	Ever (>100)	1	0-At Risk	0	At Risk	102	93	144	0.457	A_23_P259863	3.0224	-1.390223177	A_23_P204144	7.4804	1.413896069
	GSE47460	GPL14550	GSM1150055	LT136731LU_CTRL	Control	Control	Control	TRUE	TRUE	58	Male	0	Ever (>100)	1	0-At Risk	0	At Risk	100	100	78		A_23_P259863	3.2818	-1.164332648	A_23_P204144	6.5933	-0.27255493
	GSE47460	GPL14550	GSM1150070	LT160423LL_CTRL	Control	Control	Control	TRUE	TRUE	32	Female	1	Never	0	0-At Risk	0	At Risk	84	98	63		A_23_P259863	2.9119	-1.486448711	A_23_P204144	7.7596	1.944678527
	GSE47460	GPL14550	GSM1150075	LT167208LL_CTRL	Control	Control	Control	TRUE	TRUE	80	Female	1	Never	0	0-At Risk	0	At Risk	117	116	93		A_23_P259863	5.0183	0.347845083	A_23_P204144	6.9868	0.47552135
	GSE47460	GPL14550	GSM1150078	LT171169LU_CTRL	Control	Control	Control	TRUE	FALSE	64	Female	1			0-At Risk	0	At Risk	87	86			A_23_P259863	5.2434	0.54386651	A_23_P204144	6.3959	-0.647828774
	GSE47460	GPL14550	GSM1150080	LT172184LU_CTRL	Control	Control	Control	TRUE	TRUE	73	Male	0	Ever (>100)	1	0-At Risk	0	At Risk	91	90	85		A_23_P259863	6.9325	2.014767406	A_23_P204144	6.7472	0.02002179
	GSE47460	GPL14550	GSM1150081	LT174005RL_CTRL	Control	Control	Control	TRUE	FALSE	44	Female	1			0-At Risk	0	At Risk	83	88	88		A_23_P259863	5.9414	1.151698388	A_23_P204144	8.074	2.542379118
	GSE47460	GPL14550	GSM1150085	LT181242RM_CTRL	Control	Control	Control	TRUE	FALSE	53	Male	0			0-At Risk	0	At Risk	73	94	62		A_23_P259863	4.111	-0.442249276	A_23_P204144	7.6935	1.819016921
	GSE47460	GPL14550	GSM1150090	LT188012RL_CTRL	Control	Control	Control	TRUE	TRUE	57	Female	1	Never	0	0-At Risk	0	At Risk	85	92	91		A_23_P259863	5.8538	1.075414617	A_23_P204144	6.7881	0.097776098
	GSE47460	GPL14550	GSM1150143	LT003990RU_CTRL	Control	Control	Control	TRUE	TRUE	59	Male	0	Ever (>100)	1	0-At Risk	0	At Risk	77	76	78	0.864	A_23_P259863	3.9207	-0.607966191	A_23_P204144	6.9154	0.339784002
	GSE47460	GPL14550	GSM1150144	LT010012LU_CTRL	Control	Control	Control	TRUE	FALSE	61	Female	1			0-At Risk	0	At Risk	82	84	66		A_23_P259863	4.4514	-0.145822383	A_23_P204144	6.5826	-0.292896521
	GSE47460	GPL14550	GSM1150145	LT012861RU_COPD	Chronic Obstructive Lung Disease	COPD	GOLD4_COPD	TRUE	TRUE	51	Male	0	Ever (>100)	1	4-Very Severe COPD	4	Very Severe COPD	22	52	33	6.3	A_23_P259863	5.9368	1.147692619	A_23_P204144	6.542	-0.370080503
	GSE47460	GPL14550	GSM1150146	LT023631RU_CTRL	Control	Control	Control	TRUE	TRUE	49	Female	1	Ever (>100)	1	0-At Risk	0	At Risk	97	93	63	0.009	A_23_P259863	3.7096	-0.791796147	A_23_P204144	6.266	-0.894779495
	GSE47460	GPL14550	GSM1150147	LT030041RU_COPD	Chronic Obstructive Lung Disease	COPD	Other_COPD_not_in_GOLD4_analysis	FALSE	FALSE	64	Male	0	Ever (>100)	1	1-Mild COPD	1	Mild COPD	77	105	77	0.1	A_23_P259863	8.0946	3.026746526	A_23_P204144	6.5507	-0.353541079
	GSE47460	GPL14550	GSM1150148	LT044225RL_CTRL	Control	Control	Control	TRUE	TRUE	60	Male	0	Ever (>100)	1	0-At Risk	0	At Risk	96	98	102		A_23_P259863	3.1538	-1.27579752	A_23_P204144	6.5775	-0.302592046
	GSE47460	GPL14550	GSM1150149	LT046027RL_CTRL	Control	Control	Control	TRUE	FALSE	77	Male	0			0-At Risk	0	At Risk	80	77	84		A_23_P259863	4.305	-0.27331033	A_23_P204144	6.0889	-1.231461348
	GSE47460	GPL14550	GSM1150150	LT055745RU_CTRL	Control	Control	Control	TRUE	TRUE	65	Male	0	Ever (>100)	1	0-At Risk	0	At Risk	85	93	81	1.173	A_23_P259863	3.9284	-0.601260882	A_23_P204144	6.0667	-1.273665398
	GSE47460	GPL14550	GSM1150151	LT058156LU_CTRL	Control	Control	Control	TRUE	TRUE	65	Female	1	Ever (>100)	1	0-At Risk	0	At Risk	97	109	80		A_23_P259863	3.626	-0.864596642	A_23_P204144	5.8133	-1.755399907
	GSE47460	GPL14550	GSM1150152	LT075094LU_CTRL	Control	Control	Control	TRUE	TRUE	67	Female	1	Ever (>100)	1	0-At Risk	0	At Risk	97	96	66		A_23_P259863	4.1924	-0.371364585	A_23_P204144	5.8327	-1.718518891
	GSE47460	GPL14550	GSM1150153	LT077800RU_CTRL	Control	Control	Control	TRUE	TRUE	77	Female	1	Never	0	0-At Risk	0	At Risk	84	88	74	0.026	A_23_P259863	8.518	3.395451422	A_23_P204144	6.3938	-0.651821049
	GSE47460	GPL14550	GSM1150154	LT089451RU_CTRL	Control	Control	Control	TRUE	FALSE	46	Male	0			0-At Risk	0	At Risk	101	96	117		A_23_P259863	4.0866	-0.463497268	A_23_P204144	6.7224	-0.027125075
	GSE47460	GPL14550	GSM1150156	LT115840LL_CTRL	Control	Control	Control	TRUE	TRUE	63	Female	1	Ever (>100)	1	0-At Risk	0	At Risk	108	104	86		A_23_P259863	3.3707	-1.086916811	A_23_P204144	6.0817	-1.245149148
	GSE47460	GPL14550	GSM1150157	LT120371LL_CTRL	Control	Control	Control	TRUE	TRUE	60	Male	0	Ever (>100)	1	0-At Risk	0	At Risk	86	79	70	0.33	A_23_P259863	5.165	0.475594276	A_23_P204144	6.531	-0.39099242
	GSE47460	GPL14550	GSM1150158	LT132314LI_CTRL	Control	Control	Control	TRUE	TRUE	60	Male	0	Ever (>100)	1	0-At Risk	0	At Risk	94	94	104	0.497	A_23_P259863	4.0344	-0.508954035	A_23_P204144	7.2968	1.064857174
	GSE47460	GPL14550	GSM1150159	LT141224LL_CTRL	Control	Control	Control	TRUE	TRUE	79	Female	1	Never	0	0-At Risk	0	At Risk	106	93	75	0.061	A_23_P259863	4.9622	0.29899212	A_23_P204144	6.9697	0.443012826
	GSE47460	GPL14550	GSM1150160	LT141870LU_CTRL	Control	Control	Control	TRUE	TRUE	64	Male	0	Ever (>100)	1	0-At Risk	0	At Risk	75	83	65	0.07	A_23_P259863	4.2195	-0.347765381	A_23_P204144	7.1876	0.857258877
	GSE47460	GPL14550	GSM1150161	LT148286LL_CTRL	Control	Control	Control	TRUE	TRUE	74	Male	0	Ever (>100)	1	0-At Risk	0	At Risk	83	80	58		A_23_P259863	4.2856	-0.290204225	A_23_P204144	7.2152	0.909728777
	GSE47460	GPL14550	GSM1150162	LT155982RU_COPD	Chronic Obstructive Lung Disease	COPD	GOLD4_COPD	TRUE	TRUE	48	Female	1	Ever (>100)	1	4-Very Severe COPD	4	Very Severe COPD	20	32	31	46.559	A_23_P259863	5.3032	0.595941505	A_23_P204144	7.2934	1.058393491
	GSE47460	GPL14550	GSM1150164	LT159988RL_COPD	Chronic Obstructive Lung Disease	COPD	GOLD4_COPD	TRUE	TRUE	60	Female	1	Ever (>100)	1	4-Very Severe COPD	4	Very Severe COPD	16	58	26	45	A_23_P259863	6.147	1.330738838	A_23_P204144	7.0215	0.541488941
	GSE47460	GPL14550	GSM1150165	LT163513RL_CTRL	Control	Control	Control	TRUE	TRUE	47	Female	1	Never	0	0-At Risk	0	At Risk	98	85	104		A_23_P259863	4.5312	-0.076331002	A_23_P204144	6.191	-1.037360743
	GSE47460	GPL14550	GSM1150166	LT168204LL_COPD	Chronic Obstructive Lung Disease	COPD	Other_COPD_not_in_GOLD4_analysis	FALSE	FALSE	73	Male	0	Never	0	0-At Risk	0	At Risk	118	92	54		A_23_P259863	6.6103	1.734189424	A_23_P204144	6.3537	-0.72805449
	GSE47460	GPL14550	GSM1150167	LT177521RU_CTRL	Control	Control	Control	TRUE	TRUE	60	Male	0	Ever (>100)	1	0-At Risk	0	At Risk	88	85	79	0.151	A_23_P259863	3.0394	-1.375419249	A_23_P204144	6.426	-0.590606167
	GSE47460	GPL14550	GSM1150168	LT178307RU_CTRL	Control	Control	Control	TRUE	TRUE	57	Male	0	Never	0	0-At Risk	0	At Risk	84	73	88	0.006	A_23_P259863	5.055	0.379804152	A_23_P204144	6.8941	0.299290928
	GSE47460	GPL14550	GSM1150170	LT194990RU_COPD	Chronic Obstructive Lung Disease	COPD	GOLD4_COPD	TRUE	TRUE	63	Female	1	Ever (>100)	1	4-Very Severe COPD	4	Very Severe COPD	16	50		59.7	A_23_P259863	5.6957	0.937738084	A_23_P204144	7.6407	1.718639722
	GSE47460	GPL14550	GSM1150171	LT198741LU_CTRL	Control	Control	Control	TRUE	TRUE	55	Female	1	Ever (>100)	1	0-At Risk	0	At Risk	89	103	92	0.216	A_23_P259863	4.8422	0.194493803	A_23_P204144	6.3949	-0.649729857
	GSE47460	GPL14550	GSM1150174	LT280560LU_CTRL	Control	Control	Control	TRUE	TRUE	86	Male	0	Ever (>100)	1	0-At Risk	0	At Risk	87	79	81	0.275	A_23_P259863	5.2936	0.587581639	A_23_P204144	6.5589	-0.337952196
	GSE47460	GPL14550	GSM1150175	LT280646RU_CTRL	Control	Control	Control	TRUE	TRUE	87	Male	0	Ever (>100)	1	0-At Risk	0	At Risk	129	122			A_23_P259863	3.7548	-0.752435115	A_23_P204144	6.7287	-0.015148251
	GSE47460	GPL14550	GSM1150176	LT286300LU_CTRL	Control	Control	Control	TRUE	TRUE	45	Male	0	Ever (>100)	1	0-At Risk	0	At Risk	89	86	71	4.03	A_23_P259863	4.3607	-0.224805695	A_23_P204144	7.2717	1.017139983
	GSE47460	GPL14550	GSM1150178	LT002501RL_COPD	Chronic Obstructive Lung Disease	COPD	Other_COPD_not_in_GOLD4_analysis	FALSE	FALSE	65	Male	0	Ever (>100)	1	2-Moderate COPD	2	Moderate COPD	46	74	36	6.168	A_23_P259863	6.0261	1.225456784	A_23_P204144	6.9251	0.35822451
	GSE47460	GPL14550	GSM1150182	LT017275LL_COPD	Chronic Obstructive Lung Disease	COPD	Other_COPD_not_in_GOLD4_analysis	FALSE	FALSE	71	Female	1	Ever (>100)	1	3-Severe COPD	3	Severe COPD	31	67	50	15.9	A_23_P259863	2.2757	-2.040463956	A_23_P204144	7.0083	0.516394641
	GSE47460	GPL14550	GSM1150184	LT020426LU_COPD	Chronic Obstructive Lung Disease	COPD	Other_COPD_not_in_GOLD4_analysis	FALSE	FALSE	62	Male	0	Ever (>100)	1	2-Moderate COPD	2	Moderate COPD	46	56	82	0.4	A_23_P259863	5.3373	0.625636443	A_23_P204144	7.5013	1.45362871
	GSE47460	GPL14550	GSM1150185	LT024106RU_COPD	Chronic Obstructive Lung Disease	COPD	Other_COPD_not_in_GOLD4_analysis	FALSE	FALSE	61	Female	1	Ever (>100)	1				67	68		0.4	A_23_P259863	3.0738	-1.345463064	A_23_P204144	6.7643	0.052530315
	GSE47460	GPL14550	GSM1150186	LT024460RU_COPD	Chronic Obstructive Lung Disease	COPD	Other_COPD_not_in_GOLD4_analysis	FALSE	FALSE	63	Male	0	Ever (>100)	1	2-Moderate COPD	2	Moderate COPD	73	88	77	0.8	A_23_P259863	4.8554	0.205988618	A_23_P204144	6.8725	0.258227528
	GSE47460	GPL14550	GSM1150187	LT025997RU_COPD	Chronic Obstructive Lung Disease	COPD	Other_COPD_not_in_GOLD4_analysis	FALSE	FALSE	67	Male	0	Ever (>100)	1	1-Mild COPD	1	Mild COPD	76	88	20	40.046	A_23_P259863	4.6726	0.046802848	A_23_P204144	9.6526	5.543429221
	GSE47460	GPL14550	GSM1150188	LT028044RU_COPD	Chronic Obstructive Lung Disease	COPD	Other_COPD_not_in_GOLD4_analysis	FALSE	FALSE	77	Male	0	Ever (>100)	1	3-Severe COPD	3	Severe COPD	35	73		13.886	A_23_P259863	4.6538	0.030431445	A_23_P204144	6.2017	-1.017019152
	GSE47460	GPL14550	GSM1150189	LT028427LU_COPD	Chronic Obstructive Lung Disease	COPD	Other_COPD_not_in_GOLD4_analysis	FALSE	FALSE	64	Female	1	Ever (>100)	1	3-Severe COPD	3	Severe COPD	27	73	31	42.5	A_23_P259863	4.514	-0.091309095	A_23_P204144	5.8001	-1.780494206
	GSE47460	GPL14550	GSM1150190	LT030151RU_COPD	Chronic Obstructive Lung Disease	COPD	Other_COPD_not_in_GOLD4_analysis	FALSE	FALSE	71	Male	0	Current	1	2-Moderate COPD	2	Moderate COPD	60	98	48	11.616	A_23_P259863	3.5944	-0.892114532	A_23_P204144	6.3516	-0.732046764
	GSE47460	GPL14550	GSM1150192	LT034070LU_COPD	Chronic Obstructive Lung Disease	COPD	Other_COPD_not_in_GOLD4_analysis	FALSE	FALSE	73	Female	1	Ever (>100)	1	2-Moderate COPD	2	Moderate COPD	53	86	48	16.4	A_23_P259863	5.8059	1.033702372	A_23_P204144	6.911	0.331419236
	GSE47460	GPL14550	GSM1150193	LT034821RU_COPD	Chronic Obstructive Lung Disease	COPD	Other_COPD_not_in_GOLD4_analysis	FALSE	FALSE	77	Female	1	Ever (>100)	1	3-Severe COPD	3	Severe COPD	33	72	35	8.555	A_23_P259863	4.7273	0.094436664	A_23_P204144	7.6948	1.821488329
	GSE47460	GPL14550	GSM1150199	LT042552RL_ILD	Chronic Obstructive Lung Disease	COPD	Other_COPD_not_in_GOLD4_analysis	FALSE	FALSE	68	Female	1	Ever (>100)	1	2-Moderate COPD	2	Moderate COPD	60	70	43	16.3	A_23_P259863	4.9595	0.296640908	A_23_P204144	7.2603	0.995467634
	GSE47460	GPL14550	GSM1150200	LT043343LU_COPD	Chronic Obstructive Lung Disease	COPD	Other_COPD_not_in_GOLD4_analysis	FALSE	FALSE	75	Female	1	Ever (>100)	1	2-Moderate COPD	2	Moderate COPD	75	83	82	1.216	A_23_P259863	3.2855	-1.161110617	A_23_P204144	6.1656	-1.085648259
	GSE47460	GPL14550	GSM1150201	LT043798LU_COPD	Chronic Obstructive Lung Disease	COPD	Other_COPD_not_in_GOLD4_analysis	FALSE	FALSE	59	Female	1	Ever (>100)	1	2-Moderate COPD	2	Moderate COPD	61	76	61	6.392	A_23_P259863	3.9356	-0.594990983	A_23_P204144	6.2284	-0.966260227
	GSE47460	GPL14550	GSM1150203	LT057972LU_COPD	Chronic Obstructive Lung Disease	COPD	Other_COPD_not_in_GOLD4_analysis	FALSE	FALSE	66	Female	1	Ever (>100)	1	2-Moderate COPD	2	Moderate COPD	59	86	38	2.3	A_23_P259863	4.8117	0.167933814	A_23_P204144	6.9523	0.409933976
	GSE47460	GPL14550	GSM1150204	LT058691LU_COPD	Chronic Obstructive Lung Disease	COPD	GOLD4_COPD	TRUE	TRUE	69	Male	0	Ever (>100)	1	4-Very Severe COPD	4	Very Severe COPD	22	50	22	23.6	A_23_P259863	4.048	-0.497110893	A_23_P204144	7.1078	0.70555243
	GSE47460	GPL14550	GSM1150206	LT059975LU_COPD	Chronic Obstructive Lung Disease	COPD	Other_COPD_not_in_GOLD4_analysis	FALSE	FALSE	60	Female	1	Ever (>100)	1	3-Severe COPD	3	Severe COPD	43	78		14.325	A_23_P259863	6.5153	1.65146159	A_23_P204144	7.7559	1.937644519
	GSE47460	GPL14550	GSM1150210	LT070403LL_COPD	Chronic Obstructive Lung Disease	COPD	Other_COPD_not_in_GOLD4_analysis	FALSE	FALSE	69	Male	0	Ever (>100)	1	2-Moderate COPD	2	Moderate COPD	48	79	66	2.5	A_23_P259863	4.5044	-0.09966896	A_23_P204144	6.2217	-0.978997486
	GSE47460	GPL14550	GSM1150211	LT072387LU_COPD	Chronic Obstructive Lung Disease	COPD	GOLD4_COPD	TRUE	TRUE	54	Male	0	Ever (>100)	1	4-Very Severe COPD	4	Very Severe COPD	25	50	39	46	A_23_P259863	5.079	0.400703815	A_23_P204144	6.5842	-0.289854788
	GSE47460	GPL14550	GSM1150212	LT072808RL_COPD	Chronic Obstructive Lung Disease	COPD	Other_COPD_not_in_GOLD4_analysis	FALSE	FALSE	78	Male	0	Current	1	2-Moderate COPD	2	Moderate COPD	52	65	48	6.664	A_23_P259863	4.7562	0.119603342	A_23_P204144	7.0336	0.564492049
	GSE47460	GPL14550	GSM1150213	LT075462RU_COPD	Chronic Obstructive Lung Disease	COPD	Other_COPD_not_in_GOLD4_analysis	FALSE	FALSE	71	Female	1	Ever (>100)	1	3-Severe COPD	3	Severe COPD	37	59	57	20.1	A_23_P259863	6.3307	1.490708345	A_23_P204144	6.6709	-0.125030866
	GSE47460	GPL14550	GSM1150214	LT076181LI_COPD	Chronic Obstructive Lung Disease	COPD	Other_COPD_not_in_GOLD4_analysis	FALSE	FALSE	48	Male	0	Ever (>100)	1	2-Moderate COPD	2	Moderate COPD			86	1.5	A_23_P259863	4.3929	-0.196765313	A_23_P204144	7.082	0.656504481
	GSE47460	GPL14550	GSM1150215	LT076617LL_COPD	Chronic Obstructive Lung Disease	COPD	Other_COPD_not_in_GOLD4_analysis	FALSE	FALSE	60	Female	1	Never	0	2-Moderate COPD	2	Moderate COPD	78	91	108	0.308	A_23_P259863	5.9363	1.14725721	A_23_P204144	6.7024	-0.065146742
	GSE47460	GPL14550	GSM1150220	LT080176RU_COPD	Chronic Obstructive Lung Disease	COPD	Other_COPD_not_in_GOLD4_analysis	FALSE	FALSE	74	Male	0	Never	0	2-Moderate COPD	2	Moderate COPD	55	76	58	1.704	A_23_P259863	5.9296	1.14142272	A_23_P204144	6.8296	0.176671055
	GSE47460	GPL14550	GSM1150223	LT083706RL_COPD	Chronic Obstructive Lung Disease	COPD	Other_COPD_not_in_GOLD4_analysis	FALSE	FALSE	62	Male	0	Ever (>100)	1	0-At Risk	0	At Risk	92	90	77	0.307	A_23_P259863	4.9705	0.30621992	A_23_P204144	6.5993	-0.26114843
	GSE47460	GPL14550	GSM1150224	LT083759RL_COPD	Chronic Obstructive Lung Disease	COPD	Other_COPD_not_in_GOLD4_analysis	FALSE	FALSE	73	Male	0	Ever (>100)	1	2-Moderate COPD	2	Moderate COPD	69	100	53	1.5	A_23_P259863	3.7227	-0.780388414	A_23_P204144	6.6135	-0.234153047
	GSE47460	GPL14550	GSM1150225	LT084406RU_COPD	Chronic Obstructive Lung Disease	COPD	Other_COPD_not_in_GOLD4_analysis	FALSE	FALSE	68	Female	1	Ever (>100)	1	2-Moderate COPD	2	Moderate COPD	49	61	71	0.012	A_23_P259863	3.9462	-0.585760299	A_23_P204144	6.7982	0.116977039
	GSE47460	GPL14550	GSM1150226	LT084808LU_COPD	Chronic Obstructive Lung Disease	COPD	Other_COPD_not_in_GOLD4_analysis	FALSE	FALSE	67	Female	1	Current	1	2-Moderate COPD	2	Moderate COPD	63	94	54	9.647	A_23_P259863	3.7982	-0.714641556	A_23_P204144	7.0106	0.520767133
	GSE47460	GPL14550	GSM1150228	LT089723LL_COPD	Chronic Obstructive Lung Disease	COPD	Other_COPD_not_in_GOLD4_analysis	FALSE	FALSE	74	Male	0	Ever (>100)	1	2-Moderate COPD	2	Moderate COPD	51	64	55	0.173	A_23_P259863	4.6452	0.022942399	A_23_P204144	6.3512	-0.732807198
	GSE47460	GPL14550	GSM1150234	LT109231RU_COPD	Chronic Obstructive Lung Disease	COPD	Other_COPD_not_in_GOLD4_analysis	FALSE	FALSE	78	Male	0	Never	0	2-Moderate COPD	2	Moderate COPD	66	81	77	0.634	A_23_P259863	5.0873	0.407931616	A_23_P204144	9.3512	4.970442713
	GSE47460	GPL14550	GSM1150235	LT111643RU_COPD	Chronic Obstructive Lung Disease	COPD	Other_COPD_not_in_GOLD4_analysis	FALSE	FALSE	75	Male	0	Ever (>100)	1	3-Severe COPD	3	Severe COPD	34	80		8.162	A_23_P259863	4.2664	-0.306923956	A_23_P204144	6.4185	-0.604864291
	GSE47460	GPL14550	GSM1150236	LT112563LL_COPD	Chronic Obstructive Lung Disease	COPD	Other_COPD_not_in_GOLD4_analysis	FALSE	FALSE	73	Male	0	Ever (>100)	1	1-Mild COPD	1	Mild COPD	82	95	91	0.2	A_23_P259863	4.6688	0.043493735	A_23_P204144	7.3447	1.155919064
	GSE47460	GPL14550	GSM1150237	LT112597RU_COPD	Chronic Obstructive Lung Disease	COPD	Other_COPD_not_in_GOLD4_analysis	FALSE	FALSE	69	Male	0	Ever (>100)	1	2-Moderate COPD	2	Moderate COPD	62	72	70	11.4	A_23_P259863	4.4741	-0.126054785	A_23_P204144	6.7178	-0.035870059
	GSE47460	GPL14550	GSM1150238	LT113005RU_COPD	Chronic Obstructive Lung Disease	COPD	Other_COPD_not_in_GOLD4_analysis	FALSE	FALSE	71	Male	0	Ever (>100)	1	2-Moderate COPD	2	Moderate COPD	66	81	30	14	A_23_P259863	2.605	-1.753703157	A_23_P204144	6.7082	-0.054120458
	GSE47460	GPL14550	GSM1150239	LT115251RU_COPD	Chronic Obstructive Lung Disease	COPD	Other_COPD_not_in_GOLD4_analysis	FALSE	FALSE	61	Female	1	Ever (>100)	1	2-Moderate COPD	2	Moderate COPD	60	70	80	0.1	A_23_P259863	5.002	0.333650729	A_23_P204144	6.7635	0.051009448
	GSE47460	GPL14550	GSM1150240	LT118064RL_COPD	Chronic Obstructive Lung Disease	COPD	Other_COPD_not_in_GOLD4_analysis	FALSE	FALSE	64	Female	1	Current	1	2-Moderate COPD	2	Moderate COPD	59	78	55	0.777	A_23_P259863	4.5029	-0.100975189	A_23_P204144	6.6894	-0.089860824
	GSE47460	GPL14550	GSM1150242	LT122336LU_COPD	Chronic Obstructive Lung Disease	COPD	Other_COPD_not_in_GOLD4_analysis	FALSE	FALSE	66	Male	0	Ever (>100)	1	2-Moderate COPD	2	Moderate COPD	50	69	77	8.7	A_23_P259863	5.4609	0.73326971	A_23_P204144	5.9108	-1.570044285
	GSE47460	GPL14550	GSM1150243	LT126327LU_COPD	Chronic Obstructive Lung Disease	COPD	Other_COPD_not_in_GOLD4_analysis	FALSE	FALSE	81	Male	0	Ever (>100)	1	2-Moderate COPD	2	Moderate COPD	73	121	91	14.5	A_23_P259863	4.0005	-0.53847481	A_23_P204144	6.4157	-0.610187325
	GSE47460	GPL14550	GSM1150246	LT134719RU_COPD	Chronic Obstructive Lung Disease	COPD	Other_COPD_not_in_GOLD4_analysis	FALSE	FALSE	72	Female	1	Ever (>100)	1	2-Moderate COPD	2	Moderate COPD	75	89	45	6.406	A_23_P259863	4.0443	-0.500332924	A_23_P204144	7.8347	2.087449883
	GSE47460	GPL14550	GSM1150248	LT136415RU_COPD	Chronic Obstructive Lung Disease	COPD	GOLD4_COPD	TRUE	TRUE	53	Female	1	Ever (>100)	1	4-Very Severe COPD	4	Very Severe COPD	16	50	30	31.7	A_23_P259863	6.9965	2.070499842	A_23_P204144	7.3287	1.125501732
	GSE47460	GPL14550	GSM1150249	LT137832LU_COPD	Chronic Obstructive Lung Disease	COPD	Other_COPD_not_in_GOLD4_analysis	FALSE	FALSE	63	Male	0	Ever (>100)	1	2-Moderate COPD	2	Moderate COPD	51	79	64	9.018	A_23_P259863	4.5464	-0.063094549	A_23_P204144	6.5616	-0.332819271
	GSE47460	GPL14550	GSM1150250	LT138418LU_COPD	Chronic Obstructive Lung Disease	COPD	Other_COPD_not_in_GOLD4_analysis	FALSE	FALSE	67	Male	0	Never	0	2-Moderate COPD	2	Moderate COPD	70	83	104	0.031	A_23_P259863	3.91	-0.617283958	A_23_P204144	6.634	-0.19518084
	GSE47460	GPL14550	GSM1150251	LT139051LU_COPD	Chronic Obstructive Lung Disease	COPD	Other_COPD_not_in_GOLD4_analysis	FALSE	FALSE	77	Male	0	Ever (>100)	1	1-Mild COPD	1	Mild COPD	99	111	34	7.7	A_23_P259863	8.0304	2.970839926	A_23_P204144	7.2025	0.885585019
	GSE47460	GPL14550	GSM1150253	LT140046RU_COPD	Chronic Obstructive Lung Disease	COPD	Other_COPD_not_in_GOLD4_analysis	FALSE	FALSE	66	Male	0	Ever (>100)	1	3-Severe COPD	3	Severe COPD	34	60	47	14.493	A_23_P259863	6.3241	1.484960938	A_23_P204144	6.6651	-0.136057149
	GSE47460	GPL14550	GSM1150254	LT140471RU_COPD	Chronic Obstructive Lung Disease	COPD	Other_COPD_not_in_GOLD4_analysis	FALSE	FALSE	54	Male	0	Ever (>100)	1	1-Mild COPD	1	Mild COPD	83	96	81	3.7	A_23_P259863	4.8405	0.19301341	A_23_P204144	6.5008	-0.448405136
	GSE47460	GPL14550	GSM1150255	LT148377LU_COPD	Chronic Obstructive Lung Disease	COPD	Other_COPD_not_in_GOLD4_analysis	FALSE	FALSE	52	Male	0	Ever (>100)	1	3-Severe COPD	3	Severe COPD	41	67	49	39.5	A_23_P259863	4.8248	0.179341547	A_23_P204144	6.49	-0.468936835
	GSE47460	GPL14550	GSM1150258	LT151920RL_COPD	Chronic Obstructive Lung Disease	COPD	Other_COPD_not_in_GOLD4_analysis	FALSE	FALSE	72	Male	0	Ever (>100)	1	1-Mild COPD	1	Mild COPD	69	89	62	4.232	A_23_P259863	5.1088	0.426654231	A_23_P204144	7.2787	1.030447566
	GSE47460	GPL14550	GSM1150261	LT152653LU_COPD	Chronic Obstructive Lung Disease	COPD	Other_COPD_not_in_GOLD4_analysis	FALSE	FALSE	72	Male	0	Ever (>100)	1	2-Moderate COPD	2	Moderate COPD	47	66	70	2.3	A_23_P259863	3.1673	-1.264041459	A_23_P204144	6.4306	-0.581861183
	GSE47460	GPL14550	GSM1150262	LT154785RU_COPD	Chronic Obstructive Lung Disease	COPD	GOLD4_COPD	TRUE	TRUE	68	Male	0	Ever (>100)	1	4-Very Severe COPD	4	Very Severe COPD			34	28.9	A_23_P259863	3.4587	-1.010284712	A_23_P204144	7.5021	1.455149576
	GSE47460	GPL14550	GSM1150263	LT156041LU_COPD	Chronic Obstructive Lung Disease	COPD	Other_COPD_not_in_GOLD4_analysis	FALSE	FALSE	70	Female	1	Ever (>100)	1	2-Moderate COPD	2	Moderate COPD	67	89	67	6.021	A_23_P259863	6.5377	1.670967943	A_23_P204144	6.8831	0.278379011
	GSE47460	GPL14550	GSM1150265	LT157177RU_COPD	Chronic Obstructive Lung Disease	COPD	Other_COPD_not_in_GOLD4_analysis	FALSE	FALSE	59	Male	0	Ever (>100)	1	2-Moderate COPD	2	Moderate COPD	60	69		0.478	A_23_P259863	5.7747	1.006532809	A_23_P204144	6.1488	-1.117586458
	GSE47460	GPL14550	GSM1150266	LT158647RU_COPD	Chronic Obstructive Lung Disease	COPD	GOLD4_COPD	TRUE	TRUE	58	Female	1	Ever (>100)	1	4-Very Severe COPD	4	Very Severe COPD	23	41		56.335	A_23_P259863	5.292	0.586188328	A_23_P204144	6.9402	0.386930868
	GSE47460	GPL14550	GSM1150268	LT162479RU_COPD	Chronic Obstructive Lung Disease	COPD	Other_COPD_not_in_GOLD4_analysis	FALSE	FALSE	70	Female	1	Ever (>100)	1	3-Severe COPD	3	Severe COPD	33	51	22	31.664	A_23_P259863	3.8637	-0.657602892	A_23_P204144	6.6196	-0.222556439
	GSE47460	GPL14550	GSM1150269	LT163771RU_COPD	Chronic Obstructive Lung Disease	COPD	Other_COPD_not_in_GOLD4_analysis	FALSE	FALSE	65	Female	1	Current	1	3-Severe COPD	3	Severe COPD	29	52	38	29.4	A_23_P259863	3.3638	-1.092925465	A_23_P204144	7.1836	0.849654544
	GSE47460	GPL14550	GSM1150272	LT168128RU_COPD	Chronic Obstructive Lung Disease	COPD	Other_COPD_not_in_GOLD4_analysis	FALSE	FALSE	64	Female	1	Current	1	2-Moderate COPD	2	Moderate COPD	61	72	87	0.173	A_23_P259863	3.6189	-0.870779459	A_23_P204144	6.7423	0.010706482
	GSE47460	GPL14550	GSM1150274	LT175949LL_COPD	Chronic Obstructive Lung Disease	COPD	Other_COPD_not_in_GOLD4_analysis	FALSE	FALSE	74	Male	0	Ever (>100)	1	1-Mild COPD	1	Mild COPD	79	104	91	6	A_23_P259863	4.6556	0.03199892	A_23_P204144	5.9538	-1.488297703
	GSE47460	GPL14550	GSM1150275	LT176562LL_COPD	Chronic Obstructive Lung Disease	COPD	Other_COPD_not_in_GOLD4_analysis	FALSE	FALSE	73	Male	0	Ever (>100)	1	1-Mild COPD	1	Mild COPD	105	112	76	5.6	A_23_P259863	2.8974	-1.499075591	A_23_P204144	6.3544	-0.726723731
	GSE47460	GPL14550	GSM1150276	LT177956LL_COPD	Chronic Obstructive Lung Disease	COPD	Other_COPD_not_in_GOLD4_analysis	FALSE	FALSE	74	Male	0	Ever (>100)	1	2-Moderate COPD	2	Moderate COPD	62	69	68	1.8	A_23_P259863	3.409	-1.053564432	A_23_P204144	6.7827	0.087510248
	GSE47460	GPL14550	GSM1150278	LT178929RL_COPD	Chronic Obstructive Lung Disease	COPD	Other_COPD_not_in_GOLD4_analysis	FALSE	FALSE	77	Male	0	Ever (>100)	1	1-Mild COPD	1	Mild COPD	93	95	72	1	A_23_P259863	5.2623	0.560324995	A_23_P204144	6.6952	-0.078834541
	GSE47460	GPL14550	GSM1150279	LT178967RL_COPD	Chronic Obstructive Lung Disease	COPD	Other_COPD_not_in_GOLD4_analysis	FALSE	FALSE	72	Female	1	Ever (>100)	1	1-Mild COPD	1	Mild COPD	72	87	52	11.759	A_23_P259863	4.194	-0.369971274	A_23_P204144	6.9024	0.315069919
	GSE47460	GPL14550	GSM1150283	LT184772RL_COPD	Chronic Obstructive Lung Disease	COPD	Other_COPD_not_in_GOLD4_analysis	FALSE	FALSE	71	Male	0	Current	1	2-Moderate COPD	2	Moderate COPD	78	82	60	0.4	A_23_P259863	3.6893	-0.809473779	A_23_P204144	6.7825	0.087130031
	GSE47460	GPL14550	GSM1150284	LT185970RL_COPD	Chronic Obstructive Lung Disease	COPD	Other_COPD_not_in_GOLD4_analysis	FALSE	FALSE	78	Female	1	Ever (>100)	1	2-Moderate COPD	2	Moderate COPD	63	92	96	1.1	A_23_P259863	3.1489	-1.280064534	A_23_P204144	7.07	0.633691481
	GSE47460	GPL14550	GSM1150285	LT186521RU_COPD	Chronic Obstructive Lung Disease	COPD	Other_COPD_not_in_GOLD4_analysis	FALSE	FALSE	80	Female	1	Ever (>100)	1	2-Moderate COPD	2	Moderate COPD	58	68	39	0.4	A_23_P259863	6.508	1.645104609	A_23_P204144	6.8323	0.18180398
	GSE47460	GPL14550	GSM1150288	LT190004RU_COPD	Chronic Obstructive Lung Disease	COPD	Other_COPD_not_in_GOLD4_analysis	FALSE	FALSE	57	Female	1	Ever (>100)	1	2-Moderate COPD	2	Moderate COPD	61	85	43	4.4	A_23_P259863	4.5032	-0.100713943	A_23_P204144	6.8861	0.284082261
	GSE47460	GPL14550	GSM1150290	LT192758RU_COPD	Chronic Obstructive Lung Disease	COPD	Other_COPD_not_in_GOLD4_analysis	FALSE	FALSE	76	Male	0	Ever (>100)	1	1-Mild COPD	1	Mild COPD	87	100	92	1.7	A_23_P259863	4.0591	-0.487444799	A_23_P204144	7.4573	1.369981044
	GSE47460	GPL14550	GSM1150291	LT194473RU_COPD	Chronic Obstructive Lung Disease	COPD	Other_COPD_not_in_GOLD4_analysis	FALSE	FALSE	61	Female	1	Never	0	3-Severe COPD	3	Severe COPD	37	47	72	1.3	A_23_P259863	7.7557	2.731625862	A_23_P204144	7.1806	0.843951294
	GSE47460	GPL14550	GSM1150293	LT195871RU_COPD	Chronic Obstructive Lung Disease	COPD	Other_COPD_not_in_GOLD4_analysis	FALSE	FALSE	73	Male	0	Ever (>100)	1	2-Moderate COPD	2	Moderate COPD	66	90	42	16.906	A_23_P259863	3.1133	-1.311065702	A_23_P204144	6.8393	0.195111563
	GSE47460	GPL14550	GSM1150294	LT197511LU_COPD	Chronic Obstructive Lung Disease	COPD	Other_COPD_not_in_GOLD4_analysis	FALSE	FALSE	82	Female	1	Ever (>100)	1	2-Moderate COPD	2	Moderate COPD	58	100	28	31.3	A_23_P259863	4.1746	-0.386865168	A_23_P204144	7.2497	0.975316151
	GSE47460	GPL14550	GSM1150295	LT198062LL_COPD	Chronic Obstructive Lung Disease	COPD	Other_COPD_not_in_GOLD4_analysis	FALSE	FALSE	59	Female	1	Ever (>100)	1	2-Moderate COPD	2	Moderate COPD	51	79	55	11.725	A_23_P259863	4.6451	0.022855317	A_23_P204144	6.5972	-0.265140705
	GSE47460	GPL14550	GSM1150296	LT198134LU_COPD	Chronic Obstructive Lung Disease	COPD	GOLD4_COPD	TRUE	TRUE	48	Female	1	Ever (>100)	1	4-Very Severe COPD	4	Very Severe COPD	22	67	47	37.954	A_23_P259863	5.4163	0.694431169	A_23_P204144	7.7439	1.914831519
	GSE47460	GPL14550	GSM1150297	LT198612RL_COPD	Chronic Obstructive Lung Disease	COPD	Other_COPD_not_in_GOLD4_analysis	FALSE	FALSE	59	Female	1	Current	1	2-Moderate COPD	2	Moderate COPD	55	77	66	1.512	A_23_P259863	4.2524	-0.319115426	A_23_P204144	6.9325	0.372292527
	GSE47460	GPL14550	GSM1150298	LT199384RL_COPD	Chronic Obstructive Lung Disease	COPD	Other_COPD_not_in_GOLD4_analysis	FALSE	FALSE	76	Male	0	Ever (>100)	1	2-Moderate COPD	2	Moderate COPD	54	64	59	1.523	A_23_P259863	5.2089	0.513823244	A_23_P204144	7.2134	0.906306827
	GSE47460	GPL14550	GSM1150300	LT203231RM_COPD	Chronic Obstructive Lung Disease	COPD	Other_COPD_not_in_GOLD4_analysis	FALSE	FALSE	58	Female	1	Ever (>100)	1	2-Moderate COPD	2	Moderate COPD	66	88	48	4.959	A_23_P259863	4.7642	0.126569897	A_23_P204144	6.7966	0.113935306
	GSE47460	GPL14550	GSM1150301	LT203541RU_COPD	Chronic Obstructive Lung Disease	COPD	Other_COPD_not_in_GOLD4_analysis	FALSE	FALSE	68	Male	0	Ever (>100)	1	2-Moderate COPD	2	Moderate COPD	59	91	70	0.8	A_23_P259863	5.0669	0.390166902	A_23_P204144	6.8957	0.302332661
	GSE47460	GPL14550	GSM1150303	LT208505LU_COPD	Chronic Obstructive Lung Disease	COPD	Other_COPD_not_in_GOLD4_analysis	FALSE	FALSE	78	Male	0	Ever (>100)	1	1-Mild COPD	1	Mild COPD	84	84	74	0.5	A_23_P259863	3.3174	-1.133331481	A_23_P204144	7.2984	1.067898907
	GSE47460	GPL14550	GSM1150304	LT208778RU_COPD	Chronic Obstructive Lung Disease	COPD	GOLD4_COPD	TRUE	TRUE	73	Male	0	Ever (>100)	1	4-Very Severe COPD	4	Very Severe COPD	24	78			A_23_P259863	4.3164	-0.26338299	A_23_P204144	7.2246	0.92759896
	GSE47460	GPL14550	GSM1150305	LT210463LU_COPD	Chronic Obstructive Lung Disease	COPD	Other_COPD_not_in_GOLD4_analysis	FALSE	FALSE	84	Female	1	Ever (>100)	1	2-Moderate COPD	2	Moderate COPD	65	79	34	0.8	A_23_P259863	3.9573	-0.576094204	A_23_P204144	7.1133	0.716008388
	GSE47460	GPL14550	GSM1150307	LT212777RU_COPD	Chronic Obstructive Lung Disease	COPD	GOLD4_COPD	TRUE	TRUE	62	Male	0	Ever (>100)	1	4-Very Severe COPD	4	Very Severe COPD	18	58	30	37.8	A_23_P259863	4.7738	0.134929762	A_23_P204144	6.785	0.091882739
	GSE47460	GPL14550	GSM1150308	LT213352LU_COPD	Chronic Obstructive Lung Disease	COPD	Other_COPD_not_in_GOLD4_analysis	FALSE	FALSE	72	Male	0	Ever (>100)	1	2-Moderate COPD	2	Moderate COPD	70	75	101	0.5	A_23_P259863	3.7229	-0.78021425	A_23_P204144	6.7618	0.047777607
	GSE47460	GPL14550	GSM1150309	LT213735RU_COPD	Chronic Obstructive Lung Disease	COPD	Other_COPD_not_in_GOLD4_analysis	FALSE	FALSE	76	Male	0	Ever (>100)	1	2-Moderate COPD	2	Moderate COPD	63	92	51	10.7	A_23_P259863	4.4144	-0.178042698	A_23_P204144	7.0278	0.553465765
	GSE47460	GPL14550	GSM1150311	LT216419RL_COPD	Chronic Obstructive Lung Disease	COPD	Other_COPD_not_in_GOLD4_analysis	FALSE	FALSE	78	Female	1	Ever (>100)	1	2-Moderate COPD	2	Moderate COPD	59	63	48	0.1	A_23_P259863	3.4412	-1.02552405	A_23_P204144	6.807	0.133706572
	GSE47460	GPL14550	GSM1150312	LT220968RU_COPD	Chronic Obstructive Lung Disease	COPD	Other_COPD_not_in_GOLD4_analysis	FALSE	FALSE	67	Female	1	Ever (>100)	1	2-Moderate COPD	2	Moderate COPD	65	84	94	1	A_23_P259863	3.9857	-0.551362936	A_23_P204144	6.2273	-0.968351419
	GSE47460	GPL14550	GSM1150315	LT230415RU_COPD	Chronic Obstructive Lung Disease	COPD	Other_COPD_not_in_GOLD4_analysis	FALSE	FALSE	73	Female	1	Ever (>100)	1	1-Mild COPD	1	Mild COPD	81	100	42	20.4	A_23_P259863	2.9553	-1.448655153	A_23_P204144	6.9722	0.447765534
	GSE47460	GPL14550	GSM1150316	LT233620RU_COPD	Chronic Obstructive Lung Disease	COPD	Other_COPD_not_in_GOLD4_analysis	FALSE	FALSE	64	Male	0	Ever (>100)	1	3-Severe COPD	3	Severe COPD	45	91	39	48.9	A_23_P259863	6.4978	1.636222252	A_23_P204144	6.3513	-0.732617089
	GSE47460	GPL14550	GSM1150318	LT238531RU_COPD	Chronic Obstructive Lung Disease	COPD	Other_COPD_not_in_GOLD4_analysis	FALSE	FALSE	55	Female	1	Current	1	2-Moderate COPD	2	Moderate COPD	79	96	66	26.7	A_23_P259863	4.1505	-0.407851914	A_23_P204144	6.7191	-0.03339865
	GSE47460	GPL14550	GSM1150321	LT242119LU_COPD	Chronic Obstructive Lung Disease	COPD	Other_COPD_not_in_GOLD4_analysis	FALSE	FALSE	58	Female	1	Never	0	0-At Risk	0	At Risk	87	89	92	0.004	A_23_P259863	3.773	-0.736586203	A_23_P204144	6.9991	0.498904675
	GSE47460	GPL14550	GSM1150331	LT242530RU_COPD	Chronic Obstructive Lung Disease	COPD	Other_COPD_not_in_GOLD4_analysis	FALSE	FALSE	78	Female	1	Ever (>100)	1	2-Moderate COPD	2	Moderate COPD	59	76		11.563	A_23_P259863	3.7497	-0.756876293	A_23_P204144	6.3067	-0.817405405
	GSE47460	GPL14550	GSM1150332	LT243058RU_COPD	Chronic Obstructive Lung Disease	COPD	GOLD4_COPD	TRUE	TRUE	54	Male	0	Ever (>100)	1	4-Very Severe COPD	4	Very Severe COPD	24	42	33	17	A_23_P259863	5.0246	0.353331245	A_23_P204144	7.4922	1.436328852
	GSE47460	GPL14550	GSM1150334	LT244480LU_COPD	Chronic Obstructive Lung Disease	COPD	GOLD4_COPD	TRUE	TRUE	63	Male	0	Ever (>100)	1	4-Very Severe COPD	4	Very Severe COPD	28	69	50		A_23_P259863	5.0874	0.408018698	A_23_P204144	6.9633	0.430845892
	GSE47460	GPL14550	GSM1150336	LT245031LL_COPD	Chronic Obstructive Lung Disease	COPD	Other_COPD_not_in_GOLD4_analysis	FALSE	FALSE	60	Male	0	Ever (>100)	1	2-Moderate COPD	2	Moderate COPD	61	85	56	2.6	A_23_P259863	3.6569	-0.837688325	A_23_P204144	6.8209	0.16013163
	GSE47460	GPL14550	GSM1150338	LT245084RU_COPD	Chronic Obstructive Lung Disease	COPD	Other_COPD_not_in_GOLD4_analysis	FALSE	FALSE	46	Male	0	Current	1	2-Moderate COPD	2	Moderate COPD	48	79	45	0.5	A_23_P259863	3.4616	-1.007759336	A_23_P204144	7.1294	0.746615829
	GSE47460	GPL14550	GSM1150339	LT245840RL_COPD	Chronic Obstructive Lung Disease	COPD	Other_COPD_not_in_GOLD4_analysis	FALSE	FALSE	63	Male	0	Ever (>100)	1	1-Mild COPD	1	Mild COPD	74	103	105	0.126	A_23_P259863	5.1874	0.495100629	A_23_P204144	7.0412	0.578940282
	GSE47460	GPL14550	GSM1150341	LT246702RU_COPD	Chronic Obstructive Lung Disease	COPD	Other_COPD_not_in_GOLD4_analysis	FALSE	FALSE	68	Male	0	Ever (>100)	1	1-Mild COPD	1	Mild COPD	89	100	66	0.419	A_23_P259863	4.9897	0.322939651	A_23_P204144	6.6147	-0.231871747
	GSE47460	GPL14550	GSM1150343	LT249917LL_COPD	Chronic Obstructive Lung Disease	COPD	Other_COPD_not_in_GOLD4_analysis	FALSE	FALSE	67	Male	0	Ever (>100)	1	2-Moderate COPD	2	Moderate COPD	77	85	83	0.083	A_23_P259863	4.2234	-0.344369186	A_23_P204144	6.9326	0.372482635
	GSE47460	GPL14550	GSM1150344	LT255244RU_COPD	Chronic Obstructive Lung Disease	COPD	Other_COPD_not_in_GOLD4_analysis	FALSE	FALSE	68	Male	0	Ever (>100)	1	2-Moderate COPD	2	Moderate COPD	62	73	48	0.2	A_23_P259863	2.6704	-1.696751574	A_23_P204144	6.0277	-1.347807647
	GSE47460	GPL14550	GSM1150346	LT255718RU_COPD	Chronic Obstructive Lung Disease	COPD	GOLD4_COPD	TRUE	TRUE	57	Female	1	Ever (>100)	1	4-Very Severe COPD	4	Very Severe COPD	23	49	27		A_23_P259863	3.4246	-1.039979651	A_23_P204144	6.717	-0.037390925
	GSE47460	GPL14550	GSM1150349	LT257433RU_COPD	Chronic Obstructive Lung Disease	COPD	Other_COPD_not_in_GOLD4_analysis	FALSE	FALSE	64	Male	0	Never	0	0-At Risk	0	At Risk	101	96	85	0.146	A_23_P259863	7.006	2.078772625	A_23_P204144	6.8852	0.282371286
	GSE47460	GPL14550	GSM1150351	LT261141RU_COPD	Chronic Obstructive Lung Disease	COPD	Other_COPD_not_in_GOLD4_analysis	FALSE	FALSE	65	Male	0	Ever (>100)	1	2-Moderate COPD	2	Moderate COPD	46	75	69	21.6	A_23_P259863	4.669	0.043667898	A_23_P204144	7.3118	1.093373424
	GSE47460	GPL14550	GSM1150352	LT262371RM_COPD	Chronic Obstructive Lung Disease	COPD	Other_COPD_not_in_GOLD4_analysis	FALSE	FALSE	68	Male	0	Ever (>100)	1	2-Moderate COPD	2	Moderate COPD	48	84	58	4.1	A_23_P259863	4.6679	0.042709997	A_23_P204144	6.818	0.154618488
	GSE47460	GPL14550	GSM1150353	LT263636RU_COPD	Chronic Obstructive Lung Disease	COPD	Other_COPD_not_in_GOLD4_analysis	FALSE	FALSE	68	Male	0	Ever (>100)	1	3-Severe COPD	3	Severe COPD	26	71	48	14.9	A_23_P259863	3.9348	-0.595687639	A_23_P204144	7.2571	0.989384167
	GSE47460	GPL14550	GSM1150357	LT270247RU_COPD	Chronic Obstructive Lung Disease	COPD	GOLD4_COPD	TRUE	TRUE	64	Male	0	Ever (>100)	1	4-Very Severe COPD	4	Very Severe COPD	25	63	44	38.5	A_23_P259863	4.5258	-0.081033427	A_23_P204144	7.4892	1.430625602
	GSE47460	GPL14550	GSM1150358	LT271100LU_COPD	Chronic Obstructive Lung Disease	COPD	Other_COPD_not_in_GOLD4_analysis	FALSE	FALSE	78	Female	1	Ever (>100)	1	1-Mild COPD	1	Mild COPD	86	104	47	13.525	A_23_P259863	5.4636	0.735620922	A_23_P204144	6.8413	0.198913729
	GSE47460	GPL14550	GSM1150359	LT273284LL_COPD	Chronic Obstructive Lung Disease	COPD	Other_COPD_not_in_GOLD4_analysis	FALSE	FALSE	68	Male	0	Ever (>100)	1	2-Moderate COPD	2	Moderate COPD	60	90	71	2.5	A_23_P259863	6.4965	1.635090187	A_23_P204144	7.3346	1.136718123
	GSE47460	GPL14550	GSM1150362	LT286056RU_COPD	Chronic Obstructive Lung Disease	COPD	GOLD4_COPD	TRUE	TRUE	58	Female	1	Ever (>100)	1	4-Very Severe COPD	4	Very Severe COPD	19	44	41	25.5	A_23_P259863	4.8451	0.197019179	A_23_P204144	7.0897	0.671142822
	GSE47460	GPL14550	GSM1150364	LT298520RU_COPD	Chronic Obstructive Lung Disease	COPD	Other_COPD_not_in_GOLD4_analysis	FALSE	FALSE	69	Female	1	Never	0	1-Mild COPD	1	Mild COPD	93	106	99	2.291	A_23_P259863	4.4628	-0.135895043	A_23_P204144	6.6902	-0.088339958
	GSE47460	GPL14550	GSM1150369	LT005419RU_COPD	Chronic Obstructive Lung Disease	COPD	Other_COPD_not_in_GOLD4_analysis	FALSE	FALSE	70	Male	0	Ever (>100)	1	2-Moderate COPD	2	Moderate COPD	78	101		4.6	A_23_P259863	5.4191	0.696869463	A_23_P204144	6.3861	-0.66645939
	GSE47460	GPL14550	GSM1150373	LT013011LU_CTRL	Control	Control	Control	TRUE	TRUE	51	Female	1	Never	0	0-At Risk	0	At Risk	83	79	95		A_23_P259863	3.7554	-0.751912623	A_23_P204144	5.8135	-1.75501969
	GSE47460	GPL14550	GSM1150376	LT017811RM_CTRL	Control	Control	Control	TRUE	TRUE	73	Male	0	Ever (>100)	1	0-At Risk	0	At Risk	85	92	78	0.228	A_23_P259863	4.7137	0.082593522	A_23_P204144	6.4459	-0.552774609
	GSE47460	GPL14550	GSM1150381	LT022271LU_CTRL	Control	Control	Control	TRUE	TRUE	75	Female	1	Ever (>100)	1	0-At Risk	0	At Risk	87	89	78	4.104	A_23_P259863	5.5855	0.841773796	A_23_P204144	5.713	-1.946078562
	GSE47460	GPL14550	GSM1150383	LT024967LU_COPD	Chronic Obstructive Lung Disease	COPD	Other_COPD_not_in_GOLD4_analysis	FALSE	FALSE	54	Female	1	Ever (>100)	1	2-Moderate COPD	2	Moderate COPD	64	83	82	0.5	A_23_P259863	3.001	-1.40885871	A_23_P204144	7.0772	0.647379281
	GSE47460	GPL14550	GSM1150388	LT037710RU_COPD	Chronic Obstructive Lung Disease	COPD	Other_COPD_not_in_GOLD4_analysis	FALSE	FALSE	49	Female	1	Ever (>100)	1	3-Severe COPD	3	Severe COPD	28	80	35	43.7	A_23_P259863	5.0124	0.342707249	A_23_P204144	5.926	-1.541147818
	GSE47460	GPL14550	GSM1150389	LT041389RL_COPD	Chronic Obstructive Lung Disease	COPD	Other_COPD_not_in_GOLD4_analysis	FALSE	FALSE	45	Male	0	Current	1	3-Severe COPD	3	Severe COPD	35	42	43	50.1	A_23_P259863	4.8293	0.183260234	A_23_P204144	6.4587	-0.528440743
	GSE47460	GPL14550	GSM1150393	LT053283RU_COPD	Chronic Obstructive Lung Disease	COPD	Other_COPD_not_in_GOLD4_analysis	FALSE	FALSE	71	Female	1	Ever (>100)	1	3-Severe COPD	3	Severe COPD	28	73	41	28.2	A_23_P259863	5.7488	0.983978589	A_23_P204144	6.7736	0.07021039
	GSE47460	GPL14550	GSM1150394	LT058319LU_CTRL	Control	Control	Control	TRUE	TRUE	71	Male	0	Ever (>100)	1	0-At Risk	0	At Risk	114	106	82	0.513	A_23_P259863	4.7019	0.072317854	A_23_P204144	6.4977	-0.454298494
	GSE47460	GPL14550	GSM1150396	LT060717LU_COPD	Chronic Obstructive Lung Disease	COPD	GOLD4_COPD	TRUE	TRUE	67	Female	1	Ever (>100)	1	4-Very Severe COPD	4	Very Severe COPD	22	62	26	33	A_23_P259863	4.7937	0.152259066	A_23_P204144	6.5289	-0.394984695
	GSE47460	GPL14550	GSM1150402	LT078347LL_CTRL	Control	Control	Control	TRUE	TRUE	45	Female	1	Ever (>100)	1	0-At Risk	0	At Risk	74	76	99	0.032	A_23_P259863	5.8823	1.100232967	A_23_P204144	6.1461	-1.122719383
	GSE47460	GPL14550	GSM1150403	LT079487LL_CTRL	Control	Control	Control	TRUE	TRUE	60	Female	1	Never	0	0-At Risk	0	At Risk	92	100	81		A_23_P259863	3.851	-0.668662297	A_23_P204144	6.3688	-0.699348132
	GSE47460	GPL14550	GSM1150405	LT081282RM_CTRL	Control	Control	Control	TRUE	TRUE	71	Female	1	Ever (>100)	1	0-At Risk	0	At Risk	84	92	61	1.282	A_23_P259863	6.4743	1.615757998	A_23_P204144	6.7887	0.098916748
	GSE47460	GPL14550	GSM1150406	LT081498RL_COPD	Chronic Obstructive Lung Disease	COPD	Other_COPD_not_in_GOLD4_analysis	FALSE	FALSE	70	Female	1	Ever (>100)	1	3-Severe COPD	3	Severe COPD	43	75	25	25.8	A_23_P259863	6.2016	1.378285573	A_23_P204144	6.4779	-0.491939943
	GSE47460	GPL14550	GSM1150408	LT083950RU_COPD	Chronic Obstructive Lung Disease	COPD	GOLD4_COPD	TRUE	TRUE	67	Female	1	Ever (>100)	1	4-Very Severe COPD	4	Very Severe COPD	22	51	18	31.9	A_23_P259863	5.2304	0.532545859	A_23_P204144	6.0545	-1.296858614
	GSE47460	GPL14550	GSM1150409	LT084038RM_COPD	Chronic Obstructive Lung Disease	COPD	Other_COPD_not_in_GOLD4_analysis	FALSE	FALSE	67	Male	0	Ever (>100)	1	2-Moderate COPD	2	Moderate COPD	59	81	67	1	A_23_P259863	3.2017	-1.234085275	A_23_P204144	6.0109	-1.379745846
	GSE47460	GPL14550	GSM1150413	LT093297LU_CTRL	Control	Control	Control	TRUE	TRUE	62	Female	1	Ever (>100)	1	0-At Risk	0	At Risk	83	91	76	3.311	A_23_P259863	5.1017	0.420471414	A_23_P204144	7.2517	0.979118317
	GSE47460	GPL14550	GSM1150414	LT095342LU_COPD	Chronic Obstructive Lung Disease	COPD	Other_COPD_not_in_GOLD4_analysis	FALSE	FALSE	60	Male	0	Ever (>100)	1	3-Severe COPD	3	Severe COPD	42	62		0.3	A_23_P259863	3.4049	-1.057134791	A_23_P204144	6.3846	-0.669311015
	GSE47460	GPL14550	GSM1150417	LT102131RL_CTRL	Control	Control	Control	TRUE	TRUE	66	Female	1	Never	0	0-At Risk	0	At Risk	105	103	71	0.172	A_23_P259863	5.5663	0.825054065	A_23_P204144	6.2232	-0.976145861
	GSE47460	GPL14550	GSM1150419	LT108067RU_COPD	Chronic Obstructive Lung Disease	COPD	GOLD4_COPD	TRUE	TRUE	64	Male	0	Ever (>100)	1	4-Very Severe COPD	4	Very Severe COPD	17	58	31	30.3	A_23_P259863	4.7473	0.11185305	A_23_P204144	6.4654	-0.515703485
	GSE47460	GPL14550	GSM1150423	LT119682RL_CTRL	Control	Control	Control	TRUE	TRUE	70	Male	0	Never	0	0-At Risk	0	At Risk	109	97	122		A_23_P259863	6.0477	1.244266481	A_23_P204144	6.7602	0.044735873
	GSE47460	GPL14550	GSM1150430	LT134121RU_COPD	Chronic Obstructive Lung Disease	COPD	GOLD4_COPD	TRUE	TRUE	71	Male	0	Ever (>100)	1	4-Very Severe COPD	4	Very Severe COPD	28	73	36	26.3	A_23_P259863	5.8465	1.069057636	A_23_P204144	7.3144	1.09831624
	GSE47460	GPL14550	GSM1150433	LT139649RU_CTRL	Control	Control	Control	TRUE	TRUE	72	Female	1	Never	0	0-At Risk	0	At Risk	93	86	70		A_23_P259863	4.2808	-0.294384158	A_23_P204144	6.3729	-0.69155369
	GSE47460	GPL14550	GSM1150434	LT139691RU_COPD	Chronic Obstructive Lung Disease	COPD	GOLD4_COPD	TRUE	TRUE	62	Female	1	Ever (>100)	1	4-Very Severe COPD	4	Very Severe COPD	17	58		53.4	A_23_P259863	4.7625	0.125089504	A_23_P204144	6.303	-0.824439413
	GSE47460	GPL14550	GSM1150435	LT142159RU_CTRL	Control	Control	Control	TRUE	TRUE	44	Female	1	Ever (>100)	1	0-At Risk	0	At Risk	95	116	77	0.172	A_23_P259863	2.9773	-1.429497128	A_23_P204144	6.9557	0.416397659
	GSE47460	GPL14550	GSM1150437	LT144769RL_COPD	Chronic Obstructive Lung Disease	COPD	Other_COPD_not_in_GOLD4_analysis	FALSE	FALSE	60	Female	1	Ever (>100)	1	2-Moderate COPD	2	Moderate COPD	72	85	115	0.3	A_23_P259863	4.295	-0.282018523	A_23_P204144	5.9756	-1.446854087
	GSE47460	GPL14550	GSM1150438	LT145196LU_CTRL	Control	Control	Control	TRUE	TRUE	59	Female	1	Never	0	0-At Risk	0	At Risk	89	86	89	0.136	A_23_P259863	3.8698	-0.652290894	A_23_P204144	7.401	1.262950054
	GSE47460	GPL14550	GSM1150443	LT156171LL_CTRL	Control	Control	Control	TRUE	TRUE	75	Male	0	Ever (>100)	1	0-At Risk	0	At Risk	97	86	93	0.193	A_23_P259863	5.6028	0.85683897	A_23_P204144	6.5552	-0.344986204
	GSE47460	GPL14550	GSM1150444	LT156481LL_CTRL	Control	Control	Control	TRUE	FALSE	60	Female	1			0-At Risk	0	At Risk	102	103	84		A_23_P259863	3.4614	-1.0079335	A_23_P204144	6.3997	-0.640604658
	GSE47460	GPL14550	GSM1150447	LT159753LL_CTRL	Control	Control	Control	TRUE	TRUE	42	Female	1	Never	0	0-At Risk	0	At Risk	80	77	88	0.26	A_23_P259863	2.6318	-1.730365199	A_23_P204144	6.4104	-0.620263066
	GSE47460	GPL14550	GSM1150450	LT165114RU_COPD	Chronic Obstructive Lung Disease	COPD	Other_COPD_not_in_GOLD4_analysis	FALSE	FALSE	72	Male	0	Ever (>100)	1	3-Severe COPD	3	Severe COPD	24	46	48	1.9	A_23_P259863	4.0184	-0.522887144	A_23_P204144	6.9137	0.336552161
	GSE47460	GPL14550	GSM1150452	LT166240RM_CTRL	Control	Control	Control	TRUE	TRUE	74	Male	0	Ever (>100)	1	0-At Risk	0	At Risk	84	83	68		A_23_P259863	4.713	0.081983948	A_23_P204144	6.9988	0.49833435
	GSE47460	GPL14550	GSM1150457	LT171097RL_CTRL	Control	Control	Control	TRUE	TRUE	34	Male	0	Never	0	0-At Risk	0	At Risk	110	113	87		A_23_P259863	4.6153	-0.003095098	A_23_P204144	6.7056	-0.059063275
	GSE47460	GPL14550	GSM1150458	LT172093RL_COPD	Chronic Obstructive Lung Disease	COPD	Other_COPD_not_in_GOLD4_analysis	FALSE	FALSE	52	Male	0	Ever (>100)	1	2-Moderate COPD	2	Moderate COPD	50	77	49	2.2	A_23_P259863	4.3697	-0.216968321	A_23_P204144	6.4074	-0.625966316
	GSE47460	GPL14550	GSM1150459	LT173597LL_CTRL	Control	Control	Control	TRUE	TRUE	75	Male	0	Ever (>100)	1	0-At Risk	0	At Risk	90	91	72	0.068	A_23_P259863	4.8006	0.15826772	A_23_P204144	6.6389	-0.185865531
	GSE47460	GPL14550	GSM1150462	LT176510LU_COPD	Chronic Obstructive Lung Disease	COPD	Other_COPD_not_in_GOLD4_analysis	FALSE	FALSE	80	Male	0	Ever (>100)	1	2-Moderate COPD	2	Moderate COPD	74	90	64	4.3	A_23_P259863	3.4023	-1.059398921	A_23_P204144	6.3474	-0.740031314
	GSE47460	GPL14550	GSM1150463	LT180102RL_CTRL	Control	Control	Control	TRUE	TRUE	72	Male	0	Ever (>100)	1	0-At Risk	0	At Risk	106	105	60	0.313	A_23_P259863	4.851	0.202157013	A_23_P204144	6.219	-0.984130411
	GSE47460	GPL14550	GSM1150464	LT184423LL_COPD	Chronic Obstructive Lung Disease	COPD	Other_COPD_not_in_GOLD4_analysis	FALSE	FALSE	76	Female	1	Ever (>100)	1	2-Moderate COPD	2	Moderate COPD	59	76	87	2.2	A_23_P259863	4.3152	-0.264427973	A_23_P204144	6.02	-1.362445988
	GSE47460	GPL14550	GSM1150465	LT184901RL_COPD	Chronic Obstructive Lung Disease	COPD	GOLD4_COPD	TRUE	TRUE	28	Male	0	Ever (>100)	1	4-Very Severe COPD	4	Very Severe COPD	22	59	70	26.1	A_23_P259863	4.4415	-0.154443494	A_23_P204144	5.8901	-1.609396709
	GSE47460	GPL14550	GSM1150468	LT190870RU_CTRL	Control	Control	Control	TRUE	TRUE	74	Female	1	Never	0	0-At Risk	0	At Risk	85	90	103		A_23_P259863	3.6235	-0.86677369	A_23_P204144	6.6703	-0.126171516
	GSE47460	GPL14550	GSM1150473	LT195484RU_CTRL	Control	Control	Control	TRUE	FALSE	72	Female	1			0-At Risk	0	At Risk	137	117	95		A_23_P259863	4.207	-0.358650623	A_23_P204144	6.3255	-0.781665039
	GSE47460	GPL14550	GSM1150476	LT196677RU_COPD	Chronic Obstructive Lung Disease	COPD	GOLD4_COPD	TRUE	TRUE	66	Female	1	Ever (>100)	1	4-Very Severe COPD	4	Very Severe COPD	16	38	32	25.4	A_23_P259863	3.3044	-1.144652132	A_23_P204144	6.0676	-1.271954423
	GSE47460	GPL14550	GSM1150478	LT197821RL_CTRL	Control	Control	Control	TRUE	TRUE	67	Male	0	Ever (>100)	1	0-At Risk	0	At Risk	88	81	61	0.821	A_23_P259863	5.0011	0.332866991	A_23_P204144	6.7952	0.111273789
	GSE47460	GPL14550	GSM1150479	LT200930RL_COPD	Chronic Obstructive Lung Disease	COPD	Other_COPD_not_in_GOLD4_analysis	FALSE	FALSE	78	Female	1	Ever (>100)	1	2-Moderate COPD	2	Moderate COPD	52	75		20.3	A_23_P259863	5.8728	1.091960184	A_23_P204144	6.8656	0.245110054
	GSE47460	GPL14550	GSM1150486	LT215341RU_COPD	Chronic Obstructive Lung Disease	COPD	GOLD4_COPD	TRUE	TRUE	52	Female	1	Ever (>100)	1	4-Very Severe COPD	4	Very Severe COPD	11	33		23.3	A_23_P259863	8.115	3.04451124	A_23_P204144	6.8484	0.212411421
	GSE47460	GPL14550	GSM1150491	LT221983RM_CTRL	Control	Control	Control	TRUE	TRUE	47	Female	1	Current	1	0-At Risk	0	At Risk	99	107	74	0.56	A_23_P259863	4.8407	0.193187574	A_23_P204144	6.9552	0.415447118
	GSE47460	GPL14550	GSM1150492	LT223106RU_COPD	Chronic Obstructive Lung Disease	COPD	GOLD4_COPD	TRUE	TRUE	48	Female	1	Ever (>100)	1	4-Very Severe COPD	4	Very Severe COPD	14	49	37	48.5	A_23_P259863	7.9166	2.871740689	A_23_P204144	6.5987	-0.26228908
	GSE47460	GPL14550	GSM1150496	LT229669RU_COPD	Chronic Obstructive Lung Disease	COPD	GOLD4_COPD	TRUE	TRUE	61	Female	1	Ever (>100)	1	4-Very Severe COPD	4	Very Severe COPD	22	62	21	23.7	A_23_P259863	5.5049	0.771585759	A_23_P204144	7.1165	0.722091855
	GSE47460	GPL14550	GSM1150498	LT232107RU_CTRL	Control	Control	Control	TRUE	TRUE	66	Male	0	Ever (>100)	1	0-At Risk	0	At Risk	88	91	78	0.358	A_23_P259863	4.8546	0.205291962	A_23_P204144	6.0111	-1.379365629
	GSE47460	GPL14550	GSM1150499	LT233821RL_COPD	Chronic Obstructive Lung Disease	COPD	Other_COPD_not_in_GOLD4_analysis	FALSE	FALSE	68	Female	1	Ever (>100)	1	3-Severe COPD	3	Severe COPD	40	70	41	38	A_23_P259863	3.0746	-1.344766409	A_23_P204144	5.6436	-2.078013743
	GSE47460	GPL14550	GSM1150501	LT234755LL_CTRL	Control	Control	Control	TRUE	TRUE	71	Female	1	Never	0	0-At Risk	0	At Risk	86	95	74		A_23_P259863	3.6732	-0.82349397	A_23_P204144	5.6523	-2.061474319
	GSE47460	GPL14550	GSM1150502	LT234774LU_COPD	Chronic Obstructive Lung Disease	COPD	Other_COPD_not_in_GOLD4_analysis	FALSE	FALSE	46	Male	0	Ever (>100)	1	2-Moderate COPD	2	Moderate COPD	46	76	42		A_23_P259863	5.3702	0.654286398	A_23_P204144	6.7032	-0.063625875
	GSE47460	GPL14550	GSM1150506	LT236557RL_CTRL	Control	Control	Control	TRUE	TRUE	72	Female	1	Ever (>100)	1	0-At Risk	0	At Risk	110	109	68		A_23_P259863	3.9286	-0.601086718	A_23_P204144	6.1969	-1.026144352
	GSE47460	GPL14550	GSM1150507	LT237439RU_COPD	Chronic Obstructive Lung Disease	COPD	Other_COPD_not_in_GOLD4_analysis	FALSE	FALSE	60	Male	0	Ever (>100)	1	2-Moderate COPD	2	Moderate COPD	54	70	87	35.1	A_23_P259863	6.5705	1.699530816	A_23_P204144	7.2113	0.902314552
	GSE47460	GPL14550	GSM1150508	LT238765RL_COPD	Chronic Obstructive Lung Disease	COPD	Other_COPD_not_in_GOLD4_analysis	FALSE	FALSE	61	Female	1	Ever (>100)	1	2-Moderate COPD	2	Moderate COPD	50	85	48	6.2	A_23_P259863	3.2704	-1.174259988	A_23_P204144	6.6986	-0.072370858
	GSE47460	GPL14550	GSM1150509	LT241811LL_CTRL	Control	Control	Control	TRUE	TRUE	73	Female	1	Ever (>100)	1	0-At Risk	0	At Risk	88	80	70	0.146	A_23_P259863	5.38	0.662820428	A_23_P204144	6.4005	-0.639083791
	GSE47460	GPL14550	GSM1150512	LT244399LU_COPD	Chronic Obstructive Lung Disease	COPD	Other_COPD_not_in_GOLD4_analysis	FALSE	FALSE	67	Female	1	Ever (>100)	1	2-Moderate COPD	2	Moderate COPD	63	88	59	7.8	A_23_P259863	4.4601	-0.138246255	A_23_P204144	6.1793	-1.059603418
	GSE47460	GPL14550	GSM1150514	LT245983LU_COPD	Chronic Obstructive Lung Disease	COPD	GOLD4_COPD	TRUE	TRUE	63	Male	0	Ever (>100)	1	4-Very Severe COPD	4	Very Severe COPD	23	72	30	46.3	A_23_P259863	3.7462	-0.759924161	A_23_P204144	6.622	-0.217993839
	GSE47460	GPL14550	GSM1150515	LT246349LU_CTRL	Control	Control	Control	TRUE	TRUE	77	Female	1	Ever (>100)	1	0-At Risk	0	At Risk	91	96	78		A_23_P259863	4.0197	-0.521755079	A_23_P204144	6.0138	-1.374232704
	GSE47460	GPL14550	GSM1150516	LT246774RM_CTRL	Control	Control	Control	TRUE	TRUE	70	Female	1	Ever (>100)	1	0-At Risk	0	At Risk	113	112	84		A_23_P259863	7.0097	2.081994657	A_23_P204144	6.4773	-0.493080593
	GSE47460	GPL14550	GSM1150517	LT247728RL_CTRL	Control	Control	Control	TRUE	TRUE	65	Female	1	Ever (>100)	1	0-At Risk	0	At Risk	86	95	113	0.543	A_23_P259863	4.6515	0.028428561	A_23_P204144	6.379	-0.679957082
	GSE47460	GPL14550	GSM1150520	LT249811RU_COPD	Chronic Obstructive Lung Disease	COPD	Other_COPD_not_in_GOLD4_analysis	FALSE	FALSE	73	Female	1	Ever (>100)	1	2-Moderate COPD	2	Moderate COPD	53	69	54	4.6	A_23_P259863	3.9457	-0.586195708	A_23_P204144	6.5658	-0.324834721
	GSE47460	GPL14550	GSM1150523	LT253131RU_COPD	Chronic Obstructive Lung Disease	COPD	Other_COPD_not_in_GOLD4_analysis	FALSE	FALSE	79	Male	0	Ever (>100)	1	3-Severe COPD	3	Severe COPD	44	62	46	7	A_23_P259863	3.2088	-1.227902458	A_23_P204144	7.0774	0.647759497
	GSE47460	GPL14550	GSM1150526	LT256221LL_CTRL	Control	Control	Control	TRUE	TRUE	67	Male	0	Ever (>100)	1	0-At Risk	0	At Risk	103	110	60	0.284	A_23_P259863	4.5949	-0.020859812	A_23_P204144	6.8472	0.210130121
	GSE47460	GPL14550	GSM1150527	LT256920RU_CTRL	Control	Control	Control	TRUE	TRUE	68	Female	1	Ever (>100)	1	0-At Risk	0	At Risk	100	91	100	0.173	A_23_P259863	5.1082	0.426131739	A_23_P204144	5.8203	-1.742092324
	GSE47460	GPL14550	GSM1150531	LT270821RU_CTRL	Control	Control	Control	TRUE	TRUE	60	Female	1	Ever (>100)	1	0-At Risk	0	At Risk	91	95	102	0.059	A_23_P259863	3.5032	-0.971533253	A_23_P204144	6.2852	-0.858278696
	GSE47460	GPL14550	GSM1150537	LT285031LU_CTRL	Control	Control	Control	TRUE	TRUE	63	Female	1	Never	0	0-At Risk	0	At Risk	100	92	79		A_23_P259863	4.6034	-0.013457848	A_23_P204144	5.783	-1.813002731
	GSE47460	GPL14550	GSM1150539	LT285906LL_COPD	Chronic Obstructive Lung Disease	COPD	Other_COPD_not_in_GOLD4_analysis	FALSE	FALSE	61	Female	1	Ever (>100)	1	2-Moderate COPD	2	Moderate COPD	45	76	54	12.6	A_23_P259863	5.3743	0.657856758	A_23_P204144	6.1789	-1.060363851
	GSE47460	GPL14550	GSM1150543	LT290677RU_CTRL	Control	Control	Control	TRUE	TRUE	64	Male	0	Ever (>100)	1	0-At Risk	0	At Risk	81	79	77		A_23_P259863	5.3347	0.623372313	A_23_P204144	6.6089	-0.24289803
	GSE47460	GPL14550	GSM1150544	LT291449RL_COPD	Chronic Obstructive Lung Disease	COPD	GOLD4_COPD	TRUE	TRUE	60	Male	0	Ever (>100)	1	4-Very Severe COPD	4	Very Severe COPD	15	33	28	21.7	A_23_P259863	2.0608	-2.227603025	A_23_P204144	6.6293	-0.204115931
