# Supplementary material for: Time-series transcriptomic analysis of cigarette smoke–associated lung responses reveals COPD-related inflammatory and epithelial remodeling modules in murine models
Source: Front Med (Lausanne). 2026 Jun 24;13:1785075. doi: 10.3389/fmed.2026.1785075 (PMC13341621; doi:10.3389/fmed.2026.1785075)
Supplement: Supplementary file 11 [file Table_7.csv]

Supplementary Table S7. Probe annotation and mapping information for CD177 and KRT85 in the GPL14550 platform
	Gene	Probe_ID	Mapping_source	Present_in_GSE47460_matrix
	CD177	A_23_P259863	Broad MSigDB Agilent_HumanGenome.chip; A_23_P259863 used because A_23_P259868 was not present in the GPL14550 matrix	TRUE
	KRT85	A_23_P204144	Thermo Fisher TaqMan gene expression genomic map; SurePrint G3 Human GE Microarray G4851A	TRUE
