# Supplementary material for: Time-series transcriptomic analysis of cigarette smoke–associated lung responses reveals COPD-related inflammatory and epithelial remodeling modules in murine models
Source: Front Med (Lausanne). 2026 Jun 24;13:1785075. doi: 10.3389/fmed.2026.1785075 (PMC13341621; doi:10.3389/fmed.2026.1785075)
Supplement: Supplementary file 12 [file Table_8.csv]

Supplementary Table S8. Adjusted differential expression results for the exploratory GOLD 4 COPD versus control analysis in GSE47460-GPL14550
	dataset	platform	comparison	gene	probe_id	n_total_subset	n_complete_case_adjusted_model	n_control_complete_case	n_GOLD4_COPD_complete_case	mean_control_normalized_expr	mean_GOLD4_COPD_normalized_expr	unadjusted_beta_normalized_expr	unadjusted_P_normalized_expr	age_sex_smoking_adjusted_beta_normalized_expr	age_sex_smoking_adjusted_P_normalized_expr	Mann_Whitney_P_complete_case_normalized_expr_nonprimary	mean_control_zscore	mean_GOLD4_COPD_zscore	age_sex_smoking_adjusted_beta_zscore	age_sex_smoking_adjusted_P_zscore	candidate_level_FDR_2genes_adjusted_normalized_expr
	GSE47460	GPL14550	GOLD4_COPD_vs_Control	CD177	A_23_P259863	120	109	80	29	4.5205175	5.028989655	0.508472155	0.041200443	0.601073808	0.02689878	0.032676571	-0.08563353	0.357153842	0.523426679	0.02689878	0.02689878
	GSE47460	GPL14550	GOLD4_COPD_vs_Control	KRT85	A_23_P204144	120	109	80	29	6.6093825	6.893251724	0.283869224	0.006398839	0.274680924	0.015162491	0.007261199	-0.241980758	0.297678285	0.522191319	0.015162491	0.02689878
